# Supplementary material for: AXL is a candidate receptor for SARS-CoV-2 that promotes infection of pulmonary and bronchial epithelial cells
Source: Cell Res. 2021 Jan 8;31(2):126–40. doi: 10.1038/s41422-020-00460-y (PMC7791157; doi:10.1038/s41422-020-00460-y)
Supplement: Supplementary file 9 — Supplementary information, Table S1 [file 41422_2020_460_MOESM9_ESM.xlsx]

## Sheet: all_Tissue_genes_expression_sum
	num_cells	ACE2	AXL	TMPRSS2	ACE2.AXL	ACE2.TMPRSS2	AXL.TMPRSS2
Adipose	473	0	42	0	0	0	0
Adrenal-Gland	14065	3	182	0	0	0	0
Artery	8160	33	681	2	2	0	0
Ascending-Colon	1273	1	1	25	0	0	0
Bladder	4017	2	53	52	0	0	1
Bone-Marrow	6873	0	6	0	0	0	0
Cerebellum	5611	0	238	0	0	0	0
Cervix	8096	0	1704	54	0	0	9
Duodenum	2305	95	7	117	0	7	0
Epityphlon	1804	2	1	28	0	0	0
Esophagus	7626	9	356	140	0	0	0
Fallopiantube	6556	5	94	33	0	0	1
Gallbladder	9579	249	197	274	4	36	3
Heart	1480	5	32	0	0	0	0
Ileum	1792	35	17	70	0	4	0
Jejunum	3075	426	47	185	1	44	0
Kidney	20053	681	109	1605	3	19	5
Liver	5649	6	385	13	0	0	0
Lung	17628	16	1232	790	0	2	24
Muscle	3137	2	177	0	0	0	0
Omentum	9703	6	150	0	0	0	0
Pancreas	5124	1	3	476	0	0	1
Peripheral-Blood	10122	0	1	0	0	0	0
Pleura	15564	32	1406	3	0	0	0
Prostate	1585	2	7	642	0	1	2
Rectum	1256	3	4	122	0	2	0
Sigmoid-Colon	849	7	16	60	0	0	1
Spleen	13535	0	31	0	0	0	0
Stomach	8560	5	99	1332	0	0	4
Temporal-Lobe	5899	1	205	0	1	0	0
Thyroid	7761	5	102	205	0	0	3
Trachea	9521	20	456	1236	0	3	41
Transverse-Colon	7355	64	34	896	0	24	2
Ureter	2390	0	5	163	0	0	1
Uterus	4429	5	260	1	2	0	0

## Sheet: Lung_CellTypeModified_genes_exp
	num_cells	ACE2	AXL	TMPRSS2	ACE2.AXL	ACE2.TMPRSS2	AXL.TMPRSS2
Plasmocyte	141	0	0	3	0	0	0
Clara cell	449	1	1	37	0	0	1
Macrophage	1508	0	160	9	0	0	2
AT2 cell	3678	10	33	490	0	2	12
Alveolar bipotent progenitor	105	0	2	4	0	0	0
AT1 cell	954	2	19	119	0	0	4
Endothelial cell	2200	0	27	36	0	0	0
Bronchial Epithelial cell	154	0	5	4	0	0	0
NKT cell	87	0	1	1	0	0	0
Stromal cell	53	0	1	5	0	0	0
Mast cell	464	0	11	10	0	0	0
Neutrophil	782	1	9	10	0	0	0
Smooth muscle cell	335	0	20	5	0	0	0
Ciliated cell	57	0	1	2	0	0	0
Fibroblast	1084	2	36	20	0	0	1
Artry endothelial cell	34	0	0	1	0	0	0
Conventional dendritic cell	603	0	43	3	0	0	0
Bronchial chondrocyte	25	0	0	2	0	0	0
Megakaryocyte	8	0	0	0	0	0	0
T cell	305	0	5	3	0	0	0
B cell	215	0	2	0	0	0	0
Lymphatic endothelial cell	66	0	0	1	0	0	0
Arterial endothelial cell	61	0	0	0	0	0	0
Dendritic cell	134	0	1	2	0	0	0
Proliferating cell	174	0	31	8	0	0	1
Epithelial cell	90	0	1	0	0	0	0
Proliferating alveolar bipotent progenitor cell	108	0	0	6	0	0	0
M2 macrophage	3019	0	751	8	0	0	3
Unknown	171	0	32	0	0	0	0
Myeloid cell	291	0	31	0	0	0	0
Natural killer cell	118	0	6	1	0	0	0
Proliferating T cell	49	0	2	0	0	0	0
Actived T cell	106	0	1	0	0	0	0

## Sheet: Trachea_CellTypeModified_genes_
	num_cells	ACE2	AXL	TMPRSS2	ACE2.AXL	ACE2.TMPRSS2	AXL.TMPRSS2
Stratified epithelial cell	1605	4	43	499	0	1	16
Chondrocyte	406	0	22	18	0	0	0
Macrophage	471	0	52	19	0	0	1
Epithelial cell	1535	6	30	435	0	0	8
Fibroblast	1231	4	91	55	0	0	3
Endothelial cell	1860	2	23	69	0	0	0
Basal cell	1704	3	129	108	0	2	10
Dendritic cell	33	0	1	2	0	0	0
Smooth muscle cell	288	1	29	16	0	0	1
B cell	172	0	5	8	0	0	1
Stromal cell	63	0	7	0	0	0	0
Myoepithelial cell	131	0	23	5	0	0	1
Ciliated epithelial cell	22	0	1	2	0	0	0
