# Supplementary material for: AXL is a candidate receptor for SARS-CoV-2 that promotes infection of pulmonary and bronchial epithelial cells
Source: Cell Res. 2021 Jan 8;31(2):126–40. doi: 10.1038/s41422-020-00460-y (PMC7791157; doi:10.1038/s41422-020-00460-y)
Supplement: Supplementary file 10 — Supplementary information, Table S2 [file 41422_2020_460_MOESM10_ESM.xlsx]

## Sheet: Sheet1
Exp	Checked	Protein FDR Confidence: Combined	Master	Accession	Description	Coverage [%]	# Peptides	# PSMs	# Unique Peptides	# Protein Groups	# AAs	MW [kDa]	calc. pI	Score Mascot: Mascot	# Peptides (by Search Engine): Mascot	# Razor Peptides	Abundances (Scaled): F4: Sample	Modifications
1299-1	FALSE	High	Master Protein	P0DTC2	Spike glycoprotein OS=Severe acute respiratory syndrome coronavirus 2 OX=2697049 GN=S PE=1 SV=1	42	60	910	40	1	1273	141.1	6.65	22876	60	36	100	Methyl [K776; K1191]; Acetyl [K458; K558; K776; K933; K986; K1028]; Phospho [T547; Y837; S929; S1021; T1027; S1030; S1196]
1299-1	FALSE	High	Master Protein	P59594	Spike glycoprotein OS=Human SARS coronavirus OX=694009 GN=S PE=1 SV=1	16	21	278	1	1	1255	139	5.86	7670	21	0	100	Acetyl [K390; K968; K1010]; Phospho [S1003; T1009; S1012; S1178]; Methyl [K373; K1173]
1299-1	FALSE	High	Master Protein	P21604	Protein E2 OS=Vaccinia virus (strain Western Reserve) OX=10254 GN=VACWR058 PE=1 SV=2	1	1	1	1	1	737	85.9	5.62	13	1	0	100
1299-1	FALSE	High	Master Protein	P24769	Ankyrin repeat protein B4 OS=Vaccinia virus (strain Western Reserve) OX=10254 GN=VACWR186 PE=3 SV=1	1	1	1	1	1	558	65.4	7.47	0	1	0	100
1299-1	FALSE	High	Master Protein	P68613	Late transcription factor 1 OS=Vaccinia virus (strain Western Reserve) OX=10254 GN=VLTF1 PE=1 SV=1	4	1	1	1	1	260	29.9	6.54	0	1	0	100	Acetyl [K215]
1299-1	FALSE	High	Master Protein	Q01222	Ankyrin repeat protein B19 OS=Vaccinia virus (strain Western Reserve) OX=10254 GN=VACWR199 PE=3 SV=1	2	1	1	1	1	574	67.9	8.05	0	1	0		Acetyl [K392]; Phospho [Y388]
1299-1	FALSE	High	Master Protein	Q01221	Protein B17 OS=Vaccinia virus (strain Western Reserve) OX=10254 GN=VACWR198 PE=3 SV=1	2	1	1	1	1	340	39.5	8.48	0	1	0
1299-1	FALSE	High	Master Protein	P31037	Protein A49R OS=Vaccinia virus (strain Western Reserve) OX=10254 GN=VACWR175 PE=1 SV=1	4	1	1	1	1	162	18.7	4.35	15	1	0	100
1299-1	FALSE	High	Master Protein	P24362	Probable serine/threonine-protein kinase B12 OS=Vaccinia virus (strain Western Reserve) OX=10254 GN=VACWR194 PE=2 SV=1	2	1	1	1	1	283	33.3	8.02	0	1	0	100
1299-1	FALSE	High	Master Protein	P68710	DNA polymerase processivity factor component A20 OS=Vaccinia virus (strain Western Reserve) OX=10254 GN=VACWR141 PE=1 SV=1	2	1	1	1	1	426	49	6.27	0	1	0
1299-2	FALSE	High	Master Protein	P0DTC2	Spike glycoprotein OS=Severe acute respiratory syndrome coronavirus 2 OX=2697049 GN=S PE=1 SV=1	57	77	816	60	1	1273	141.1	6.65	18730	77	27	100	Methyl [K528; K776]; Acetyl [K310; K986]; Phospho [S637; Y837; S1003; T1076]
1299-2	FALSE	High	Master Protein	P59594	Spike glycoprotein OS=Human SARS coronavirus OX=694009 GN=S PE=1 SV=1	20	20	224	3	1	1255	139	5.86	6931	20	0	100	Acetyl [K373; K390; K514; K968]; Methyl [K373]; Phospho [S985]
1299-2	FALSE	High	Master Protein	P0C6X7	Replicase polyprotein 1ab OS=Human SARS coronavirus OX=694009 GN=rep PE=1 SV=1	0	1	4	1	1	7073	789.7	6.62	24	1	0	100	Acetyl [K3827; K3831]
1299-2	FALSE	High	Master Protein	P24759	A-type inclusion protein A25 OS=Vaccinia virus (strain Western Reserve) OX=10254 GN=VACWR148 PE=1 SV=2	1	1	1	1	1	725	84.3	5.25	21	1	0	100
1299-2	FALSE	High	Master Protein	P17367	Protein C5 OS=Vaccinia virus (strain Western Reserve) OX=10254 GN=VACWR023 PE=3 SV=1	7	1	1	1	1	204	24.5	5.53	0	1	0		Phospho [T157]; Methyl [K158]
1299-2	FALSE	High	Master Protein	P24756	Truncated secreted TNF-receptor-like protein A53R OS=Vaccinia virus (strain Western Reserve) OX=10254 GN=VACWR179 PE=3 SV=1	8	1	1	1	1	103	12	7.25	32	1	0	100	Methyl [K5]
BEAS2B-1	FALSE	High	Master Protein	P0DTC2	Spike glycoprotein OS=Severe acute respiratory syndrome coronavirus 2 OX=2697049 GN=S PE=1 SV=1	29	34	83	34	1	1273	141.1	6.65	1920	34	0	100
BEAS2B-1	FALSE	High	Master Protein	P0DTD1	Replicase polyprotein 1ab OS=Severe acute respiratory syndrome coronavirus 2 OX=2697049 GN=rep PE=1 SV=1	0	1	1	1	1	7096	793.5	6.76	16	1	0	100
BEAS2B-1	FALSE	High	Master Protein	T2B9U0	ORF1ab OS=Middle East respiratory syndrome-related coronavirus OX=1335626 GN=- PE=3 SV=1	0	1	2	1	1	7078	789.1	6.87	0	1	0		Acetyl [K1608]; Methyl [K1620; K1622]
BEAS2B-1	FALSE	High	Master Protein	P04318	mRNA-capping enzyme regulatory subunit OS=Vaccinia virus (strain Western Reserve) OX=10254 GN=VACWR117 PE=1 SV=1	5	1	1	1	1	287	33.3	8.69	0	1	0	100	Acetyl [K214; K218]
BEAS2B-2	FALSE	High	Master Protein	P0DTC2	Spike glycoprotein OS=Severe acute respiratory syndrome coronavirus 2 OX=2697049 GN=S PE=1 SV=1	26	33	72	33	1	1273	141.1	6.65	2004	33	0	100
BEAS2B-2	FALSE	High	Master Protein	P0C6X7	Replicase polyprotein 1ab OS=Human SARS coronavirus OX=694009 GN=rep PE=1 SV=1	0	1	1	1	1	7073	789.7	6.62	25	1	0	100	Acetyl [K2738]; Methyl [K2741]
BEAS2B-2	FALSE	High	Master Protein	P17370	Protein C4 OS=Vaccinia virus (strain Western Reserve) OX=10254 GN=VACWR024 PE=3 SV=2	3	1	1	1	1	316	37.2	5.76	0	1	0		Acetyl [K281]; Methyl [K275]
BEAS2B-2	FALSE	High	Master Protein	P20636	Early transcription factor 82 kDa subunit OS=Vaccinia virus (strain Western Reserve) OX=10254 GN=VETFL PE=1 SV=3	3	1	2	1	1	710	82.2	7.21	0	1	0		Acetyl [K485]; Phospho [S471; Y473]; Methyl [K468]
BEAS2B-2	FALSE	High	Master Protein	T2BBK0	Nucleoprotein OS=Middle East respiratory syndrome-related coronavirus OX=1335626 GN=N PE=3 SV=1	2	1	2	1	1	413	45	10.1	0	1	0	100	Acetyl [K247; K249]; Methyl [K241; K247; K249]
BEAS2B-2	FALSE	High	Master Protein	P04318	mRNA-capping enzyme regulatory subunit OS=Vaccinia virus (strain Western Reserve) OX=10254 GN=VACWR117 PE=1 SV=1	5	1	1	1	1	287	33.3	8.69	0	1	0	100	Acetyl [K214; K218]
BEAS2B-2	FALSE	High	Master Protein	P26672	Protein A46 OS=Vaccinia virus (strain Western Reserve) OX=10254 GN=VACWR172 PE=1 SV=1	4	1	1	1	1	240	27.6	5.19	0	1	0	100	Phospho [S6]
BEAS2B-2	FALSE	High	Master Protein	P07392	DNA-directed RNA polymerase 147 kDa polypeptide OS=Vaccinia virus (strain Western Reserve) OX=10254 GN=RPO147 PE=3 SV=1	1	1	1	1	1	1287	146.9	7.44	0	1	0	100	Acetyl [K126; K127]; Phospho [S125]; Methyl [K122]
293T-1	FALSE	High	Master Protein	P0DTC2	Spike glycoprotein OS=Severe acute respiratory syndrome coronavirus 2 OX=2697049 GN=S PE=1 SV=1	41	46	881	34	1	1273	141.1	6.65	26411	46	19	100	Phospho [T430; T547; Y837]; Acetyl [K986]
293T-1	FALSE	High	Master Protein	P59594	Spike glycoprotein OS=Human SARS coronavirus OX=694009 GN=S PE=1 SV=1	14	13	311	1	1	1255	139	5.86	10024	13	0	100	Acetyl [K968]
293T-1	FALSE	High	Master Protein	P12848	Ribonucleoside-diphosphate reductase large subunit OS=Vaccinia virus (strain Western Reserve) OX=10254 GN=VACWR073 PE=1 SV=1	4	2	5	2	1	771	87.7	7.72	26	2	0	100	Acetyl [K126; K128; K130]; Phospho [S117]; Methyl [K126; K128; K130]
293T-1	FALSE	High	Master Protein	P16714	Telomere-binding protein I1 OS=Vaccinia virus (strain Western Reserve) OX=10254 GN=VACWR070 PE=1 SV=2	3	1	1	1	1	312	35.8	8.59	26	1	0	100	Acetyl [K136]
293T-1	FALSE	High	Master Protein	P68617	Protein A33 OS=Vaccinia virus (strain Western Reserve) OX=10254 GN=VACWR156 PE=1 SV=1	4	1	2	1	1	185	20.5	5.58	22	1	0	100
293T-1	FALSE	High	Master Protein	P25212	Interleukin-1-binding protein OS=Vaccinia virus (strain Western Reserve) OX=10254 GN=VACWR197 PE=1 SV=1	2	1	1	1	1	326	36.6	5.1	16	1	0	100
293T-1	FALSE	High	Master Protein	P68438	RNA polymerase-associated transcription-specificity factor RAP94 OS=Vaccinia virus (strain Western Reserve) OX=10254 GN=RAP94 PE=1 SV=2	1	1	1	1	1	795	93.6	6.28	14	1	0	100
293T-1	FALSE	High	Master Protein	P68596	Protein A30 OS=Vaccinia virus (strain Western Reserve) OX=10254 GN=VACWR153 PE=1 SV=1	9	1	1	1	1	77	8.7	9.19	0	1	0	100
293T-1	FALSE	High	Master Protein	P17361	Protein N1 OS=Vaccinia virus (strain Western Reserve) OX=10254 GN=VACWR028 PE=1 SV=1	16	1	1	1	1	117	14	4.83	0	1	0	100	Phospho [T41]
293T-1	FALSE	High	Master Protein	P26669	Cu-Zn superoxide dismutase-like protein A45R OS=Vaccinia virus (strain Western Reserve) OX=10254 GN=VACWR171 PE=3 SV=1	7	1	1	1	1	125	13.7	6.51	0	1	0	100
293T-1	FALSE	High	Master Protein	P31037	Protein A49R OS=Vaccinia virus (strain Western Reserve) OX=10254 GN=VACWR175 PE=1 SV=1	4	1	1	1	1	162	18.7	4.35	0	1	0	100
293T-1	FALSE	High	Master Protein	P07614	Protein L3 OS=Vaccinia virus (strain Western Reserve) OX=10254 GN=VACWR090 PE=2 SV=1	2	1	1	1	1	350	40.6	8.56	0	1	0	100
293T-1	FALSE	High	Master Protein	P0C6X7	Replicase polyprotein 1ab OS=Human SARS coronavirus OX=694009 GN=rep PE=1 SV=1	0	1	1	1	1	7073	789.7	6.62	0	1	0	100
293T-1	FALSE	High	Master Protein	P17372	Ankyrin repeat protein C9L OS=Vaccinia virus (strain Western Reserve) OX=10254 GN=VACWR019 PE=1 SV=2	1	1	1	1	1	634	74.6	5.76	0	1	0	100
293T-2	FALSE	High	Master Protein	P0DTC2	Spike glycoprotein OS=Severe acute respiratory syndrome coronavirus 2 OX=2697049 GN=S PE=1 SV=1	51	63	1353	44	1	1273	141.1	6.65	35954	63	30	100	Methyl [K776]; Phospho [S359; T430; T547; Y837; S929; S1030]; Acetyl [K458; K558; K933; K986]
293T-2	FALSE	High	Master Protein	P59594	Spike glycoprotein OS=Human SARS coronavirus OX=694009 GN=S PE=1 SV=1	20	21	471	2	1	1255	139	5.86	12995	21	0	100	Phospho [S1012]; Acetyl [K390; K968]; Methyl [K373]
293T-2	FALSE	High	Master Protein	P11158	Ribonucleoside-diphosphate reductase small chain OS=Vaccinia virus (strain Western Reserve) OX=10254 GN=VACWR043 PE=2 SV=1	5	1	1	1	1	319	36.9	5.02	23	1	0	100
293T-2	FALSE	High	Master Protein	Q80HT9	Thymidylate kinase OS=Vaccinia virus (strain Western Reserve) OX=10254 GN=TMK PE=3 SV=2	6	1	1	1	1	204	23.2	5.3	0	1	0	100
