# Supplementary material for: AXL is a candidate receptor for SARS-CoV-2 that promotes infection of pulmonary and bronchial epithelial cells
Source: Cell Res. 2021 Jan 8;31(2):126–40. doi: 10.1038/s41422-020-00460-y (PMC7791157; doi:10.1038/s41422-020-00460-y)
Supplement: Supplementary file 11 — Supplementary information, Table S3 [file 41422_2020_460_MOESM11_ESM.xlsx]

## Sheet: Sheet1
Exp	Protein FDR Confidence: Combined	Master	Accession	Description	Exp. q-value: Combined	Sum PEP Score	Coverage [%]	# Peptides	# PSMs	# Unique Peptides	# Protein Groups	# AAs	MW [kDa]	calc. pI	Score Mascot: Mascot	# Peptides (by Search Engine): Mascot
1299-1	High	Master Protein	P11021	Endoplasmic reticulum chaperone BiP OS=Homo sapiens OX=9606 GN=HSPA5 PE=1 SV=2	0	575.559	61	52	400	49	1	654	72.3	5.16	7759	52
1299-1	High	Master Protein	P04264	Keratin, type II cytoskeletal 1 OS=Homo sapiens OX=9606 GN=KRT1 PE=1 SV=6	0	245.619	43	39	187	33	1	644	66	8.12	3484	39
1299-1	High	Master Protein	P13645	Keratin, type I cytoskeletal 10 OS=Homo sapiens OX=9606 GN=KRT10 PE=1 SV=6	0	202.158	40	28	119	23	1	584	58.8	5.21	2178	28
1299-1	High	Master Protein	P35527	Keratin, type I cytoskeletal 9 OS=Homo sapiens OX=9606 GN=KRT9 PE=1 SV=3	0	204.277	39	27	108	26	1	623	62	5.24	2140	27
1299-1	High	Master Protein	P35908	Keratin, type II cytoskeletal 2 epidermal OS=Homo sapiens OX=9606 GN=KRT2 PE=1 SV=2	0	213.102	49	34	106	25	1	639	65.4	8	1964	34
1299-1	High	Master Protein	P22061	Protein-L-isoaspartate(D-aspartate) O-methyltransferase OS=Homo sapiens OX=9606 GN=PCMT1 PE=1 SV=4	0	150.108	54	14	83	14	1	227	24.6	7.21	943	14
1299-1	High	Master Protein	P11142	Heat shock cognate 71 kDa protein OS=Homo sapiens OX=9606 GN=HSPA8 PE=1 SV=1	0	194.915	41	29	83	15	1	646	70.9	5.52	1355	29
1299-1	High	Master Protein	P13489	Ribonuclease inhibitor OS=Homo sapiens OX=9606 GN=RNH1 PE=1 SV=2	0	105.93	39	14	80	14	1	461	49.9	4.82	1492	14
1299-1	High	Master Protein	P60709	Actin, cytoplasmic 1 OS=Homo sapiens OX=9606 GN=ACTB PE=1 SV=1	0	124.556	41	14	68	5	1	375	41.7	5.48	1039	14
1299-1	High	Master Protein	P55072	Transitional endoplasmic reticulum ATPase OS=Homo sapiens OX=9606 GN=VCP PE=1 SV=4	0	156.598	40	31	63	31	1	806	89.3	5.26	877	31
1299-1	High	Master Protein	P08779	Keratin, type I cytoskeletal 16 OS=Homo sapiens OX=9606 GN=KRT16 PE=1 SV=4	0	125.025	51	24	60	11	1	473	51.2	5.05	873	24
1299-1	High	Master Protein	P13647	Keratin, type II cytoskeletal 5 OS=Homo sapiens OX=9606 GN=KRT5 PE=1 SV=3	0	121.232	39	28	60	19	1	590	62.3	7.74	847	28
1299-1	High	Master Protein	P68032	Actin, alpha cardiac muscle 1 OS=Homo sapiens OX=9606 GN=ACTC1 PE=1 SV=1	0	98.469	28	10	59	1	1	377	42	5.39	818	10
1299-1	High	Master Protein	P02533	Keratin, type I cytoskeletal 14 OS=Homo sapiens OX=9606 GN=KRT14 PE=1 SV=4	0	98.669	39	22	58	6	1	472	51.5	5.16	745	22
1299-1	High	Master Protein	P07437	Tubulin beta chain OS=Homo sapiens OX=9606 GN=TUBB PE=1 SV=2	0	103.133	34	15	57	2	1	444	49.6	4.89	1011	15
1299-1	High	Master Protein	P04259	Keratin, type II cytoskeletal 6B OS=Homo sapiens OX=9606 GN=KRT6B PE=1 SV=5	0	104.652	39	27	53	5	1	564	60	8	672	27
1299-1	High	Master Protein	P68371	Tubulin beta-4B chain OS=Homo sapiens OX=9606 GN=TUBB4B PE=1 SV=1	0	116.59	38	16	52	3	1	445	49.8	4.89	958	16
1299-1	High	Master Protein	Q14697	Neutral alpha-glucosidase AB OS=Homo sapiens OX=9606 GN=GANAB PE=1 SV=3	0	134.277	34	28	50	28	1	944	106.8	6.14	461	28
1299-1	High	Master Protein	Q06830	Peroxiredoxin-1 OS=Homo sapiens OX=9606 GN=PRDX1 PE=1 SV=1	0	81.994	44	13	49	10	1	199	22.1	8.13	824	13
1299-1	High	Master Protein	P02538	Keratin, type II cytoskeletal 6A OS=Homo sapiens OX=9606 GN=KRT6A PE=1 SV=3	0	93.522	35	24	49	2	1	564	60	8	552	24
1299-1	High	Master Protein	P07900	Heat shock protein HSP 90-alpha OS=Homo sapiens OX=9606 GN=HSP90AA1 PE=1 SV=5	0	125.503	33	24	48	15	1	732	84.6	5.02	1024	24
1299-1	High	Master Protein	P50990	T-complex protein 1 subunit theta OS=Homo sapiens OX=9606 GN=CCT8 PE=1 SV=4	0	129.185	46	25	48	25	1	548	59.6	5.6	792	25
1299-1	High	Master Protein	Q09666	Neuroblast differentiation-associated protein AHNAK OS=Homo sapiens OX=9606 GN=AHNAK PE=1 SV=2	0	161.458	22	40	48	40	1	5890	628.7	6.15	535	40
1299-1	High	Master Protein	P0DMV8	Heat shock 70 kDa protein 1A OS=Homo sapiens OX=9606 GN=HSPA1A PE=1 SV=1	0	101.273	32	19	47	9	1	641	70	5.66	648	19
1299-1	High	Master Protein	P38646	Stress-70 protein, mitochondrial OS=Homo sapiens OX=9606 GN=HSPA9 PE=1 SV=2	0	127.934	38	25	45	25	1	679	73.6	6.16	796	25
1299-1	High	Master Protein	Q04695	Keratin, type I cytoskeletal 17 OS=Homo sapiens OX=9606 GN=KRT17 PE=1 SV=2	0	70.495	35	19	44	8	1	432	48.1	5.02	426	19
1299-1	High	Master Protein	Q9NYU2	UDP-glucose:glycoprotein glucosyltransferase 1 OS=Homo sapiens OX=9606 GN=UGGT1 PE=1 SV=3	0	121.477	20	27	43	26	1	1555	177.1	5.63	606	27
1299-1	High	Master Protein	Q13885	Tubulin beta-2A chain OS=Homo sapiens OX=9606 GN=TUBB2A PE=1 SV=1	0	86.702	36	15	42	2	1	445	49.9	4.89	692	15
1299-1	High	Master Protein	Q15149	Plectin OS=Homo sapiens OX=9606 GN=PLEC PE=1 SV=3	0	137.807	11	42	42	41	1	4684	531.5	5.96	577	42
1299-1	High	Master Protein	P68104	Elongation factor 1-alpha 1 OS=Homo sapiens OX=9606 GN=EEF1A1 PE=1 SV=1	0	101.139	36	17	41	7	1	462	50.1	9.01	628	17
1299-1	High	Master Protein	P10809	60 kDa heat shock protein, mitochondrial OS=Homo sapiens OX=9606 GN=HSPD1 PE=1 SV=2	0	128.909	36	22	41	22	1	573	61	5.87	662	22
1299-1	High	Master Protein	P78371	T-complex protein 1 subunit beta OS=Homo sapiens OX=9606 GN=CCT2 PE=1 SV=4	0	128.005	40	22	40	22	1	535	57.5	6.46	578	22
1299-1	High	Master Protein	P62979	Ubiquitin-40S ribosomal protein S27a OS=Homo sapiens OX=9606 GN=RPS27A PE=1 SV=2	0	62.25	41	8	40	8	1	156	18	9.64	728	8
1299-1	High	Master Protein	P34931	Heat shock 70 kDa protein 1-like OS=Homo sapiens OX=9606 GN=HSPA1L PE=1 SV=2	0	68.75	20	12	39	1	1	641	70.3	6.02	728	12
1299-1	High	Master Protein	P08238	Heat shock protein HSP 90-beta OS=Homo sapiens OX=9606 GN=HSP90AB1 PE=1 SV=4	0	98.847	34	23	39	12	1	724	83.2	5.03	713	23
1299-1	High	Master Protein	P49368	T-complex protein 1 subunit gamma OS=Homo sapiens OX=9606 GN=CCT3 PE=1 SV=4	0	96.601	44	23	38	23	1	545	60.5	6.49	612	23
1299-1	High	Master Protein	P50991	T-complex protein 1 subunit delta OS=Homo sapiens OX=9606 GN=CCT4 PE=1 SV=4	0	93.437	37	17	37	17	1	539	57.9	7.83	652	17
1299-1	High	Master Protein	P05141	ADP/ATP translocase 2 OS=Homo sapiens OX=9606 GN=SLC25A5 PE=1 SV=7	0	60.068	40	15	36	4	1	298	32.8	9.69	307	15
1299-1	High	Master Protein	P68363	Tubulin alpha-1B chain OS=Homo sapiens OX=9606 GN=TUBA1B PE=1 SV=1	0	87.256	33	14	36	12	1	451	50.1	5.06	782	14
1299-1	High	Master Protein	O43242	26S proteasome non-ATPase regulatory subunit 3 OS=Homo sapiens OX=9606 GN=PSMD3 PE=1 SV=2	0	84.004	40	21	35	21	1	534	60.9	8.44	532	21
1299-1	High	Master Protein	P08670	Vimentin OS=Homo sapiens OX=9606 GN=VIM PE=1 SV=4	0	79.235	50	22	35	20	1	466	53.6	5.12	398	22
1299-1	High	Master Protein	P54652	Heat shock-related 70 kDa protein 2 OS=Homo sapiens OX=9606 GN=HSPA2 PE=1 SV=1	0	76.299	20	15	35	1	1	639	70	5.74	658	15
1299-1	High	Master Protein	P14625	Endoplasmin OS=Homo sapiens OX=9606 GN=HSP90B1 PE=1 SV=1	0	107.755	29	23	34	21	1	803	92.4	4.84	457	23
1299-1	High	Master Protein	Q9BUF5	Tubulin beta-6 chain OS=Homo sapiens OX=9606 GN=TUBB6 PE=1 SV=1	0	75.193	29	12	34	5	1	446	49.8	4.88	613	12
1299-1	High	Master Protein	P07355	Annexin A2 OS=Homo sapiens OX=9606 GN=ANXA2 PE=1 SV=2	0	86.628	49	22	33	22	1	339	38.6	7.75	524	22
1299-1	High	Master Protein	P17987	T-complex protein 1 subunit alpha OS=Homo sapiens OX=9606 GN=TCP1 PE=1 SV=1	0	70.848	34	16	32	16	1	556	60.3	6.11	602	16
1299-1	High	Master Protein	P48643	T-complex protein 1 subunit epsilon OS=Homo sapiens OX=9606 GN=CCT5 PE=1 SV=1	0	61.742	30	17	32	17	1	541	59.6	5.66	325	17
1299-1	High	Master Protein	Q9UBS4	DnaJ homolog subfamily B member 11 OS=Homo sapiens OX=9606 GN=DNAJB11 PE=1 SV=1	0	71.385	34	12	32	12	1	358	40.5	6.18	551	12
1299-1	High	Master Protein	P17980	26S proteasome regulatory subunit 6A OS=Homo sapiens OX=9606 GN=PSMC3 PE=1 SV=3	0	84.837	52	19	32	19	1	439	49.2	5.24	352	19
1299-1	High	Master Protein	P13639	Elongation factor 2 OS=Homo sapiens OX=9606 GN=EEF2 PE=1 SV=4	0	74.801	24	20	31	20	1	858	95.3	6.83	321	20
1299-1	High	Master Protein	Q14315	Filamin-C OS=Homo sapiens OX=9606 GN=FLNC PE=1 SV=3	0	118.136	15	30	31	24	1	2725	290.8	5.97	410	30
1299-1	High	Master Protein	Q13200	26S proteasome non-ATPase regulatory subunit 2 OS=Homo sapiens OX=9606 GN=PSMD2 PE=1 SV=3	0	83.564	25	20	30	20	1	908	100.1	5.2	498	20
1299-1	High	Master Protein	P35998	26S proteasome regulatory subunit 7 OS=Homo sapiens OX=9606 GN=PSMC2 PE=1 SV=3	0	67.3	40	18	30	18	1	433	48.6	5.95	386	18
1299-1	High	Master Protein	P12236	ADP/ATP translocase 3 OS=Homo sapiens OX=9606 GN=SLC25A6 PE=1 SV=4	0	59.852	44	16	30	4	1	298	32.8	9.74	226	16
1299-1	High	Master Protein	P05787	Keratin, type II cytoskeletal 8 OS=Homo sapiens OX=9606 GN=KRT8 PE=1 SV=7	0	69.967	34	18	30	10	1	483	53.7	5.59	470	18
1299-1	High	Master Protein	Q00610	Clathrin heavy chain 1 OS=Homo sapiens OX=9606 GN=CLTC PE=1 SV=5	0	94.763	16	23	29	23	1	1675	191.5	5.69	357	23
1299-1	High	Master Protein	Q99460	26S proteasome non-ATPase regulatory subunit 1 OS=Homo sapiens OX=9606 GN=PSMD1 PE=1 SV=2	0	67.951	20	19	28	19	1	953	105.8	5.39	292	19
1299-1	High	Master Protein	P04406	Glyceraldehyde-3-phosphate dehydrogenase OS=Homo sapiens OX=9606 GN=GAPDH PE=1 SV=3	0	67.669	39	14	27	14	1	335	36	8.46	321	14
1299-1	High	Master Protein	O00231	26S proteasome non-ATPase regulatory subunit 11 OS=Homo sapiens OX=9606 GN=PSMD11 PE=1 SV=3	0	77.125	46	17	27	17	1	422	47.4	6.48	395	17
1299-1	High	Master Protein	P21333	Filamin-A OS=Homo sapiens OX=9606 GN=FLNA PE=1 SV=4	0	107.774	13	27	27	22	1	2647	280.6	6.06	444	27
1299-1	High	Master Protein	Q7Z794	Keratin, type II cytoskeletal 1b OS=Homo sapiens OX=9606 GN=KRT77 PE=2 SV=3	0	33.491	14	9	27	5	1	578	61.9	5.99	507	9
1299-1	High	Master Protein	Q99832	T-complex protein 1 subunit eta OS=Homo sapiens OX=9606 GN=CCT7 PE=1 SV=2	0	70.188	30	15	27	15	1	543	59.3	7.65	304	15
1299-1	High	Master Protein	P25705	ATP synthase subunit alpha, mitochondrial OS=Homo sapiens OX=9606 GN=ATP5F1A PE=1 SV=1	0	66.913	31	18	27	18	1	553	59.7	9.13	420	18
1299-1	High	Master Protein	Q9UJZ1	Stomatin-like protein 2, mitochondrial OS=Homo sapiens OX=9606 GN=STOML2 PE=1 SV=1	0	81.008	44	13	26	13	1	356	38.5	7.39	569	13
1299-1	High	Master Protein	Q14204	Cytoplasmic dynein 1 heavy chain 1 OS=Homo sapiens OX=9606 GN=DYNC1H1 PE=1 SV=5	0	80.506	7	26	26	26	1	4646	532.1	6.4	191	26
1299-1	High	Master Protein	P14618	Pyruvate kinase PKM OS=Homo sapiens OX=9606 GN=PKM PE=1 SV=4	0	70.376	32	16	26	16	1	531	57.9	7.84	330	16
1299-1	High	Master Protein	Q05639	Elongation factor 1-alpha 2 OS=Homo sapiens OX=9606 GN=EEF1A2 PE=1 SV=1	0	39.947	25	11	25	1	1	463	50.4	9.03	267	11
1299-1	High	Master Protein	P06733	Alpha-enolase OS=Homo sapiens OX=9606 GN=ENO1 PE=1 SV=2	0	82.917	40	18	25	18	1	434	47.1	7.39	392	18
1299-1	High	Master Protein	P04843	Dolichyl-diphosphooligosaccharide--protein glycosyltransferase subunit 1 OS=Homo sapiens OX=9606 GN=RPN1 PE=1 SV=1	0	54.27	32	16	24	16	1	607	68.5	6.38	333	16
1299-1	High	Master Protein	P40227	T-complex protein 1 subunit zeta OS=Homo sapiens OX=9606 GN=CCT6A PE=1 SV=3	0	61.269	30	14	24	14	1	531	58	6.68	275	14
1299-1	High	Master Protein	P62333	26S proteasome regulatory subunit 10B OS=Homo sapiens OX=9606 GN=PSMC6 PE=1 SV=1	0	54.972	38	14	24	14	1	389	44.1	7.49	282	14
1299-1	High	Master Protein	P30101	Protein disulfide-isomerase A3 OS=Homo sapiens OX=9606 GN=PDIA3 PE=1 SV=4	0	58.176	32	17	24	17	1	505	56.7	6.35	273	17
1299-1	High	Master Protein	P62195	26S proteasome regulatory subunit 8 OS=Homo sapiens OX=9606 GN=PSMC5 PE=1 SV=1	0	56.915	37	12	24	11	1	406	45.6	7.55	389	12
1299-1	High	Master Protein	P62937	Peptidyl-prolyl cis-trans isomerase A OS=Homo sapiens OX=9606 GN=PPIA PE=1 SV=2	0	44.27	33	8	23	8	1	165	18	7.81	185	8
1299-1	High	Master Protein	P09382	Galectin-1 OS=Homo sapiens OX=9606 GN=LGALS1 PE=1 SV=2	0	36.49	50	7	23	7	1	135	14.7	5.5	337	7
1299-1	High	Master Protein	Q07065	Cytoskeleton-associated protein 4 OS=Homo sapiens OX=9606 GN=CKAP4 PE=1 SV=2	0	86.364	42	19	23	19	1	602	66	5.92	358	19
1299-1	High	Master Protein	P02545	Prelamin-A/C OS=Homo sapiens OX=9606 GN=LMNA PE=1 SV=1	0	79.597	30	18	23	18	1	664	74.1	7.02	482	18
1299-1	High	Master Protein	Q15008	26S proteasome non-ATPase regulatory subunit 6 OS=Homo sapiens OX=9606 GN=PSMD6 PE=1 SV=1	0	50.645	37	13	22	13	1	389	45.5	5.62	227	13
1299-1	High	Master Protein	P06576	ATP synthase subunit beta, mitochondrial OS=Homo sapiens OX=9606 GN=ATP5F1B PE=1 SV=3	0	82.648	37	14	22	14	1	529	56.5	5.4	423	14
1299-1	High	Master Protein	P49411	Elongation factor Tu, mitochondrial OS=Homo sapiens OX=9606 GN=TUFM PE=1 SV=2	0	65.337	32	12	21	12	1	452	49.5	7.61	342	12
1299-1	High	Master Protein	Q15084	Protein disulfide-isomerase A6 OS=Homo sapiens OX=9606 GN=PDIA6 PE=1 SV=1	0	59.751	29	11	21	11	1	440	48.1	5.08	430	11
1299-1	High	Master Protein	P02786	Transferrin receptor protein 1 OS=Homo sapiens OX=9606 GN=TFRC PE=1 SV=2	0	63.037	26	17	21	17	1	760	84.8	6.61	443	17
1299-1	High	Master Protein	P78527	DNA-dependent protein kinase catalytic subunit OS=Homo sapiens OX=9606 GN=PRKDC PE=1 SV=3	0	50.236	6	21	21	21	1	4128	468.8	7.12	150	21
1299-1	High	Master Protein	P27824	Calnexin OS=Homo sapiens OX=9606 GN=CANX PE=1 SV=2	0	56.283	23	13	21	13	1	592	67.5	4.6	354	13
1299-1	High	Master Protein	P62191	26S proteasome regulatory subunit 4 OS=Homo sapiens OX=9606 GN=PSMC1 PE=1 SV=1	0	51.317	31	10	20	9	1	440	49.2	6.21	197	10
1299-1	High	Master Protein	Q5XKE5	Keratin, type II cytoskeletal 79 OS=Homo sapiens OX=9606 GN=KRT79 PE=1 SV=2	0	34.447	14	9	20	2	1	535	57.8	7.2	227	9
1299-1	High	Master Protein	P35579	Myosin-9 OS=Homo sapiens OX=9606 GN=MYH9 PE=1 SV=4	0	59.85	11	16	20	16	1	1960	226.4	5.6	196	16
1299-1	High	Master Protein	P12235	ADP/ATP translocase 1 OS=Homo sapiens OX=9606 GN=SLC25A4 PE=1 SV=4	0	38.042	28	11	20	1	1	298	33	9.76	170	11
1299-1	High	Master Protein	O14818	Proteasome subunit alpha type-7 OS=Homo sapiens OX=9606 GN=PSMA7 PE=1 SV=1	0	40.854	40	9	19	9	1	248	27.9	8.46	151	9
1299-1	High	Master Protein	P15924	Desmoplakin OS=Homo sapiens OX=9606 GN=DSP PE=1 SV=3	0	52.995	7	17	19	17	1	2871	331.6	6.81	214	17
1299-1	High	Master Protein	Q13162	Peroxiredoxin-4 OS=Homo sapiens OX=9606 GN=PRDX4 PE=1 SV=1	0	35.249	30	8	19	6	1	271	30.5	6.29	233	8
1299-1	High	Master Protein	P23396	40S ribosomal protein S3 OS=Homo sapiens OX=9606 GN=RPS3 PE=1 SV=2	0	39.887	38	11	19	11	1	243	26.7	9.66	184	11
1299-1	High	Master Protein	P13667	Protein disulfide-isomerase A4 OS=Homo sapiens OX=9606 GN=PDIA4 PE=1 SV=2	0	42.001	26	13	18	13	1	645	72.9	5.07	171	13
1299-1	High	Master Protein	P07237	Protein disulfide-isomerase OS=Homo sapiens OX=9606 GN=P4HB PE=1 SV=3	0	53.507	26	12	18	12	1	508	57.1	4.87	298	12
1299-1	High	Master Protein	P05783	Keratin, type I cytoskeletal 18 OS=Homo sapiens OX=9606 GN=KRT18 PE=1 SV=2	0	29.675	27	11	18	10	1	430	48	5.45	190	11
1299-1	High	Master Protein	P05556	Integrin beta-1 OS=Homo sapiens OX=9606 GN=ITGB1 PE=1 SV=2	0	39.079	13	10	18	10	1	798	88.4	5.39	306	10
1299-1	High	Master Protein	Q99623	Prohibitin-2 OS=Homo sapiens OX=9606 GN=PHB2 PE=1 SV=2	0	59.397	45	12	18	12	1	299	33.3	9.83	280	12
1299-1	High	Master Protein	Q00325	Phosphate carrier protein, mitochondrial OS=Homo sapiens OX=9606 GN=SLC25A3 PE=1 SV=2	0	37.855	30	11	17	11	1	362	40.1	9.38	127	11
1299-1	High	Master Protein	P52272	Heterogeneous nuclear ribonucleoprotein M OS=Homo sapiens OX=9606 GN=HNRNPM PE=1 SV=3	0	43.65	22	15	17	15	1	730	77.5	8.7	145	15
1299-1	High	Master Protein	O43707	Alpha-actinin-4 OS=Homo sapiens OX=9606 GN=ACTN4 PE=1 SV=2	0	69.267	23	16	17	11	1	911	104.8	5.44	371	16
1299-1	High	Master Protein	P15311	Ezrin OS=Homo sapiens OX=9606 GN=EZR PE=1 SV=4	0	42.504	23	15	17	9	1	586	69.4	6.27	119	15
1299-1	High	Master Protein	P60900	Proteasome subunit alpha type-6 OS=Homo sapiens OX=9606 GN=PSMA6 PE=1 SV=1	0	35.511	30	8	16	8	1	246	27.4	6.76	266	8
1299-1	High	Master Protein	P16615	Sarcoplasmic/endoplasmic reticulum calcium ATPase 2 OS=Homo sapiens OX=9606 GN=ATP2A2 PE=1 SV=1	0	45.765	14	12	16	12	1	1042	114.7	5.34	140	12
1299-1	High	Master Protein	P46379	Large proline-rich protein BAG6 OS=Homo sapiens OX=9606 GN=BAG6 PE=1 SV=2	0	47.91	13	12	15	12	1	1132	119.3	5.6	198	12
1299-1	High	Master Protein	Q9BRK5	45 kDa calcium-binding protein OS=Homo sapiens OX=9606 GN=SDF4 PE=1 SV=1	0	38.312	26	10	15	10	1	362	41.8	4.86	136	10
1299-1	High	Master Protein	P49257	Protein ERGIC-53 OS=Homo sapiens OX=9606 GN=LMAN1 PE=1 SV=2	0	41.761	23	8	15	8	1	510	57.5	6.77	174	8
1299-1	High	Master Protein	P00558	Phosphoglycerate kinase 1 OS=Homo sapiens OX=9606 GN=PGK1 PE=1 SV=3	0	36.697	28	10	14	10	1	417	44.6	8.1	194	10
1299-1	High	Master Protein	P07339	Cathepsin D OS=Homo sapiens OX=9606 GN=CTSD PE=1 SV=1	0	42.348	29	12	14	12	1	412	44.5	6.54	176	12
1299-1	High	Master Protein	P27797	Calreticulin OS=Homo sapiens OX=9606 GN=CALR PE=1 SV=1	0	24.788	21	7	14	7	1	417	48.1	4.44	190	7
1299-1	High	Master Protein	Q02809	Procollagen-lysine,2-oxoglutarate 5-dioxygenase 1 OS=Homo sapiens OX=9606 GN=PLOD1 PE=1 SV=2	0	50.35	21	12	14	12	1	727	83.5	6.95	234	12
1299-1	High	Master Protein	P25788	Proteasome subunit alpha type-3 OS=Homo sapiens OX=9606 GN=PSMA3 PE=1 SV=2	0	50.68	38	9	14	9	1	255	28.4	5.33	270	9
1299-1	High	Master Protein	P11940	Polyadenylate-binding protein 1 OS=Homo sapiens OX=9606 GN=PABPC1 PE=1 SV=2	0	35.508	17	9	14	7	1	636	70.6	9.5	143	9
1299-1	High	Master Protein	P60842	Eukaryotic initiation factor 4A-I OS=Homo sapiens OX=9606 GN=EIF4A1 PE=1 SV=1	0	36.766	26	10	13	7	1	406	46.1	5.48	156	10
1299-1	High	Master Protein	P62805	Histone H4 OS=Homo sapiens OX=9606 GN=HIST1H4A PE=1 SV=2	0	34.471	52	7	13	7	1	103	11.4	11.36	195	7
1299-1	High	Master Protein	Q16891	MICOS complex subunit MIC60 OS=Homo sapiens OX=9606 GN=IMMT PE=1 SV=1	0	28.097	15	10	13	10	1	758	83.6	6.48	99	10
1299-1	High	Master Protein	O00232	26S proteasome non-ATPase regulatory subunit 12 OS=Homo sapiens OX=9606 GN=PSMD12 PE=1 SV=3	0	44.511	27	11	13	11	1	456	52.9	7.65	260	11
1299-1	High	Master Protein	P04083	Annexin A1 OS=Homo sapiens OX=9606 GN=ANXA1 PE=1 SV=2	0	32.119	31	8	13	8	1	346	38.7	7.02	183	8
1299-1	High	Master Protein	P40926	Malate dehydrogenase, mitochondrial OS=Homo sapiens OX=9606 GN=MDH2 PE=1 SV=3	0	42.407	34	10	13	10	1	338	35.5	8.68	235	10
1299-1	High	Master Protein	Q9UNM6	26S proteasome non-ATPase regulatory subunit 13 OS=Homo sapiens OX=9606 GN=PSMD13 PE=1 SV=2	0	41.491	25	9	13	9	1	376	42.9	5.81	211	9
1299-1	High	Master Protein	P14314	Glucosidase 2 subunit beta OS=Homo sapiens OX=9606 GN=PRKCSH PE=1 SV=2	0	31.701	14	9	13	9	1	528	59.4	4.41	200	9
1299-1	High	Master Protein	Q15155	Nodal modulator 1 OS=Homo sapiens OX=9606 GN=NOMO1 PE=1 SV=5	0	40.713	12	11	13	1	1	1222	134.2	5.81	146	11
1299-1	High	Master Protein	Q5JPE7	Nodal modulator 2 OS=Homo sapiens OX=9606 GN=NOMO2 PE=1 SV=1	0	36.695	12	11	13	1	1	1267	139.4	5.76	124	11
1299-1	High	Master Protein	Q12797	Aspartyl/asparaginyl beta-hydroxylase OS=Homo sapiens OX=9606 GN=ASPH PE=1 SV=3	0	32.314	14	11	13	11	1	758	85.8	5.01	56	11
1299-1	High	Master Protein	Q02413	Desmoglein-1 OS=Homo sapiens OX=9606 GN=DSG1 PE=1 SV=2	0	46.47	11	8	13	8	1	1049	113.7	5.03	214	8
1299-1	High	Master Protein	Q00839	Heterogeneous nuclear ribonucleoprotein U OS=Homo sapiens OX=9606 GN=HNRNPU PE=1 SV=6	0	38.199	12	9	13	9	1	825	90.5	6	288	9
1299-1	High	Master Protein	P25786	Proteasome subunit alpha type-1 OS=Homo sapiens OX=9606 GN=PSMA1 PE=1 SV=1	0	29.955	29	8	12	8	1	263	29.5	6.61	134	8
1299-1	High	Master Protein	O75718	Cartilage-associated protein OS=Homo sapiens OX=9606 GN=CRTAP PE=1 SV=1	0	23.85	21	9	12	9	1	401	46.5	5.73	74	9
1299-1	High	Master Protein	P99999	Cytochrome c OS=Homo sapiens OX=9606 GN=CYCS PE=1 SV=2	0	25.175	40	6	12	6	1	105	11.7	9.57	118	6
1299-1	High	Master Protein	P51665	26S proteasome non-ATPase regulatory subunit 7 OS=Homo sapiens OX=9606 GN=PSMD7 PE=1 SV=2	0	39.532	28	9	12	9	1	324	37	6.77	190	9
1299-1	High	Master Protein	Q9NZI8	Insulin-like growth factor 2 mRNA-binding protein 1 OS=Homo sapiens OX=9606 GN=IGF2BP1 PE=1 SV=2	0	36.105	21	10	12	9	1	577	63.4	9.2	194	10
1299-1	High	Master Protein	P49327	Fatty acid synthase OS=Homo sapiens OX=9606 GN=FASN PE=1 SV=3	0	31.698	5	12	12	12	1	2511	273.3	6.44	68	12
1299-1	High	Master Protein	P08195	4F2 cell-surface antigen heavy chain OS=Homo sapiens OX=9606 GN=SLC3A2 PE=1 SV=3	0	44.827	22	11	12	11	1	630	68	5.01	158	11
1299-1	High	Master Protein	Q9NRD1	F-box only protein 6 OS=Homo sapiens OX=9606 GN=FBXO6 PE=1 SV=1	0	38.423	31	9	12	9	1	293	33.9	6.09	204	9
1299-1	High	Master Protein	O60568	Procollagen-lysine,2-oxoglutarate 5-dioxygenase 3 OS=Homo sapiens OX=9606 GN=PLOD3 PE=1 SV=1	0	23.565	14	8	11	8	1	738	84.7	6.05	95	8
1299-1	High	Master Protein	P02768	Serum albumin OS=Homo sapiens OX=9606 GN=ALB PE=1 SV=2	0	13.394	6	5	11	5	1	609	69.3	6.28	116	5
1299-1	High	Master Protein	Q99470	Stromal cell-derived factor 2 OS=Homo sapiens OX=9606 GN=SDF2 PE=1 SV=2	0	46.71	41	6	11	6	1	211	23	7.33	126	6
1299-1	High	Master Protein	P29317	Ephrin type-A receptor 2 OS=Homo sapiens OX=9606 GN=EPHA2 PE=1 SV=2	0	28.266	10	9	11	9	1	976	108.2	6.23	151	9
1299-1	High	Master Protein	P63173	60S ribosomal protein L38 OS=Homo sapiens OX=9606 GN=RPL38 PE=1 SV=2	0	25.04	50	4	11	4	1	70	8.2	10.1	231	4
1299-1	High	Master Protein	Q32P28	Prolyl 3-hydroxylase 1 OS=Homo sapiens OX=9606 GN=P3H1 PE=1 SV=2	0	29.468	13	9	11	8	1	736	83.3	5.14	218	9
1299-1	High	Master Protein	P22695	Cytochrome b-c1 complex subunit 2, mitochondrial OS=Homo sapiens OX=9606 GN=UQCRC2 PE=1 SV=3	0	40.287	22	8	11	8	1	453	48.4	8.63	176	8
1299-1	High	Master Protein	Q15582	Transforming growth factor-beta-induced protein ig-h3 OS=Homo sapiens OX=9606 GN=TGFBI PE=1 SV=1	0	29.924	16	10	11	10	1	683	74.6	7.71	97	10
1299-1	High	Master Protein	P62269	40S ribosomal protein S18 OS=Homo sapiens OX=9606 GN=RPS18 PE=1 SV=3	0	29.364	51	10	11	10	1	152	17.7	10.99	161	10
1299-1	High	Master Protein	P30530	Tyrosine-protein kinase receptor UFO OS=Homo sapiens OX=9606 GN=AXL PE=1 SV=4	0	23.765	12	7	11	7	1	894	98.3	5.39	153	7
1299-1	High	Master Protein	Q3ZCQ8	Mitochondrial import inner membrane translocase subunit TIM50 OS=Homo sapiens OX=9606 GN=TIMM50 PE=1 SV=2	0	29.369	22	6	11	6	1	353	39.6	8.37	155	6
1299-1	High	Master Protein	P33993	DNA replication licensing factor MCM7 OS=Homo sapiens OX=9606 GN=MCM7 PE=1 SV=4	0	23.352	14	9	11	9	1	719	81.3	6.46	65	9
1299-1	High	Master Protein	P45880	Voltage-dependent anion-selective channel protein 2 OS=Homo sapiens OX=9606 GN=VDAC2 PE=1 SV=2	0	26.624	24	7	11	7	1	294	31.5	7.56	125	7
1299-1	High	Master Protein	P36578	60S ribosomal protein L4 OS=Homo sapiens OX=9606 GN=RPL4 PE=1 SV=5	0	26.535	23	8	11	8	1	427	47.7	11.06	86	8
1299-1	High	Master Protein	P23284	Peptidyl-prolyl cis-trans isomerase B OS=Homo sapiens OX=9606 GN=PPIB PE=1 SV=2	0	25.41	38	8	11	8	1	216	23.7	9.41	187	8
1299-1	High	Master Protein	P04844	Dolichyl-diphosphooligosaccharide--protein glycosyltransferase subunit 2 OS=Homo sapiens OX=9606 GN=RPN2 PE=1 SV=3	0	37.219	16	7	11	7	1	631	69.2	5.69	145	7
1299-1	High	Master Protein	P11717	Cation-independent mannose-6-phosphate receptor OS=Homo sapiens OX=9606 GN=IGF2R PE=1 SV=3	0	27.594	4	10	11	10	1	2491	274.2	5.94	110	10
1299-1	High	Master Protein	P09651	Heterogeneous nuclear ribonucleoprotein A1 OS=Homo sapiens OX=9606 GN=HNRNPA1 PE=1 SV=5	0	32.29	25	8	11	6	1	372	38.7	9.13	194	8
1299-1	High	Master Protein	P12956	X-ray repair cross-complementing protein 6 OS=Homo sapiens OX=9606 GN=XRCC6 PE=1 SV=2	0	28.504	12	8	11	8	1	609	69.8	6.64	106	8
1299-1	High	Master Protein	P31151	Protein S100-A7 OS=Homo sapiens OX=9606 GN=S100A7 PE=1 SV=4	0	19.99	23	3	10	3	1	101	11.5	6.77	97	3
1299-1	High	Master Protein	P39019	40S ribosomal protein S19 OS=Homo sapiens OX=9606 GN=RPS19 PE=1 SV=2	0	25.465	37	7	10	7	1	145	16.1	10.32	178	7
1299-1	High	Master Protein	Q9UJS0	Calcium-binding mitochondrial carrier protein Aralar2 OS=Homo sapiens OX=9606 GN=SLC25A13 PE=1 SV=2	0	37.277	15	8	10	6	1	675	74.1	8.62	177	8
1299-1	High	Master Protein	O00487	26S proteasome non-ATPase regulatory subunit 14 OS=Homo sapiens OX=9606 GN=PSMD14 PE=1 SV=1	0	28.761	16	4	10	4	1	310	34.6	6.52	203	4
1299-1	High	Master Protein	P10314	HLA class I histocompatibility antigen, A-32 alpha chain OS=Homo sapiens OX=9606 GN=HLA-A PE=1 SV=2	0	45.677	30	7	10	3	1	365	41	6.47	292	7
1299-1	High	Master Protein	Q9Y265	RuvB-like 1 OS=Homo sapiens OX=9606 GN=RUVBL1 PE=1 SV=1	0	22.846	17	6	10	6	1	456	50.2	6.42	76	6
1299-1	High	Master Protein	Q2M2I5	Keratin, type I cytoskeletal 24 OS=Homo sapiens OX=9606 GN=KRT24 PE=1 SV=1	0	12.595	5	3	10	1	1	525	55.1	4.96	85	3
1299-1	High	Master Protein	O60506	Heterogeneous nuclear ribonucleoprotein Q OS=Homo sapiens OX=9606 GN=SYNCRIP PE=1 SV=2	0	29.314	16	9	10	9	1	623	69.6	8.59	128	9
1299-1	High	Master Protein	P05067	Amyloid-beta A4 protein OS=Homo sapiens OX=9606 GN=APP PE=1 SV=3	0	30.095	15	9	10	8	1	770	86.9	4.82	117	9
1299-1	High	Master Protein	Q969V3	Nicalin OS=Homo sapiens OX=9606 GN=NCLN PE=1 SV=2	0	27.581	20	8	10	8	1	563	62.9	6.89	184	8
1299-1	High	Master Protein	Q92890	Ubiquitin recognition factor in ER-associated degradation protein 1 OS=Homo sapiens OX=9606 GN=UFD1 PE=1 SV=3	0	21.084	24	6	10	6	1	307	34.5	6.7	72	6
1299-1	High	Master Protein	Q96AE7	Tetratricopeptide repeat protein 17 OS=Homo sapiens OX=9606 GN=TTC17 PE=1 SV=1	0	23.749	9	8	10	8	1	1141	129.5	6.58	37	8
1299-1	High	Master Protein	P26599	Polypyrimidine tract-binding protein 1 OS=Homo sapiens OX=9606 GN=PTBP1 PE=1 SV=1	0	23.294	15	8	10	8	1	531	57.2	9.17	77	8
1299-1	High	Master Protein	P35232	Prohibitin OS=Homo sapiens OX=9606 GN=PHB PE=1 SV=1	0	25.368	35	8	10	8	1	272	29.8	5.76	114	8
1299-1	High	Master Protein	Q8TEM1	Nuclear pore membrane glycoprotein 210 OS=Homo sapiens OX=9606 GN=NUP210 PE=1 SV=3	0	36.897	6	10	10	10	1	1887	205	6.81	169	10
1299-1	High	Master Protein	P20618	Proteasome subunit beta type-1 OS=Homo sapiens OX=9606 GN=PSMB1 PE=1 SV=2	0	27.413	28	5	10	5	1	241	26.5	8.13	155	5
1299-1	High	Master Protein	P55084	Trifunctional enzyme subunit beta, mitochondrial OS=Homo sapiens OX=9606 GN=HADHB PE=1 SV=3	0	22.883	19	8	9	8	1	474	51.3	9.41	60	8
1299-1	High	Master Protein	Q13616	Cullin-1 OS=Homo sapiens OX=9606 GN=CUL1 PE=1 SV=2	0	21.378	10	8	9	8	1	776	89.6	8	47	8
1299-1	High	Master Protein	Q8TCJ2	Dolichyl-diphosphooligosaccharide--protein glycosyltransferase subunit STT3B OS=Homo sapiens OX=9606 GN=STT3B PE=1 SV=1	0	23.481	10	8	9	8	1	826	93.6	8.91	87	8
1299-1	High	Master Protein	P25787	Proteasome subunit alpha type-2 OS=Homo sapiens OX=9606 GN=PSMA2 PE=1 SV=2	0	26.775	33	6	9	6	1	234	25.9	7.43	213	6
1299-1	High	Master Protein	Q96S55	ATPase WRNIP1 OS=Homo sapiens OX=9606 GN=WRNIP1 PE=1 SV=2	0	26.641	14	9	9	9	1	665	72.1	6.1	108	9
1299-1	High	Master Protein	Q9HCN8	Stromal cell-derived factor 2-like protein 1 OS=Homo sapiens OX=9606 GN=SDF2L1 PE=1 SV=2	0	40.062	20	2	9	2	1	221	23.6	7.03	315	2
1299-1	High	Master Protein	Q9Y277	Voltage-dependent anion-selective channel protein 3 OS=Homo sapiens OX=9606 GN=VDAC3 PE=1 SV=1	0	22.03	19	5	9	4	1	283	30.6	8.66	103	5
1299-1	High	Master Protein	P49736	DNA replication licensing factor MCM2 OS=Homo sapiens OX=9606 GN=MCM2 PE=1 SV=4	0	23.849	10	7	9	7	1	904	101.8	5.52	116	7
1299-1	High	Master Protein	P21796	Voltage-dependent anion-selective channel protein 1 OS=Homo sapiens OX=9606 GN=VDAC1 PE=1 SV=2	0	25.765	19	5	9	4	1	283	30.8	8.54	185	5
1299-1	High	Master Protein	Q92598	Heat shock protein 105 kDa OS=Homo sapiens OX=9606 GN=HSPH1 PE=1 SV=1	0	21.656	9	7	9	5	1	858	96.8	5.39	86	7
1299-1	High	Master Protein	P18124	60S ribosomal protein L7 OS=Homo sapiens OX=9606 GN=RPL7 PE=1 SV=1	0	22.461	26	7	9	7	1	248	29.2	10.65	150	7
1299-1	High	Master Protein	P46783	40S ribosomal protein S10 OS=Homo sapiens OX=9606 GN=RPS10 PE=1 SV=1	0	18.535	33	6	9	5	1	165	18.9	10.15	94	6
1299-1	High	Master Protein	P62241	40S ribosomal protein S8 OS=Homo sapiens OX=9606 GN=RPS8 PE=1 SV=2	0	23.942	22	4	9	4	1	208	24.2	10.32	121	4
1299-1	High	Master Protein	Q13724	Mannosyl-oligosaccharide glucosidase OS=Homo sapiens OX=9606 GN=MOGS PE=1 SV=5	0	22.344	14	9	9	9	1	837	91.9	8.9	79	9
1299-1	High	Master Protein	P63244	Receptor of activated protein C kinase 1 OS=Homo sapiens OX=9606 GN=RACK1 PE=1 SV=3	0	25.131	25	7	9	7	1	317	35.1	7.69	173	7
1299-1	High	Master Protein	P01130	Low-density lipoprotein receptor OS=Homo sapiens OX=9606 GN=LDLR PE=1 SV=1	0	24.564	10	7	9	7	1	860	95.3	5.05	124	7
1299-1	High	Master Protein	Q14974	Importin subunit beta-1 OS=Homo sapiens OX=9606 GN=KPNB1 PE=1 SV=2	0	26.946	10	7	9	7	1	876	97.1	4.78	147	7
1299-1	High	Master Protein	P07996	Thrombospondin-1 OS=Homo sapiens OX=9606 GN=THBS1 PE=1 SV=2	0	21.499	8	8	9	8	1	1170	129.3	4.94	84	8
1299-1	High	Master Protein	P08865	40S ribosomal protein SA OS=Homo sapiens OX=9606 GN=RPSA PE=1 SV=4	0	29.033	19	6	9	6	1	295	32.8	4.87	168	6
1299-1	High	Master Protein	P19338	Nucleolin OS=Homo sapiens OX=9606 GN=NCL PE=1 SV=3	0	24.554	12	9	9	9	1	710	76.6	4.7	97	9
1299-1	High	Master Protein	P40939	Trifunctional enzyme subunit alpha, mitochondrial OS=Homo sapiens OX=9606 GN=HADHA PE=1 SV=2	0	24.915	15	9	9	9	1	763	82.9	9.04	81	9
1299-1	High	Master Protein	P26641	Elongation factor 1-gamma OS=Homo sapiens OX=9606 GN=EEF1G PE=1 SV=3	0	20.541	16	6	9	6	1	437	50.1	6.67	139	6
1299-1	High	Master Protein	Q9NVI7	ATPase family AAA domain-containing protein 3A OS=Homo sapiens OX=9606 GN=ATAD3A PE=1 SV=2	0	25.65	17	9	9	9	1	634	71.3	8.98	87	9
1299-1	High	Master Protein	A6NHL2	Tubulin alpha chain-like 3 OS=Homo sapiens OX=9606 GN=TUBAL3 PE=1 SV=2	0	23.687	7	4	9	2	1	446	49.9	6.05	78	4
1299-1	High	Master Protein	P04075	Fructose-bisphosphate aldolase A OS=Homo sapiens OX=9606 GN=ALDOA PE=1 SV=2	0	28.771	27	8	9	7	1	364	39.4	8.09	127	8
1299-1	High	Master Protein	P29692	Elongation factor 1-delta OS=Homo sapiens OX=9606 GN=EEF1D PE=1 SV=5	0	23.811	28	6	9	6	1	281	31.1	5.01	124	6
1299-1	High	Master Protein	P53007	Tricarboxylate transport protein, mitochondrial OS=Homo sapiens OX=9606 GN=SLC25A1 PE=1 SV=2	0	24.001	18	5	8	5	1	311	34	9.89	141	5
1299-1	High	Master Protein	O94901	SUN domain-containing protein 1 OS=Homo sapiens OX=9606 GN=SUN1 PE=1 SV=3	0	20.741	12	7	8	7	1	812	90	7.08	98	7
1299-1	High	Master Protein	P25789	Proteasome subunit alpha type-4 OS=Homo sapiens OX=9606 GN=PSMA4 PE=1 SV=1	0	16.458	21	7	8	7	1	261	29.5	7.72	32	7
1299-1	High	Master Protein	Q14CN4	Keratin, type II cytoskeletal 72 OS=Homo sapiens OX=9606 GN=KRT72 PE=1 SV=2	0	13.495	7	4	8	1	1	511	55.8	6.89	144	4
1299-1	High	Master Protein	P61247	40S ribosomal protein S3a OS=Homo sapiens OX=9606 GN=RPS3A PE=1 SV=2	0	17.891	23	8	8	8	1	264	29.9	9.73	50	8
1299-1	High	Master Protein	Q15323	Keratin, type I cuticular Ha1 OS=Homo sapiens OX=9606 GN=KRT31 PE=1 SV=3	0.001	6.07	4	2	8	1	1	416	47.2	4.88	48	2
1299-1	High	Master Protein	P35241	Radixin OS=Homo sapiens OX=9606 GN=RDX PE=1 SV=1	0	24.332	13	8	8	2	1	583	68.5	6.37	88	8
1299-1	High	Master Protein	P50416	Carnitine O-palmitoyltransferase 1, liver isoform OS=Homo sapiens OX=9606 GN=CPT1A PE=1 SV=2	0	25.332	9	6	8	6	1	773	88.3	8.65	114	6
1299-1	High	Master Protein	P22626	Heterogeneous nuclear ribonucleoproteins A2/B1 OS=Homo sapiens OX=9606 GN=HNRNPA2B1 PE=1 SV=2	0	26.757	17	5	8	3	1	353	37.4	8.95	149	5
1299-1	High	Master Protein	P49755	Transmembrane emp24 domain-containing protein 10 OS=Homo sapiens OX=9606 GN=TMED10 PE=1 SV=2	0	29.019	25	5	8	5	1	219	25	7.44	208	5
1299-1	High	Master Protein	O14980	Exportin-1 OS=Homo sapiens OX=9606 GN=XPO1 PE=1 SV=1	0	19.159	7	7	8	7	1	1071	123.3	6.06	30	7
1299-1	High	Master Protein	P26038	Moesin OS=Homo sapiens OX=9606 GN=MSN PE=1 SV=3	0	20.389	13	8	8	2	1	577	67.8	6.4	21	8
1299-1	High	Master Protein	P62249	40S ribosomal protein S16 OS=Homo sapiens OX=9606 GN=RPS16 PE=1 SV=2	0	18.765	42	6	8	6	1	146	16.4	10.21	98	6
1299-1	High	Master Protein	P37802	Transgelin-2 OS=Homo sapiens OX=9606 GN=TAGLN2 PE=1 SV=3	0	24.517	35	6	8	6	1	199	22.4	8.25	141	6
1299-1	High	Master Protein	Q9BTY2	Plasma alpha-L-fucosidase OS=Homo sapiens OX=9606 GN=FUCA2 PE=1 SV=2	0	19.852	17	8	8	8	1	467	54	6.25	91	8
1299-1	High	Master Protein	P62424	60S ribosomal protein L7a OS=Homo sapiens OX=9606 GN=RPL7A PE=1 SV=2	0	20.71	20	7	8	7	1	266	30	10.61	176	7
1299-1	High	Master Protein	Q8NEZ5	F-box only protein 22 OS=Homo sapiens OX=9606 GN=FBXO22 PE=1 SV=1	0	24.062	21	7	8	7	1	403	44.5	7.03	138	7
1299-1	High	Master Protein	Q93063	Exostosin-2 OS=Homo sapiens OX=9606 GN=EXT2 PE=1 SV=1	0	19.742	9	5	8	5	1	718	82.2	6.55	93	5
1299-1	High	Master Protein	P29401	Transketolase OS=Homo sapiens OX=9606 GN=TKT PE=1 SV=3	0	25.378	11	6	8	6	1	623	67.8	7.66	124	6
1299-1	High	Master Protein	Q02978	Mitochondrial 2-oxoglutarate/malate carrier protein OS=Homo sapiens OX=9606 GN=SLC25A11 PE=1 SV=3	0	26.153	24	7	8	7	1	314	34	9.91	148	7
1299-1	High	Master Protein	P31946	14-3-3 protein beta/alpha OS=Homo sapiens OX=9606 GN=YWHAB PE=1 SV=3	0	19.656	21	5	8	2	1	246	28.1	4.83	85	5
1299-1	High	Master Protein	P63104	14-3-3 protein zeta/delta OS=Homo sapiens OX=9606 GN=YWHAZ PE=1 SV=1	0	23.486	24	5	8	2	1	245	27.7	4.79	104	5
1299-1	High	Master Protein	P42704	Leucine-rich PPR motif-containing protein, mitochondrial OS=Homo sapiens OX=9606 GN=LRPPRC PE=1 SV=3	0	23.734	7	8	8	8	1	1394	157.8	6.13	74	8
1299-1	High	Master Protein	O96005	Cleft lip and palate transmembrane protein 1 OS=Homo sapiens OX=9606 GN=CLPTM1 PE=1 SV=1	0	21.671	10	8	8	8	1	669	76	6.3	93	8
1299-1	High	Master Protein	Q86V81	THO complex subunit 4 OS=Homo sapiens OX=9606 GN=ALYREF PE=1 SV=3	0	19.294	30	6	8	6	1	257	26.9	11.15	94	6
1299-1	High	Master Protein	P21589	5'-nucleotidase OS=Homo sapiens OX=9606 GN=NT5E PE=1 SV=1	0	32.693	17	7	8	7	1	574	63.3	7.03	203	7
1299-1	High	Master Protein	P50454	Serpin H1 OS=Homo sapiens OX=9606 GN=SERPINH1 PE=1 SV=2	0	23.903	20	6	8	6	1	418	46.4	8.69	58	6
1299-1	High	Master Protein	Q13310	Polyadenylate-binding protein 4 OS=Homo sapiens OX=9606 GN=PABPC4 PE=1 SV=1	0	21.732	10	5	8	3	1	644	70.7	9.26	84	5
1299-1	High	Master Protein	P15880	40S ribosomal protein S2 OS=Homo sapiens OX=9606 GN=RPS2 PE=1 SV=2	0	14.854	19	5	8	5	1	293	31.3	10.24	60	5
1299-1	High	Master Protein	P63241	Eukaryotic translation initiation factor 5A-1 OS=Homo sapiens OX=9606 GN=EIF5A PE=1 SV=2	0	13.567	25	6	8	6	1	154	16.8	5.24	79	6
1299-1	High	Master Protein	Q08211	ATP-dependent RNA helicase A OS=Homo sapiens OX=9606 GN=DHX9 PE=1 SV=4	0	27.54	6	7	8	7	1	1270	140.9	6.84	103	7
1299-1	High	Master Protein	Q8IV08	Phospholipase D3 OS=Homo sapiens OX=9606 GN=PLD3 PE=1 SV=1	0	26.568	17	6	8	6	1	490	54.7	6.47	95	6
1299-1	High	Master Protein	Q9HB71	Calcyclin-binding protein OS=Homo sapiens OX=9606 GN=CACYBP PE=1 SV=2	0	18.378	43	7	8	7	1	228	26.2	8.25	63	7
1299-1	High	Master Protein	P55036	26S proteasome non-ATPase regulatory subunit 4 OS=Homo sapiens OX=9606 GN=PSMD4 PE=1 SV=1	0	32.132	19	6	8	6	1	377	40.7	4.79	141	6
1299-1	High	Master Protein	P39656	Dolichyl-diphosphooligosaccharide--protein glycosyltransferase 48 kDa subunit OS=Homo sapiens OX=9606 GN=DDOST PE=1 SV=4	0	20.972	16	7	8	7	1	456	50.8	6.55	148	7
1299-1	High	Master Protein	Q9Y4L1	Hypoxia up-regulated protein 1 OS=Homo sapiens OX=9606 GN=HYOU1 PE=1 SV=1	0	25.49	9	8	8	8	1	999	111.3	5.22	126	8
1299-1	High	Master Protein	P62917	60S ribosomal protein L8 OS=Homo sapiens OX=9606 GN=RPL8 PE=1 SV=2	0	15.385	18	6	7	6	1	257	28	11.03	48	6
1299-1	High	Master Protein	P26373	60S ribosomal protein L13 OS=Homo sapiens OX=9606 GN=RPL13 PE=1 SV=4	0	20.785	28	6	7	6	1	211	24.2	11.65	104	6
1299-1	High	Master Protein	Q8TAT6	Nuclear protein localization protein 4 homolog OS=Homo sapiens OX=9606 GN=NPLOC4 PE=1 SV=3	0	17.436	10	6	7	6	1	608	68.1	6.38	81	6
1299-1	High	Master Protein	Q12906	Interleukin enhancer-binding factor 3 OS=Homo sapiens OX=9606 GN=ILF3 PE=1 SV=3	0	18.884	9	6	7	6	1	894	95.3	8.76	76	6
1299-1	High	Master Protein	O96008	Mitochondrial import receptor subunit TOM40 homolog OS=Homo sapiens OX=9606 GN=TOMM40 PE=1 SV=1	0	23.51	14	4	7	4	1	361	37.9	7.25	122	4
1299-1	High	Master Protein	P30447	HLA class I histocompatibility antigen, A-23 alpha chain OS=Homo sapiens OX=9606 GN=HLA-A PE=1 SV=1	0	29.311	26	6	7	1	1	365	40.7	6.34	173	6
1299-1	High	Master Protein	P49721	Proteasome subunit beta type-2 OS=Homo sapiens OX=9606 GN=PSMB2 PE=1 SV=1	0	14.701	26	5	7	5	1	201	22.8	7.02	36	5
1299-1	High	Master Protein	O95831	Apoptosis-inducing factor 1, mitochondrial OS=Homo sapiens OX=9606 GN=AIFM1 PE=1 SV=1	0	20.527	16	7	7	7	1	613	66.9	8.95	78	7
1299-1	High	Master Protein	P43686	26S proteasome regulatory subunit 6B OS=Homo sapiens OX=9606 GN=PSMC4 PE=1 SV=2	0	18.972	12	5	7	5	1	418	47.3	5.21	88	5
1299-1	High	Master Protein	Q96IV0	Peptide-N(4)-(N-acetyl-beta-glucosaminyl)asparagine amidase OS=Homo sapiens OX=9606 GN=NGLY1 PE=1 SV=1	0	12.585	10	5	7	5	1	654	74.3	6.89	66	5
1299-1	High	Master Protein	Q8NBQ5	Estradiol 17-beta-dehydrogenase 11 OS=Homo sapiens OX=9606 GN=HSD17B11 PE=1 SV=3	0	29.519	26	6	7	6	1	300	32.9	9.07	115	6
1299-1	High	Master Protein	O95573	Long-chain-fatty-acid--CoA ligase 3 OS=Homo sapiens OX=9606 GN=ACSL3 PE=1 SV=3	0	21.928	14	7	7	7	1	720	80.4	8.38	79	7
1299-1	High	Master Protein	P49915	GMP synthase [glutamine-hydrolyzing] OS=Homo sapiens OX=9606 GN=GMPS PE=1 SV=1	0	20.402	8	5	7	5	1	693	76.7	6.87	54	5
1299-1	High	Master Protein	Q9H173	Nucleotide exchange factor SIL1 OS=Homo sapiens OX=9606 GN=SIL1 PE=1 SV=1	0	15.723	13	6	7	6	1	461	52.1	5.36	93	6
1299-1	High	Master Protein	P11441	Ubiquitin-like protein 4A OS=Homo sapiens OX=9606 GN=UBL4A PE=1 SV=1	0	21.377	34	5	7	5	1	157	17.8	8.66	79	5
1299-1	High	Master Protein	Q92945	Far upstream element-binding protein 2 OS=Homo sapiens OX=9606 GN=KHSRP PE=1 SV=4	0	17.791	10	6	7	5	1	711	73.1	7.3	96	6
1299-1	High	Master Protein	Q92841	Probable ATP-dependent RNA helicase DDX17 OS=Homo sapiens OX=9606 GN=DDX17 PE=1 SV=2	0	14.835	9	7	7	3	1	729	80.2	8.27	51	7
1299-1	High	Master Protein	P23229	Integrin alpha-6 OS=Homo sapiens OX=9606 GN=ITGA6 PE=1 SV=5	0	18.944	6	7	7	7	1	1130	126.5	6.61	97	7
1299-1	High	Master Protein	P28838	Cytosol aminopeptidase OS=Homo sapiens OX=9606 GN=LAP3 PE=1 SV=3	0	14.398	12	6	7	6	1	519	56.1	7.93	34	6
1299-1	High	Master Protein	P17844	Probable ATP-dependent RNA helicase DDX5 OS=Homo sapiens OX=9606 GN=DDX5 PE=1 SV=1	0	14.727	12	7	7	3	1	614	69.1	8.92	62	7
1299-1	High	Master Protein	P62277	40S ribosomal protein S13 OS=Homo sapiens OX=9606 GN=RPS13 PE=1 SV=2	0	14.449	43	6	7	6	1	151	17.2	10.54	95	6
1299-1	High	Master Protein	O95816	BAG family molecular chaperone regulator 2 OS=Homo sapiens OX=9606 GN=BAG2 PE=1 SV=1	0	17.012	29	6	7	6	1	211	23.8	6.7	146	6
1299-1	High	Master Protein	P14923	Junction plakoglobin OS=Homo sapiens OX=9606 GN=JUP PE=1 SV=3	0	25.142	10	6	7	6	1	745	81.7	6.14	151	6
1299-1	High	Master Protein	P27348	14-3-3 protein theta OS=Homo sapiens OX=9606 GN=YWHAQ PE=1 SV=1	0	15.763	17	4	7	1	1	245	27.7	4.78	76	4
1299-1	High	Master Protein	O75369	Filamin-B OS=Homo sapiens OX=9606 GN=FLNB PE=1 SV=2	0	21.651	3	7	7	3	1	2602	278	5.73	103	7
1299-1	High	Master Protein	P30041	Peroxiredoxin-6 OS=Homo sapiens OX=9606 GN=PRDX6 PE=1 SV=3	0	11.783	26	6	7	6	1	224	25	6.38	68	6
1299-1	High	Master Protein	P12814	Alpha-actinin-1 OS=Homo sapiens OX=9606 GN=ACTN1 PE=1 SV=2	0	24.207	9	7	7	2	1	892	103	5.41	102	7
1299-1	High	Master Protein	Q70UQ0	Inhibitor of nuclear factor kappa-B kinase-interacting protein OS=Homo sapiens OX=9606 GN=IKBIP PE=1 SV=1	0	18.291	17	6	7	6	1	350	39.3	9.17	162	6
1299-1	High	Master Protein	P36542	ATP synthase subunit gamma, mitochondrial OS=Homo sapiens OX=9606 GN=ATP5F1C PE=1 SV=1	0	18.305	23	7	7	7	1	298	33	9.22	86	7
1299-1	High	Master Protein	Q13438	Protein OS-9 OS=Homo sapiens OX=9606 GN=OS9 PE=1 SV=1	0	16.79	9	5	7	5	1	667	75.5	4.87	166	5
1299-1	High	Master Protein	P27635	60S ribosomal protein L10 OS=Homo sapiens OX=9606 GN=RPL10 PE=1 SV=4	0	18.737	21	4	7	4	1	214	24.6	10.08	95	4
1299-1	High	Master Protein	P04792	Heat shock protein beta-1 OS=Homo sapiens OX=9606 GN=HSPB1 PE=1 SV=2	0	25.75	35	6	7	6	1	205	22.8	6.4	134	6
1299-1	High	Master Protein	P07195	L-lactate dehydrogenase B chain OS=Homo sapiens OX=9606 GN=LDHB PE=1 SV=2	0	18.509	20	6	7	6	1	334	36.6	6.05	114	6
1299-1	High	Master Protein	Q7L5D6	Golgi to ER traffic protein 4 homolog OS=Homo sapiens OX=9606 GN=GET4 PE=1 SV=1	0	15.658	18	5	7	5	1	327	36.5	5.41	60	5
1299-1	High	Master Protein	O60762	Dolichol-phosphate mannosyltransferase subunit 1 OS=Homo sapiens OX=9606 GN=DPM1 PE=1 SV=1	0	18.749	22	6	7	6	1	260	29.6	9.57	89	6
1299-1	High	Master Protein	Q8IXB1	DnaJ homolog subfamily C member 10 OS=Homo sapiens OX=9606 GN=DNAJC10 PE=1 SV=2	0	19.003	8	7	7	7	1	793	91	7.18	80	7
1299-1	High	Master Protein	P62829	60S ribosomal protein L23 OS=Homo sapiens OX=9606 GN=RPL23 PE=1 SV=1	0	22.495	19	4	7	4	1	140	14.9	10.51	89	4
1299-1	High	Master Protein	P62280	40S ribosomal protein S11 OS=Homo sapiens OX=9606 GN=RPS11 PE=1 SV=3	0	9.924	21	6	7	6	1	158	18.4	10.3	27	6
1299-1	High	Master Protein	Q9C0B5	Palmitoyltransferase ZDHHC5 OS=Homo sapiens OX=9606 GN=ZDHHC5 PE=1 SV=2	0	21.05	13	6	7	6	1	715	77.5	9.01	101	6
1299-1	High	Master Protein	P11177	Pyruvate dehydrogenase E1 component subunit beta, mitochondrial OS=Homo sapiens OX=9606 GN=PDHB PE=1 SV=3	0	17.753	23	6	7	6	1	359	39.2	6.65	160	6
1299-1	High	Master Protein	Q9Y6M1	Insulin-like growth factor 2 mRNA-binding protein 2 OS=Homo sapiens OX=9606 GN=IGF2BP2 PE=1 SV=2	0	15.677	10	4	6	3	1	599	66.1	8.46	98	4
1299-1	High	Master Protein	Q92616	eIF-2-alpha kinase activator GCN1 OS=Homo sapiens OX=9606 GN=GCN1 PE=1 SV=6	0	16.88	3	6	6	6	1	2671	292.6	7.47	64	6
1299-1	High	Master Protein	P16403	Histone H1.2 OS=Homo sapiens OX=9606 GN=HIST1H1C PE=1 SV=2	0	16.792	18	5	6	5	1	213	21.4	10.93	79	5
1299-1	High	Master Protein	P23528	Cofilin-1 OS=Homo sapiens OX=9606 GN=CFL1 PE=1 SV=3	0	14.899	35	5	6	4	1	166	18.5	8.09	80	5
1299-1	High	Master Protein	Q12905	Interleukin enhancer-binding factor 2 OS=Homo sapiens OX=9606 GN=ILF2 PE=1 SV=2	0	18.067	18	5	6	5	1	390	43	5.26	55	5
1299-1	High	Master Protein	P62826	GTP-binding nuclear protein Ran OS=Homo sapiens OX=9606 GN=RAN PE=1 SV=3	0	11.011	17	4	6	4	1	216	24.4	7.49	93	4
1299-1	High	Master Protein	P57088	Transmembrane protein 33 OS=Homo sapiens OX=9606 GN=TMEM33 PE=1 SV=2	0	13.811	12	3	6	3	1	247	28	9.7	126	3
1299-1	High	Master Protein	P28066	Proteasome subunit alpha type-5 OS=Homo sapiens OX=9606 GN=PSMA5 PE=1 SV=3	0	15.662	22	4	6	4	1	241	26.4	4.79	100	4
1299-1	High	Master Protein	P00338	L-lactate dehydrogenase A chain OS=Homo sapiens OX=9606 GN=LDHA PE=1 SV=2	0	20.322	20	6	6	6	1	332	36.7	8.27	100	6
1299-1	High	Master Protein	P00533	Epidermal growth factor receptor OS=Homo sapiens OX=9606 GN=EGFR PE=1 SV=2	0	19.281	6	6	6	6	1	1210	134.2	6.68	108	6
1299-1	High	Master Protein	Q8NBS9	Thioredoxin domain-containing protein 5 OS=Homo sapiens OX=9606 GN=TXNDC5 PE=1 SV=2	0	12.493	13	5	6	5	1	432	47.6	5.97	38	5
1299-1	High	Master Protein	P60174	Triosephosphate isomerase OS=Homo sapiens OX=9606 GN=TPI1 PE=1 SV=3	0	17.77	19	5	6	5	1	286	30.8	5.92	111	5
1299-1	High	Master Protein	Q9Y679	Ancient ubiquitous protein 1 OS=Homo sapiens OX=9606 GN=AUP1 PE=1 SV=1	0	20.659	13	5	6	5	1	476	53	8.09	87	5
1299-1	High	Master Protein	P32119	Peroxiredoxin-2 OS=Homo sapiens OX=9606 GN=PRDX2 PE=1 SV=5	0	8.887	19	3	6	2	1	198	21.9	5.97	148	3
1299-1	High	Master Protein	Q9NS69	Mitochondrial import receptor subunit TOM22 homolog OS=Homo sapiens OX=9606 GN=TOMM22 PE=1 SV=3	0	24.567	31	3	6	3	1	142	15.5	4.34	182	3
1299-1	High	Master Protein	P08574	Cytochrome c1, heme protein, mitochondrial OS=Homo sapiens OX=9606 GN=CYC1 PE=1 SV=3	0	16.05	14	3	6	3	1	325	35.4	9	82	3
1299-1	High	Master Protein	P05023	Sodium/potassium-transporting ATPase subunit alpha-1 OS=Homo sapiens OX=9606 GN=ATP1A1 PE=1 SV=1	0	22.23	8	6	6	6	1	1023	112.8	5.49	102	6
1299-1	High	Master Protein	Q13283	Ras GTPase-activating protein-binding protein 1 OS=Homo sapiens OX=9606 GN=G3BP1 PE=1 SV=1	0	20.792	11	4	6	4	1	466	52.1	5.52	176	4
1299-1	High	Master Protein	P11586	C-1-tetrahydrofolate synthase, cytoplasmic OS=Homo sapiens OX=9606 GN=MTHFD1 PE=1 SV=3	0	21.223	9	6	6	6	1	935	101.5	7.3	76	6
1299-1	High	Master Protein	Q9BSJ8	Extended synaptotagmin-1 OS=Homo sapiens OX=9606 GN=ESYT1 PE=1 SV=1	0	16.58	5	4	6	4	1	1104	122.8	5.83	122	4
1299-1	High	Master Protein	P51659	Peroxisomal multifunctional enzyme type 2 OS=Homo sapiens OX=9606 GN=HSD17B4 PE=1 SV=3	0	21.705	11	5	6	5	1	736	79.6	8.84	124	5
1299-1	High	Master Protein	Q9BWM7	Sideroflexin-3 OS=Homo sapiens OX=9606 GN=SFXN3 PE=1 SV=3	0	19.413	23	6	6	5	1	321	35.5	9.1	88	6
1299-1	High	Master Protein	P48047	ATP synthase subunit O, mitochondrial OS=Homo sapiens OX=9606 GN=ATP5O PE=1 SV=1	0	22.307	30	6	6	6	1	213	23.3	9.96	99	6
1299-1	High	Master Protein	Q9Y490	Talin-1 OS=Homo sapiens OX=9606 GN=TLN1 PE=1 SV=3	0	13.635	3	5	6	5	1	2541	269.6	6.07	27	5
1299-1	High	Master Protein	P63208	S-phase kinase-associated protein 1 OS=Homo sapiens OX=9606 GN=SKP1 PE=1 SV=2	0	14.588	20	4	6	4	1	163	18.6	4.54	83	4
1299-1	High	Master Protein	P08236	Beta-glucuronidase OS=Homo sapiens OX=9606 GN=GUSB PE=1 SV=2	0	11.358	7	4	6	4	1	651	74.7	7.02	32	4
1299-1	High	Master Protein	O14737	Programmed cell death protein 5 OS=Homo sapiens OX=9606 GN=PDCD5 PE=1 SV=3	0	13.909	34	4	6	4	1	125	14.3	6.04	97	4
1299-1	High	Master Protein	P62750	60S ribosomal protein L23a OS=Homo sapiens OX=9606 GN=RPL23A PE=1 SV=1	0	14.303	21	4	6	4	1	156	17.7	10.45	127	4
1299-1	High	Master Protein	P35637	RNA-binding protein FUS OS=Homo sapiens OX=9606 GN=FUS PE=1 SV=1	0	22.541	11	5	6	5	1	526	53.4	9.36	86	5
1299-1	High	Master Protein	Q8TC12	Retinol dehydrogenase 11 OS=Homo sapiens OX=9606 GN=RDH11 PE=1 SV=2	0	21.752	21	5	6	5	1	318	35.4	8.82	107	5
1299-1	High	Master Protein	P48556	26S proteasome non-ATPase regulatory subunit 8 OS=Homo sapiens OX=9606 GN=PSMD8 PE=1 SV=2	0	18.421	14	5	6	5	1	350	39.6	9.7	63	5
1299-1	High	Master Protein	P12268	Inosine-5'-monophosphate dehydrogenase 2 OS=Homo sapiens OX=9606 GN=IMPDH2 PE=1 SV=2	0	16.457	12	6	6	6	1	514	55.8	6.9	67	6
1299-1	High	Master Protein	P20700	Lamin-B1 OS=Homo sapiens OX=9606 GN=LMNB1 PE=1 SV=2	0	8.339	7	4	6	4	1	586	66.4	5.16	33	4
1299-1	High	Master Protein	P11047	Laminin subunit gamma-1 OS=Homo sapiens OX=9606 GN=LAMC1 PE=1 SV=3	0	20.568	3	5	6	5	1	1609	177.5	5.12	122	5
1299-1	High	Master Protein	P28074	Proteasome subunit beta type-5 OS=Homo sapiens OX=9606 GN=PSMB5 PE=1 SV=3	0	24.413	22	5	6	5	1	263	28.5	6.92	147	5
1299-1	High	Master Protein	P62258	14-3-3 protein epsilon OS=Homo sapiens OX=9606 GN=YWHAE PE=1 SV=1	0	11.557	15	4	6	2	1	255	29.2	4.74	69	4
1299-1	High	Master Protein	O00571	ATP-dependent RNA helicase DDX3X OS=Homo sapiens OX=9606 GN=DDX3X PE=1 SV=3	0	23.589	10	6	6	5	1	662	73.2	7.18	134	6
1299-1	High	Master Protein	Q8TED1	Probable glutathione peroxidase 8 OS=Homo sapiens OX=9606 GN=GPX8 PE=1 SV=2	0	15.124	24	6	6	6	1	209	23.9	9.35	63	6
1299-1	High	Master Protein	Q96AE4	Far upstream element-binding protein 1 OS=Homo sapiens OX=9606 GN=FUBP1 PE=1 SV=3	0	14.906	8	5	6	4	1	644	67.5	7.61	108	5
1299-1	High	Master Protein	Q9H9B4	Sideroflexin-1 OS=Homo sapiens OX=9606 GN=SFXN1 PE=1 SV=4	0	20.32	21	6	6	5	1	322	35.6	9.07	114	6
1299-1	High	Master Protein	P0C0S8	Histone H2A type 1 OS=Homo sapiens OX=9606 GN=HIST1H2AG PE=1 SV=2	0	18.448	35	4	6	4	1	130	14.1	10.9	159	4
1299-1	High	Master Protein	P10909	Clusterin OS=Homo sapiens OX=9606 GN=CLU PE=1 SV=1	0	17.86	16	5	6	5	1	449	52.5	6.27	113	5
1299-1	High	Master Protein	P28070	Proteasome subunit beta type-4 OS=Homo sapiens OX=9606 GN=PSMB4 PE=1 SV=4	0	27.002	25	4	6	4	1	264	29.2	5.97	184	4
1299-1	High	Master Protein	Q9Y266	Nuclear migration protein nudC OS=Homo sapiens OX=9606 GN=NUDC PE=1 SV=1	0	13.769	20	6	6	6	1	331	38.2	5.38	58	6
1299-1	High	Master Protein	Q9UQ80	Proliferation-associated protein 2G4 OS=Homo sapiens OX=9606 GN=PA2G4 PE=1 SV=3	0	15.898	14	5	6	5	1	394	43.8	6.55	74	5
1299-1	High	Master Protein	P06756	Integrin alpha-V OS=Homo sapiens OX=9606 GN=ITGAV PE=1 SV=2	0	12.893	5	4	6	4	1	1048	116	5.68	22	4
1299-1	High	Master Protein	Q9UIQ6	Leucyl-cystinyl aminopeptidase OS=Homo sapiens OX=9606 GN=LNPEP PE=1 SV=3	0	13.45	5	6	6	6	1	1025	117.3	5.73	57	6
1299-1	High	Master Protein	Q9Y230	RuvB-like 2 OS=Homo sapiens OX=9606 GN=RUVBL2 PE=1 SV=3	0	12.919	11	5	6	5	1	463	51.1	5.64	47	5
1299-1	High	Master Protein	P31689	DnaJ homolog subfamily A member 1 OS=Homo sapiens OX=9606 GN=DNAJA1 PE=1 SV=2	0	15.773	20	5	6	5	1	397	44.8	7.08	44	5
1299-1	High	Master Protein	P30040	Endoplasmic reticulum resident protein 29 OS=Homo sapiens OX=9606 GN=ERP29 PE=1 SV=4	0	14.892	24	5	6	5	1	261	29	7.31	98	5
1299-1	High	Master Protein	O75477	Erlin-1 OS=Homo sapiens OX=9606 GN=ERLIN1 PE=1 SV=1	0	21.058	17	6	6	4	1	346	38.9	7.87	95	6
1299-1	High	Master Protein	P13674	Prolyl 4-hydroxylase subunit alpha-1 OS=Homo sapiens OX=9606 GN=P4HA1 PE=1 SV=2	0	24.169	16	6	6	6	1	534	61	6.01	83	6
1299-1	High	Master Protein	Q6KB66	Keratin, type II cytoskeletal 80 OS=Homo sapiens OX=9606 GN=KRT80 PE=1 SV=2	0	11.436	13	6	6	5	1	452	50.5	5.67	34	6
1299-1	High	Master Protein	Q9BTV4	Transmembrane protein 43 OS=Homo sapiens OX=9606 GN=TMEM43 PE=1 SV=1	0	16.006	14	6	6	6	1	400	44.8	8.13	52	6
1299-1	High	Master Protein	P54709	Sodium/potassium-transporting ATPase subunit beta-3 OS=Homo sapiens OX=9606 GN=ATP1B3 PE=1 SV=1	0	15.661	21	5	6	5	1	279	31.5	8.35	45	5
1299-1	High	Master Protein	P62701	40S ribosomal protein S4, X isoform OS=Homo sapiens OX=9606 GN=RPS4X PE=1 SV=2	0	14.61	19	5	6	5	1	263	29.6	10.15	28	5
1299-1	High	Master Protein	P46782	40S ribosomal protein S5 OS=Homo sapiens OX=9606 GN=RPS5 PE=1 SV=4	0	17.858	18	3	5	3	1	204	22.9	9.72	75	3
1299-1	High	Master Protein	P17931	Galectin-3 OS=Homo sapiens OX=9606 GN=LGALS3 PE=1 SV=5	0	15.536	21	4	5	4	1	250	26.1	8.56	56	4
1299-1	High	Master Protein	P51114	Fragile X mental retardation syndrome-related protein 1 OS=Homo sapiens OX=9606 GN=FXR1 PE=1 SV=3	0	11.556	6	4	5	3	1	621	69.7	6.15	32	4
1299-1	High	Master Protein	Q92643	GPI-anchor transamidase OS=Homo sapiens OX=9606 GN=PIGK PE=1 SV=2	0	12.249	15	5	5	5	1	395	45.2	6.16	47	5
1299-1	High	Master Protein	P46781	40S ribosomal protein S9 OS=Homo sapiens OX=9606 GN=RPS9 PE=1 SV=3	0	8.683	17	4	5	4	1	194	22.6	10.65	48	4
1299-1	High	Master Protein	P42677	40S ribosomal protein S27 OS=Homo sapiens OX=9606 GN=RPS27 PE=1 SV=3	0	16.908	31	4	5	4	1	84	9.5	9.45	66	4
1299-1	High	Master Protein	P01137	Transforming growth factor beta-1 OS=Homo sapiens OX=9606 GN=TGFB1 PE=1 SV=2	0	15.918	13	4	5	4	1	390	44.3	8.53	73	4
1299-1	High	Master Protein	P61254	60S ribosomal protein L26 OS=Homo sapiens OX=9606 GN=RPL26 PE=1 SV=1	0	6.951	22	4	5	4	1	145	17.2	10.55	32	4
1299-1	High	Master Protein	Q13263	Transcription intermediary factor 1-beta OS=Homo sapiens OX=9606 GN=TRIM28 PE=1 SV=5	0	16.047	8	5	5	5	1	835	88.5	5.77	40	5
1299-1	High	Master Protein	Q12931	Heat shock protein 75 kDa, mitochondrial OS=Homo sapiens OX=9606 GN=TRAP1 PE=1 SV=3	0	11.109	4	2	5	1	1	704	80.1	8.21	197	2
1299-1	High	Master Protein	P23526	Adenosylhomocysteinase OS=Homo sapiens OX=9606 GN=AHCY PE=1 SV=4	0	15.155	11	4	5	4	1	432	47.7	6.34	95	4
1299-1	High	Master Protein	P31948	Stress-induced-phosphoprotein 1 OS=Homo sapiens OX=9606 GN=STIP1 PE=1 SV=1	0	13.233	8	4	5	4	1	543	62.6	6.8	48	4
1299-1	High	Master Protein	Q8NCH0	Carbohydrate sulfotransferase 14 OS=Homo sapiens OX=9606 GN=CHST14 PE=1 SV=2	0	16.586	17	5	5	5	1	376	43	9.48	81	5
1299-1	High	Master Protein	Q07955	Serine/arginine-rich splicing factor 1 OS=Homo sapiens OX=9606 GN=SRSF1 PE=1 SV=2	0	7.099	19	5	5	5	1	248	27.7	10.36	35	5
1299-1	High	Master Protein	P61604	10 kDa heat shock protein, mitochondrial OS=Homo sapiens OX=9606 GN=HSPE1 PE=1 SV=2	0	10.952	43	4	5	4	1	102	10.9	8.92	61	4
1299-1	High	Master Protein	P78347	General transcription factor II-I OS=Homo sapiens OX=9606 GN=GTF2I PE=1 SV=2	0	17.582	7	5	5	5	1	998	112.3	6.39	82	5
1299-1	High	Master Protein	Q96HE7	ERO1-like protein alpha OS=Homo sapiens OX=9606 GN=ERO1A PE=1 SV=2	0	16.357	10	5	5	5	1	468	54.4	5.68	75	5
1299-1	High	Master Protein	P26006	Integrin alpha-3 OS=Homo sapiens OX=9606 GN=ITGA3 PE=1 SV=5	0	17.736	6	5	5	5	1	1051	116.5	6.77	131	5
1299-1	High	Master Protein	P36957	Dihydrolipoyllysine-residue succinyltransferase component of 2-oxoglutarate dehydrogenase complex, mitochondrial OS=Homo sapiens OX=9606 GN=DLST PE=1 SV=4	0	13.962	12	5	5	5	1	453	48.7	8.95	77	5
1299-1	High	Master Protein	P31943	Heterogeneous nuclear ribonucleoprotein H OS=Homo sapiens OX=9606 GN=HNRNPH1 PE=1 SV=4	0	16.484	12	4	5	3	1	449	49.2	6.3	96	4
1299-1	High	Master Protein	Q8N1N4	Keratin, type II cytoskeletal 78 OS=Homo sapiens OX=9606 GN=KRT78 PE=1 SV=2	0	8.991	7	4	5	3	1	520	56.8	6.02	21	4
1299-1	High	Master Protein	Q15233	Non-POU domain-containing octamer-binding protein OS=Homo sapiens OX=9606 GN=NONO PE=1 SV=4	0	14.061	11	4	5	4	1	471	54.2	8.95	32	4
1299-1	High	Master Protein	P00492	Hypoxanthine-guanine phosphoribosyltransferase OS=Homo sapiens OX=9606 GN=HPRT1 PE=1 SV=2	0	9.802	20	4	5	4	1	218	24.6	6.68	61	4
1299-1	High	Master Protein	Q13363	C-terminal-binding protein 1 OS=Homo sapiens OX=9606 GN=CTBP1 PE=1 SV=2	0	10.61	9	4	5	4	1	440	47.5	6.77	37	4
1299-1	High	Master Protein	Q13838	Spliceosome RNA helicase DDX39B OS=Homo sapiens OX=9606 GN=DDX39B PE=1 SV=1	0	12.236	11	5	5	5	1	428	49	5.67	29	5
1299-1	High	Master Protein	Q9Y5M8	Signal recognition particle receptor subunit beta OS=Homo sapiens OX=9606 GN=SRPRB PE=1 SV=3	0	23.113	23	4	5	4	1	271	29.7	9.04	156	4
1299-1	High	Master Protein	Q96AY3	Peptidyl-prolyl cis-trans isomerase FKBP10 OS=Homo sapiens OX=9606 GN=FKBP10 PE=1 SV=1	0	14.319	8	5	5	5	1	582	64.2	5.62	61	5
1299-1	High	Master Protein	P43358	Melanoma-associated antigen 4 OS=Homo sapiens OX=9606 GN=MAGEA4 PE=1 SV=2	0	12.133	16	5	5	5	1	317	34.9	4.69	63	5
1299-1	High	Master Protein	Q13217	DnaJ homolog subfamily C member 3 OS=Homo sapiens OX=9606 GN=DNAJC3 PE=1 SV=1	0	7.8	8	4	5	4	1	504	57.5	6.15	19	4
1299-1	High	Master Protein	P54136	Arginine--tRNA ligase, cytoplasmic OS=Homo sapiens OX=9606 GN=RARS PE=1 SV=2	0	13.769	10	5	5	5	1	660	75.3	6.68	41	5
1299-1	High	Master Protein	P00505	Aspartate aminotransferase, mitochondrial OS=Homo sapiens OX=9606 GN=GOT2 PE=1 SV=3	0	14.823	10	5	5	5	1	430	47.5	9.01	76	5
1299-1	High	Master Protein	O43852	Calumenin OS=Homo sapiens OX=9606 GN=CALU PE=1 SV=2	0	21.817	21	5	5	5	1	315	37.1	4.64	94	5
1299-1	High	Master Protein	Q9H6E4	Coiled-coil domain-containing protein 134 OS=Homo sapiens OX=9606 GN=CCDC134 PE=1 SV=1	0	14.909	25	5	5	5	1	229	26.5	8.85	39	5
1299-1	High	Master Protein	Q07021	Complement component 1 Q subcomponent-binding protein, mitochondrial OS=Homo sapiens OX=9606 GN=C1QBP PE=1 SV=1	0	12.227	19	5	5	5	1	282	31.3	4.84	41	5
1299-1	High	Master Protein	P27708	CAD protein OS=Homo sapiens OX=9606 GN=CAD PE=1 SV=3	0	11.861	2	5	5	5	1	2225	242.8	6.46	51	5
1299-1	High	Master Protein	P23246	Splicing factor, proline- and glutamine-rich OS=Homo sapiens OX=9606 GN=SFPQ PE=1 SV=2	0	13.386	8	5	5	5	1	707	76.1	9.44	60	5
1299-1	High	Master Protein	P62906	60S ribosomal protein L10a OS=Homo sapiens OX=9606 GN=RPL10A PE=1 SV=2	0	19.815	19	4	5	4	1	217	24.8	9.94	103	4
1299-1	High	Master Protein	P02649	Apolipoprotein E OS=Homo sapiens OX=9606 GN=APOE PE=1 SV=1	0	13.019	18	5	5	5	1	317	36.1	5.73	48	5
1299-1	High	Master Protein	Q96D15	Reticulocalbin-3 OS=Homo sapiens OX=9606 GN=RCN3 PE=1 SV=1	0	18.292	19	5	5	5	1	328	37.5	4.89	69	5
1299-1	High	Master Protein	P05089	Arginase-1 OS=Homo sapiens OX=9606 GN=ARG1 PE=1 SV=2	0	17.234	13	3	5	3	1	322	34.7	7.21	177	3
1299-1	High	Master Protein	P46977	Dolichyl-diphosphooligosaccharide--protein glycosyltransferase subunit STT3A OS=Homo sapiens OX=9606 GN=STT3A PE=1 SV=2	0	8.241	5	4	5	4	1	705	80.5	8.07	47	4
1299-1	High	Master Protein	Q9NXS2	Glutaminyl-peptide cyclotransferase-like protein OS=Homo sapiens OX=9606 GN=QPCTL PE=1 SV=2	0	14.483	13	5	5	5	1	382	42.9	9.82	64	5
1299-1	High	Master Protein	P30479	HLA class I histocompatibility antigen, B-41 alpha chain OS=Homo sapiens OX=9606 GN=HLA-B PE=1 SV=1	0	11.845	15	4	5	2	1	362	40.5	6.54	55	4
1299-1	High	Master Protein	P61981	14-3-3 protein gamma OS=Homo sapiens OX=9606 GN=YWHAG PE=1 SV=2	0	9.305	11	3	5	1	1	247	28.3	4.89	55	3
1299-1	High	Master Protein	Q06481	Amyloid-like protein 2 OS=Homo sapiens OX=9606 GN=APLP2 PE=1 SV=2	0	14.829	9	5	5	4	1	763	86.9	4.79	35	5
1299-1	High	Master Protein	Q86VP6	Cullin-associated NEDD8-dissociated protein 1 OS=Homo sapiens OX=9606 GN=CAND1 PE=1 SV=2	0	14.996	4	4	5	4	1	1230	136.3	5.78	100	4
1299-1	High	Master Protein	P05121	Plasminogen activator inhibitor 1 OS=Homo sapiens OX=9606 GN=SERPINE1 PE=1 SV=1	0	15.701	11	5	5	5	1	402	45	7.2	54	5
1299-1	High	Master Protein	P07737	Profilin-1 OS=Homo sapiens OX=9606 GN=PFN1 PE=1 SV=2	0	15.16	39	5	5	5	1	140	15	8.27	74	5
1299-1	High	Master Protein	P06865	Beta-hexosaminidase subunit alpha OS=Homo sapiens OX=9606 GN=HEXA PE=1 SV=2	0	11.728	10	5	5	5	1	529	60.7	5.16	62	5
1299-1	High	Master Protein	P05387	60S acidic ribosomal protein P2 OS=Homo sapiens OX=9606 GN=RPLP2 PE=1 SV=1	0	27.029	70	4	5	4	1	115	11.7	4.54	182	4
1299-1	High	Master Protein	Q96DZ1	Endoplasmic reticulum lectin 1 OS=Homo sapiens OX=9606 GN=ERLEC1 PE=1 SV=1	0	15.153	13	5	5	5	1	483	54.8	6.28	63	5
1299-1	High	Master Protein	O94826	Mitochondrial import receptor subunit TOM70 OS=Homo sapiens OX=9606 GN=TOMM70 PE=1 SV=1	0	11.489	7	5	5	5	1	608	67.4	7.12	25	5
1299-1	High	Master Protein	Q7Z6Z7	E3 ubiquitin-protein ligase HUWE1 OS=Homo sapiens OX=9606 GN=HUWE1 PE=1 SV=3	0	12.485	1	5	5	5	1	4374	481.6	5.22	67	5
1299-1	High	Master Protein	Q9H0U3	Magnesium transporter protein 1 OS=Homo sapiens OX=9606 GN=MAGT1 PE=1 SV=1	0	9.862	13	5	5	5	1	335	38	9.63	76	5
1299-1	High	Master Protein	O14672	Disintegrin and metalloproteinase domain-containing protein 10 OS=Homo sapiens OX=9606 GN=ADAM10 PE=1 SV=1	0	19.664	9	5	5	5	1	748	84.1	7.77	94	5
1299-1	High	Master Protein	Q8IVL5	Prolyl 3-hydroxylase 2 OS=Homo sapiens OX=9606 GN=P3H2 PE=1 SV=1	0	14.218	8	5	5	4	1	708	80.9	5.71	68	5
1299-1	High	Master Protein	Q9P035	Very-long-chain (3R)-3-hydroxyacyl-CoA dehydratase 3 OS=Homo sapiens OX=9606 GN=HACD3 PE=1 SV=2	0	16.354	14	5	5	5	1	362	43.1	8.94	77	5
1299-1	High	Master Protein	Q02878	60S ribosomal protein L6 OS=Homo sapiens OX=9606 GN=RPL6 PE=1 SV=3	0	7.672	9	4	5	4	1	288	32.7	10.58	49	4
1299-1	High	Master Protein	P49720	Proteasome subunit beta type-3 OS=Homo sapiens OX=9606 GN=PSMB3 PE=1 SV=2	0	11.04	20	4	5	4	1	205	22.9	6.55	59	4
1299-1	High	Master Protein	P07942	Laminin subunit beta-1 OS=Homo sapiens OX=9606 GN=LAMB1 PE=1 SV=2	0	14.852	4	5	5	5	1	1786	197.9	4.94	46	5
1299-1	High	Master Protein	Q9P0L0	Vesicle-associated membrane protein-associated protein A OS=Homo sapiens OX=9606 GN=VAPA PE=1 SV=3	0	16.711	18	5	5	4	1	249	27.9	8.62	87	5
1299-1	High	Master Protein	P09211	Glutathione S-transferase P OS=Homo sapiens OX=9606 GN=GSTP1 PE=1 SV=2	0	23.425	31	4	5	4	1	210	23.3	5.64	130	4
1299-1	High	Master Protein	P38919	Eukaryotic initiation factor 4A-III OS=Homo sapiens OX=9606 GN=EIF4A3 PE=1 SV=4	0	12.763	11	5	5	2	1	411	46.8	6.73	51	5
1299-1	High	Master Protein	Q07020	60S ribosomal protein L18 OS=Homo sapiens OX=9606 GN=RPL18 PE=1 SV=2	0	20.482	26	5	5	5	1	188	21.6	11.72	118	5
1299-1	High	Master Protein	Q8NBP0	Tetratricopeptide repeat protein 13 OS=Homo sapiens OX=9606 GN=TTC13 PE=2 SV=3	0	9.809	5	4	5	4	1	860	96.8	7.01	17	4
1299-1	High	Master Protein	Q6P4A8	Phospholipase B-like 1 OS=Homo sapiens OX=9606 GN=PLBD1 PE=1 SV=2	0	9.621	7	4	5	4	1	553	63.2	9.06	62	4
1299-1	High	Master Protein	Q15046	Lysine--tRNA ligase OS=Homo sapiens OX=9606 GN=KARS PE=1 SV=3	0	16.646	6	4	5	4	1	597	68	6.35	60	4
1299-1	High	Master Protein	Q9UK22	F-box only protein 2 OS=Homo sapiens OX=9606 GN=FBXO2 PE=1 SV=2	0	13.587	15	3	5	3	1	296	33.3	4.37	64	3
1299-1	High	Master Protein	P06493	Cyclin-dependent kinase 1 OS=Homo sapiens OX=9606 GN=CDK1 PE=1 SV=3	0	13.93	18	4	5	3	1	297	34.1	8.4	24	4
1299-1	High	Master Protein	P81605	Dermcidin OS=Homo sapiens OX=9606 GN=DCD PE=1 SV=2	0	13.16	23	2	5	2	1	110	11.3	6.54	95	2
1299-1	High	Master Protein	Q9Y3E5	Peptidyl-tRNA hydrolase 2, mitochondrial OS=Homo sapiens OX=9606 GN=PTRH2 PE=1 SV=1	0	9.204	21	2	4	2	1	179	19.2	8.73	82	2
1299-1	High	Master Protein	Q15392	Delta(24)-sterol reductase OS=Homo sapiens OX=9606 GN=DHCR24 PE=1 SV=2	0	9.105	7	4	4	4	1	516	60.1	8.16	35	4
1299-1	High	Master Protein	O75190	DnaJ homolog subfamily B member 6 OS=Homo sapiens OX=9606 GN=DNAJB6 PE=1 SV=2	0	15.528	14	4	4	4	1	326	36.1	9.16	100	4
1299-1	High	Master Protein	Q8NBJ7	Inactive C-alpha-formylglycine-generating enzyme 2 OS=Homo sapiens OX=9606 GN=SUMF2 PE=1 SV=2	0	14.258	18	4	4	4	1	301	33.8	8	88	4
1299-1	High	Master Protein	P41250	Glycine--tRNA ligase OS=Homo sapiens OX=9606 GN=GARS PE=1 SV=3	0	8.18	6	4	4	4	1	739	83.1	7.03	34	4
1299-1	High	Master Protein	Q9NYU1	UDP-glucose:glycoprotein glucosyltransferase 2 OS=Homo sapiens OX=9606 GN=UGGT2 PE=1 SV=4	0	10.349	2	4	4	3	1	1516	174.6	6.89	35	4
1299-1	High	Master Protein	Q15393	Splicing factor 3B subunit 3 OS=Homo sapiens OX=9606 GN=SF3B3 PE=1 SV=4	0	8.238	4	4	4	4	1	1217	135.5	5.26	32	4
1299-1	Medium	Master Protein	Q9BUZ4	TNF receptor-associated factor 4 OS=Homo sapiens OX=9606 GN=TRAF4 PE=1 SV=1	0.015	1.793	1	1	4	1	1	470	53.5	8.15	43	1
1299-1	High	Master Protein	Q01469	Fatty acid-binding protein 5 OS=Homo sapiens OX=9606 GN=FABP5 PE=1 SV=3	0	9.808	20	3	4	3	1	135	15.2	7.01	76	3
1299-1	Medium	Master Protein	Q9BWE0	Replication initiator 1 OS=Homo sapiens OX=9606 GN=REPIN1 PE=1 SV=1	0.031	1.309	2	1	4	1	1	567	63.5	9.98	0	1
1299-1	High	Master Protein	P62263	40S ribosomal protein S14 OS=Homo sapiens OX=9606 GN=RPS14 PE=1 SV=3	0	15.377	37	4	4	4	1	151	16.3	10.05	40	4
1299-1	High	Master Protein	Q92626	Peroxidasin homolog OS=Homo sapiens OX=9606 GN=PXDN PE=1 SV=2	0	13.295	3	4	4	4	1	1479	165.2	7.17	74	4
1299-1	High	Master Protein	Q9Y5H0	Protocadherin gamma-A3 OS=Homo sapiens OX=9606 GN=PCDHGA3 PE=2 SV=2	0	15.741	4	3	4	3	1	932	100.9	5	131	3
1299-1	High	Master Protein	Q9BZQ6	ER degradation-enhancing alpha-mannosidase-like protein 3 OS=Homo sapiens OX=9606 GN=EDEM3 PE=1 SV=2	0	16.527	6	4	4	4	1	932	104.6	4.93	69	4
1299-1	High	Master Protein	Q13501	Sequestosome-1 OS=Homo sapiens OX=9606 GN=SQSTM1 PE=1 SV=1	0	17.059	11	3	4	3	1	440	47.7	5.22	131	3
1299-1	High	Master Protein	P62244	40S ribosomal protein S15a OS=Homo sapiens OX=9606 GN=RPS15A PE=1 SV=2	0.001	5.805	13	2	4	2	1	130	14.8	10.13	65	2
1299-1	High	Master Protein	O14657	Torsin-1B OS=Homo sapiens OX=9606 GN=TOR1B PE=1 SV=2	0	16.736	15	4	4	4	1	336	38	8.54	84	4
1299-1	High	Master Protein	Q13751	Laminin subunit beta-3 OS=Homo sapiens OX=9606 GN=LAMB3 PE=1 SV=1	0	10.792	4	4	4	4	1	1172	129.5	7.21	36	4
1299-1	High	Master Protein	Q9Y5E4	Protocadherin beta-5 OS=Homo sapiens OX=9606 GN=PCDHB5 PE=2 SV=1	0	8.13	4	3	4	2	1	795	86.4	5	34	3
1299-1	High	Master Protein	O75976	Carboxypeptidase D OS=Homo sapiens OX=9606 GN=CPD PE=1 SV=2	0	6.671	3	4	4	4	1	1380	152.8	6.05	19	4
1299-1	High	Master Protein	P14866	Heterogeneous nuclear ribonucleoprotein L OS=Homo sapiens OX=9606 GN=HNRNPL PE=1 SV=2	0	14.098	8	4	4	4	1	589	64.1	8.22	50	4
1299-1	High	Master Protein	Q14165	Malectin OS=Homo sapiens OX=9606 GN=MLEC PE=1 SV=1	0	12.012	17	4	4	4	1	292	32.2	5.41	64	4
1299-1	High	Master Protein	Q6UB35	Monofunctional C1-tetrahydrofolate synthase, mitochondrial OS=Homo sapiens OX=9606 GN=MTHFD1L PE=1 SV=1	0	10.754	4	4	4	4	1	978	105.7	8.06	38	4
1299-1	High	Master Protein	Q9NZ08	Endoplasmic reticulum aminopeptidase 1 OS=Homo sapiens OX=9606 GN=ERAP1 PE=1 SV=3	0	10.423	5	4	4	4	1	941	107.2	6.46	40	4
1299-1	High	Master Protein	P52292	Importin subunit alpha-1 OS=Homo sapiens OX=9606 GN=KPNA2 PE=1 SV=1	0	7.44	9	3	4	3	1	529	57.8	5.4	60	3
1299-1	High	Master Protein	P69905	Hemoglobin subunit alpha OS=Homo sapiens OX=9606 GN=HBA1 PE=1 SV=2	0	8.416	27	3	4	3	1	142	15.2	8.68	34	3
1299-1	High	Master Protein	P39023	60S ribosomal protein L3 OS=Homo sapiens OX=9606 GN=RPL3 PE=1 SV=2	0	12.837	13	4	4	4	1	403	46.1	10.18	76	4
1299-1	High	Master Protein	P62913	60S ribosomal protein L11 OS=Homo sapiens OX=9606 GN=RPL11 PE=1 SV=2	0	12.495	13	2	4	2	1	178	20.2	9.6	147	2
1299-1	High	Master Protein	P18085	ADP-ribosylation factor 4 OS=Homo sapiens OX=9606 GN=ARF4 PE=1 SV=3	0	10.851	19	4	4	4	1	180	20.5	7.14	43	4
1299-1	High	Master Protein	Q16706	Alpha-mannosidase 2 OS=Homo sapiens OX=9606 GN=MAN2A1 PE=1 SV=2	0	12.982	4	4	4	4	1	1144	131.1	7.58	43	4
1299-1	High	Master Protein	P38159	RNA-binding motif protein, X chromosome OS=Homo sapiens OX=9606 GN=RBMX PE=1 SV=3	0	12.766	11	4	4	4	1	391	42.3	10.05	71	4
1299-1	High	Master Protein	P30048	Thioredoxin-dependent peroxide reductase, mitochondrial OS=Homo sapiens OX=9606 GN=PRDX3 PE=1 SV=3	0	10.181	14	3	4	3	1	256	27.7	7.78	42	3
1299-1	High	Master Protein	Q15717	ELAV-like protein 1 OS=Homo sapiens OX=9606 GN=ELAVL1 PE=1 SV=2	0	17.654	12	3	4	3	1	326	36.1	9.17	101	3
1299-1	High	Master Protein	Q9BS26	Endoplasmic reticulum resident protein 44 OS=Homo sapiens OX=9606 GN=ERP44 PE=1 SV=1	0	13.482	10	4	4	4	1	406	46.9	5.26	68	4
1299-1	High	Master Protein	P67812	Signal peptidase complex catalytic subunit SEC11A OS=Homo sapiens OX=9606 GN=SEC11A PE=1 SV=1	0	11.802	16	3	4	3	1	179	20.6	9.48	44	3
1299-1	High	Master Protein	Q8NFQ8	Torsin-1A-interacting protein 2 OS=Homo sapiens OX=9606 GN=TOR1AIP2 PE=1 SV=1	0	12.335	8	3	4	3	1	470	51.2	4.96	61	3
1299-1	High	Master Protein	P41091	Eukaryotic translation initiation factor 2 subunit 3 OS=Homo sapiens OX=9606 GN=EIF2S3 PE=1 SV=3	0	16.29	11	4	4	4	1	472	51.1	8.4	59	4
1299-1	High	Master Protein	O00299	Chloride intracellular channel protein 1 OS=Homo sapiens OX=9606 GN=CLIC1 PE=1 SV=4	0	13.441	21	4	4	4	1	241	26.9	5.17	95	4
1299-1	High	Master Protein	Q15365	Poly(rC)-binding protein 1 OS=Homo sapiens OX=9606 GN=PCBP1 PE=1 SV=2	0	10.071	9	3	4	3	1	356	37.5	7.09	65	3
1299-1	High	Master Protein	P30050	60S ribosomal protein L12 OS=Homo sapiens OX=9606 GN=RPL12 PE=1 SV=1	0	8.729	24	3	4	3	1	165	17.8	9.42	36	3
1299-1	High	Master Protein	P40429	60S ribosomal protein L13a OS=Homo sapiens OX=9606 GN=RPL13A PE=1 SV=2	0	7.922	13	3	4	3	1	203	23.6	10.93	50	3
1299-1	High	Master Protein	Q96DB5	Regulator of microtubule dynamics protein 1 OS=Homo sapiens OX=9606 GN=RMDN1 PE=1 SV=1	0	7.941	11	4	4	3	1	314	35.8	8.5	24	4
1299-1	High	Master Protein	Q99519	Sialidase-1 OS=Homo sapiens OX=9606 GN=NEU1 PE=1 SV=1	0	15.719	10	4	4	4	1	415	45.4	5.88	75	4
1299-1	High	Master Protein	P28331	NADH-ubiquinone oxidoreductase 75 kDa subunit, mitochondrial OS=Homo sapiens OX=9606 GN=NDUFS1 PE=1 SV=3	0	18.642	10	4	4	4	1	727	79.4	6.23	59	4
1299-1	High	Master Protein	Q15293	Reticulocalbin-1 OS=Homo sapiens OX=9606 GN=RCN1 PE=1 SV=1	0	13.362	15	4	4	4	1	331	38.9	5	72	4
1299-1	High	Master Protein	O95757	Heat shock 70 kDa protein 4L OS=Homo sapiens OX=9606 GN=HSPA4L PE=1 SV=3	0	9.48	4	3	4	2	1	839	94.5	5.88	51	3
1299-1	High	Master Protein	O14976	Cyclin-G-associated kinase OS=Homo sapiens OX=9606 GN=GAK PE=1 SV=2	0	11.747	4	4	4	4	1	1311	143.1	5.73	53	4
1299-1	High	Master Protein	P18206	Vinculin OS=Homo sapiens OX=9606 GN=VCL PE=1 SV=4	0	10.935	3	3	4	3	1	1134	123.7	5.66	66	3
1299-1	High	Master Protein	Q6ZXV5	Transmembrane and TPR repeat-containing protein 3 OS=Homo sapiens OX=9606 GN=TMTC3 PE=1 SV=2	0	13.107	6	4	4	3	1	915	103.9	8.87	26	4
1299-1	High	Master Protein	Q92545	Transmembrane protein 131 OS=Homo sapiens OX=9606 GN=TMEM131 PE=1 SV=3	0	11.115	3	4	4	4	1	1883	205	8.59	16	4
1299-1	High	Master Protein	P60866	40S ribosomal protein S20 OS=Homo sapiens OX=9606 GN=RPS20 PE=1 SV=1	0	7.841	23	3	4	3	1	119	13.4	9.94	18	3
1299-1	High	Master Protein	Q14257	Reticulocalbin-2 OS=Homo sapiens OX=9606 GN=RCN2 PE=1 SV=1	0	18.449	15	4	4	4	1	317	36.9	4.4	76	4
1299-1	High	Master Protein	P22234	Multifunctional protein ADE2 OS=Homo sapiens OX=9606 GN=PAICS PE=1 SV=3	0	9.853	8	4	4	4	1	425	47	7.23	43	4
1299-1	High	Master Protein	Q9NX63	MICOS complex subunit MIC19 OS=Homo sapiens OX=9606 GN=CHCHD3 PE=1 SV=1	0	10.791	12	3	4	3	1	227	26.1	8.28	65	3
1299-1	High	Master Protein	P06702	Protein S100-A9 OS=Homo sapiens OX=9606 GN=S100A9 PE=1 SV=1	0	12.05	25	2	4	2	1	114	13.2	6.13	54	2
1299-1	High	Master Protein	P15151	Poliovirus receptor OS=Homo sapiens OX=9606 GN=PVR PE=1 SV=2	0	11.533	8	3	4	3	1	417	45.3	6.52	68	3
1299-1	High	Master Protein	P51648	Fatty aldehyde dehydrogenase OS=Homo sapiens OX=9606 GN=ALDH3A2 PE=1 SV=1	0	13.473	9	4	4	4	1	485	54.8	7.88	89	4
1299-1	High	Master Protein	O75390	Citrate synthase, mitochondrial OS=Homo sapiens OX=9606 GN=CS PE=1 SV=2	0	10.341	8	4	4	4	1	466	51.7	8.32	27	4
1299-1	High	Master Protein	Q14152	Eukaryotic translation initiation factor 3 subunit A OS=Homo sapiens OX=9606 GN=EIF3A PE=1 SV=1	0	9.155	3	4	4	4	1	1382	166.5	6.79	23	4
1299-1	High	Master Protein	P13797	Plastin-3 OS=Homo sapiens OX=9606 GN=PLS3 PE=1 SV=4	0	11.594	8	4	4	4	1	630	70.8	5.6	37	4
1299-1	High	Master Protein	Q13151	Heterogeneous nuclear ribonucleoprotein A0 OS=Homo sapiens OX=9606 GN=HNRNPA0 PE=1 SV=1	0	12.189	16	4	4	3	1	305	30.8	9.29	77	4
1299-1	High	Master Protein	P62847	40S ribosomal protein S24 OS=Homo sapiens OX=9606 GN=RPS24 PE=1 SV=1	0	12.697	26	3	4	3	1	133	15.4	10.78	56	3
1299-1	High	Master Protein	P60660	Myosin light polypeptide 6 OS=Homo sapiens OX=9606 GN=MYL6 PE=1 SV=2	0	9.705	30	4	4	4	1	151	16.9	4.65	40	4
1299-1	High	Master Protein	O75746	Calcium-binding mitochondrial carrier protein Aralar1 OS=Homo sapiens OX=9606 GN=SLC25A12 PE=1 SV=2	0	12.857	7	4	4	2	1	678	74.7	8.38	49	4
1299-1	High	Master Protein	P26640	Valine--tRNA ligase OS=Homo sapiens OX=9606 GN=VARS PE=1 SV=4	0	14.58	4	3	4	3	1	1264	140.4	7.59	110	3
1299-1	High	Master Protein	Q5JRA6	Transport and Golgi organization protein 1 homolog OS=Homo sapiens OX=9606 GN=MIA3 PE=1 SV=1	0	10.285	2	3	4	3	1	1907	213.6	4.84	82	3
1299-1	High	Master Protein	Q14103	Heterogeneous nuclear ribonucleoprotein D0 OS=Homo sapiens OX=9606 GN=HNRNPD PE=1 SV=1	0	10.641	12	4	4	4	1	355	38.4	7.81	52	4
1299-1	High	Master Protein	Q8N1G4	Leucine-rich repeat-containing protein 47 OS=Homo sapiens OX=9606 GN=LRRC47 PE=1 SV=1	0	11.409	11	4	4	4	1	583	63.4	8.28	55	4
1299-1	High	Master Protein	P30464	HLA class I histocompatibility antigen, B-15 alpha chain OS=Homo sapiens OX=9606 GN=HLA-B PE=1 SV=2	0	14.995	15	4	4	1	1	362	40.4	6.3	92	4
1299-1	High	Master Protein	P24534	Elongation factor 1-beta OS=Homo sapiens OX=9606 GN=EEF1B2 PE=1 SV=3	0	12.206	12	2	4	2	1	225	24.7	4.67	165	2
1299-1	High	Master Protein	Q86YZ3	Hornerin OS=Homo sapiens OX=9606 GN=HRNR PE=1 SV=2	0	18.806	3	3	4	3	1	2850	282.2	10.04	103	3
1299-1	High	Master Protein	Q02543	60S ribosomal protein L18a OS=Homo sapiens OX=9606 GN=RPL18A PE=1 SV=2	0	10.663	11	3	4	3	1	176	20.7	10.71	49	3
1299-1	High	Master Protein	P14868	Aspartate--tRNA ligase, cytoplasmic OS=Homo sapiens OX=9606 GN=DARS PE=1 SV=2	0	9.259	8	4	4	4	1	501	57.1	6.55	17	4
1299-1	High	Master Protein	O60313	Dynamin-like 120 kDa protein, mitochondrial OS=Homo sapiens OX=9606 GN=OPA1 PE=1 SV=3	0	12.211	6	4	4	4	1	960	111.6	7.87	49	4
1299-1	High	Master Protein	P51153	Ras-related protein Rab-13 OS=Homo sapiens OX=9606 GN=RAB13 PE=1 SV=1	0	9.769	18	3	4	2	1	203	22.8	9.19	47	3
1299-1	High	Master Protein	Q9HB40	Retinoid-inducible serine carboxypeptidase OS=Homo sapiens OX=9606 GN=SCPEP1 PE=1 SV=1	0	12.195	9	4	4	4	1	452	50.8	5.81	55	4
1299-1	High	Master Protein	P22392	Nucleoside diphosphate kinase B OS=Homo sapiens OX=9606 GN=NME2 PE=1 SV=1	0	11.194	26	3	4	3	1	152	17.3	8.41	26	3
1299-1	High	Master Protein	Q99436	Proteasome subunit beta type-7 OS=Homo sapiens OX=9606 GN=PSMB7 PE=1 SV=1	0	11.245	15	4	4	4	1	277	29.9	7.68	84	4
1299-1	High	Master Protein	P01040	Cystatin-A OS=Homo sapiens OX=9606 GN=CSTA PE=1 SV=1	0	15.06	59	4	4	4	1	98	11	5.5	76	4
1299-1	High	Master Protein	Q969N2	GPI transamidase component PIG-T OS=Homo sapiens OX=9606 GN=PIGT PE=1 SV=1	0	11.05	7	4	4	4	1	578	65.7	8.38	59	4
1299-1	High	Master Protein	P61978	Heterogeneous nuclear ribonucleoprotein K OS=Homo sapiens OX=9606 GN=HNRNPK PE=1 SV=1	0	14.846	8	3	4	3	1	463	50.9	5.54	102	3
1299-1	High	Master Protein	Q9UBX3	Mitochondrial dicarboxylate carrier OS=Homo sapiens OX=9606 GN=SLC25A10 PE=1 SV=2	0	11.535	13	4	4	4	1	287	31.3	9.54	44	4
1299-1	High	Master Protein	Q9HAV7	GrpE protein homolog 1, mitochondrial OS=Homo sapiens OX=9606 GN=GRPEL1 PE=1 SV=2	0	8.336	17	4	4	4	1	217	24.3	8.12	27	4
1299-1	High	Master Protein	O43920	NADH dehydrogenase [ubiquinone] iron-sulfur protein 5 OS=Homo sapiens OX=9606 GN=NDUFS5 PE=1 SV=3	0.001	5.481	14	3	4	3	1	106	12.5	9.14	39	3
1299-1	High	Master Protein	P07686	Beta-hexosaminidase subunit beta OS=Homo sapiens OX=9606 GN=HEXB PE=1 SV=3	0	13.013	7	3	4	3	1	556	63.1	6.76	82	3
1299-1	High	Master Protein	P29508	Serpin B3 OS=Homo sapiens OX=9606 GN=SERPINB3 PE=1 SV=2	0	6.658	5	2	4	2	1	390	44.5	6.81	61	2
1299-1	High	Master Protein	Q7Z5G4	Golgin subfamily A member 7 OS=Homo sapiens OX=9606 GN=GOLGA7 PE=1 SV=2	0	13.876	23	3	4	3	1	137	15.8	7.05	56	3
1299-1	High	Master Protein	P48444	Coatomer subunit delta OS=Homo sapiens OX=9606 GN=ARCN1 PE=1 SV=1	0	9.669	6	3	3	3	1	511	57.2	6.21	66	3
1299-1	High	Master Protein	P38117	Electron transfer flavoprotein subunit beta OS=Homo sapiens OX=9606 GN=ETFB PE=1 SV=3	0	7.844	10	3	3	3	1	255	27.8	8.1	30	3
1299-1	High	Master Protein	P78358	Cancer/testis antigen 1 OS=Homo sapiens OX=9606 GN=CTAG1A PE=1 SV=1	0	9.127	16	3	3	3	1	180	18	8.41	45	3
1299-1	High	Master Protein	P62861	40S ribosomal protein S30 OS=Homo sapiens OX=9606 GN=FAU PE=1 SV=1	0.001	4.421	17	1	3	1	1	59	6.6	12.15	66	1
1299-1	High	Master Protein	P52597	Heterogeneous nuclear ribonucleoprotein F OS=Homo sapiens OX=9606 GN=HNRNPF PE=1 SV=3	0	7.366	6	2	3	1	1	415	45.6	5.58	54	2
1299-1	High	Master Protein	Q9BVK6	Transmembrane emp24 domain-containing protein 9 OS=Homo sapiens OX=9606 GN=TMED9 PE=1 SV=2	0	9.153	13	3	3	3	1	235	27.3	8.02	68	3
1299-1	High	Master Protein	Q96CS3	FAS-associated factor 2 OS=Homo sapiens OX=9606 GN=FAF2 PE=1 SV=2	0	11.866	10	3	3	3	1	445	52.6	5.62	63	3
1299-1	High	Master Protein	P18621	60S ribosomal protein L17 OS=Homo sapiens OX=9606 GN=RPL17 PE=1 SV=3	0	7.719	10	3	3	3	1	184	21.4	10.17	13	3
1299-1	High	Master Protein	Q9BZK3	Putative nascent polypeptide-associated complex subunit alpha-like protein OS=Homo sapiens OX=9606 GN=NACAP1 PE=5 SV=1	0	12.487	13	2	3	2	1	213	23.3	4.59	91	2
1299-1	High	Master Protein	P08240	Signal recognition particle receptor subunit alpha OS=Homo sapiens OX=9606 GN=SRPRA PE=1 SV=2	0	6.701	5	3	3	3	1	638	69.8	8.95	48	3
1299-1	High	Master Protein	P53618	Coatomer subunit beta OS=Homo sapiens OX=9606 GN=COPB1 PE=1 SV=3	0	8.195	5	3	3	3	1	953	107.1	6.05	27	3
1299-1	High	Master Protein	O60814	Histone H2B type 1-K OS=Homo sapiens OX=9606 GN=HIST1H2BK PE=1 SV=3	0	11.261	27	3	3	3	1	126	13.9	10.32	102	3
1299-1	High	Master Protein	Q9BQE5	Apolipoprotein L2 OS=Homo sapiens OX=9606 GN=APOL2 PE=1 SV=1	0	10.191	9	3	3	3	1	337	37.1	6.74	69	3
1299-1	High	Master Protein	O14949	Cytochrome b-c1 complex subunit 8 OS=Homo sapiens OX=9606 GN=UQCRQ PE=1 SV=4	0.001	6.082	21	2	3	2	1	82	9.9	10.08	24	2
1299-1	High	Master Protein	P62081	40S ribosomal protein S7 OS=Homo sapiens OX=9606 GN=RPS7 PE=1 SV=1	0.001	6.171	15	3	3	3	1	194	22.1	10.1	52	3
1299-1	High	Master Protein	P68431	Histone H3.1 OS=Homo sapiens OX=9606 GN=HIST1H3A PE=1 SV=2	0	6.473	17	3	3	3	1	136	15.4	11.12	45	3
1299-1	High	Master Protein	P51149	Ras-related protein Rab-7a OS=Homo sapiens OX=9606 GN=RAB7A PE=1 SV=1	0	11.497	18	3	3	3	1	207	23.5	6.7	75	3
1299-1	High	Master Protein	P22314	Ubiquitin-like modifier-activating enzyme 1 OS=Homo sapiens OX=9606 GN=UBA1 PE=1 SV=3	0	11.636	3	2	3	2	1	1058	117.8	5.76	61	2
1299-1	High	Master Protein	Q92499	ATP-dependent RNA helicase DDX1 OS=Homo sapiens OX=9606 GN=DDX1 PE=1 SV=2	0.001	5.87	6	3	3	3	1	740	82.4	7.23	23	3
1299-1	High	Master Protein	O75489	NADH dehydrogenase [ubiquinone] iron-sulfur protein 3, mitochondrial OS=Homo sapiens OX=9606 GN=NDUFS3 PE=1 SV=1	0	6.562	13	3	3	3	1	264	30.2	7.5	24	3
1299-1	High	Master Protein	P35237	Serpin B6 OS=Homo sapiens OX=9606 GN=SERPINB6 PE=1 SV=3	0.001	5.786	8	2	3	2	1	376	42.6	5.27	38	2
1299-1	High	Master Protein	P28482	Mitogen-activated protein kinase 1 OS=Homo sapiens OX=9606 GN=MAPK1 PE=1 SV=3	0	8.173	8	3	3	3	1	360	41.4	6.98	36	3
1299-1	High	Master Protein	P31040	Succinate dehydrogenase [ubiquinone] flavoprotein subunit, mitochondrial OS=Homo sapiens OX=9606 GN=SDHA PE=1 SV=2	0	8.887	5	3	3	3	1	664	72.6	7.39	23	3
1299-1	High	Master Protein	Q96DA6	Mitochondrial import inner membrane translocase subunit TIM14 OS=Homo sapiens OX=9606 GN=DNAJC19 PE=1 SV=3	0	11.663	34	3	3	3	1	116	12.5	10.1	47	3
1299-1	High	Master Protein	Q96AQ6	Pre-B-cell leukemia transcription factor-interacting protein 1 OS=Homo sapiens OX=9606 GN=PBXIP1 PE=1 SV=1	0	7.864	5	3	3	3	1	731	80.6	5.33	37	3
1299-1	High	Master Protein	O94905	Erlin-2 OS=Homo sapiens OX=9606 GN=ERLIN2 PE=1 SV=1	0	10.819	9	3	3	1	1	339	37.8	5.62	73	3
1299-1	High	Master Protein	Q8IVF2	Protein AHNAK2 OS=Homo sapiens OX=9606 GN=AHNAK2 PE=1 SV=2	0	6.584	6	3	3	3	1	5795	616.2	5.36	21	3
1299-1	High	Master Protein	P06396	Gelsolin OS=Homo sapiens OX=9606 GN=GSN PE=1 SV=1	0.001	6.049	3	2	3	2	1	782	85.6	6.28	37	2
1299-1	High	Master Protein	P60228	Eukaryotic translation initiation factor 3 subunit E OS=Homo sapiens OX=9606 GN=EIF3E PE=1 SV=1	0.001	6.049	9	3	3	3	1	445	52.2	6.04	15	3
1299-1	High	Master Protein	P60468	Protein transport protein Sec61 subunit beta OS=Homo sapiens OX=9606 GN=SEC61B PE=1 SV=2	0	8.587	38	3	3	3	1	96	10	11.56	62	3
1299-1	High	Master Protein	Q9UG63	ATP-binding cassette sub-family F member 2 OS=Homo sapiens OX=9606 GN=ABCF2 PE=1 SV=2	0	12.718	6	3	3	3	1	623	71.2	7.37	51	3
1299-1	High	Master Protein	Q9Y5E7	Protocadherin beta-2 OS=Homo sapiens OX=9606 GN=PCDHB2 PE=1 SV=1	0.001	5.116	5	3	3	2	1	798	87.2	4.89	0	3
1299-1	High	Master Protein	P61353	60S ribosomal protein L27 OS=Homo sapiens OX=9606 GN=RPL27 PE=1 SV=2	0	7.179	29	3	3	3	1	136	15.8	10.56	0	3
1299-1	High	Master Protein	Q12874	Splicing factor 3A subunit 3 OS=Homo sapiens OX=9606 GN=SF3A3 PE=1 SV=1	0	7.343	4	2	3	2	1	501	58.8	5.38	64	2
1299-1	High	Master Protein	Q9Y262	Eukaryotic translation initiation factor 3 subunit L OS=Homo sapiens OX=9606 GN=EIF3L PE=1 SV=1	0.001	4.959	5	3	3	3	1	564	66.7	6.34	0	3
1299-1	High	Master Protein	Q8NBJ5	Procollagen galactosyltransferase 1 OS=Homo sapiens OX=9606 GN=COLGALT1 PE=1 SV=1	0.001	5.819	4	3	3	3	1	622	71.6	7.31	42	3
1299-1	High	Master Protein	Q9H488	GDP-fucose protein O-fucosyltransferase 1 OS=Homo sapiens OX=9606 GN=POFUT1 PE=1 SV=1	0.001	4.326	5	2	3	2	1	388	43.9	8.53	25	2
1299-1	High	Master Protein	Q15907	Ras-related protein Rab-11B OS=Homo sapiens OX=9606 GN=RAB11B PE=1 SV=4	0	9.064	16	3	3	3	1	218	24.5	5.94	61	3
1299-1	High	Master Protein	Q6IAN0	Dehydrogenase/reductase SDR family member 7B OS=Homo sapiens OX=9606 GN=DHRS7B PE=1 SV=2	0	6.49	11	3	3	3	1	325	35.1	9.55	23	3
1299-1	High	Master Protein	O95302	Peptidyl-prolyl cis-trans isomerase FKBP9 OS=Homo sapiens OX=9606 GN=FKBP9 PE=1 SV=2	0.001	5.058	3	2	3	2	1	570	63	5.08	28	2
1299-1	High	Master Protein	Q9UHX1	Poly(U)-binding-splicing factor PUF60 OS=Homo sapiens OX=9606 GN=PUF60 PE=1 SV=1	0	11.039	7	3	3	3	1	559	59.8	5.29	21	3
1299-1	High	Master Protein	Q8TCT9	Minor histocompatibility antigen H13 OS=Homo sapiens OX=9606 GN=HM13 PE=1 SV=1	0	10.561	12	3	3	3	1	377	41.5	6.43	66	3
1299-1	High	Master Protein	P35606	Coatomer subunit beta' OS=Homo sapiens OX=9606 GN=COPB2 PE=1 SV=2	0	7.911	4	3	3	3	1	906	102.4	5.27	0	3
1299-1	High	Master Protein	P08559	Pyruvate dehydrogenase E1 component subunit alpha, somatic form, mitochondrial OS=Homo sapiens OX=9606 GN=PDHA1 PE=1 SV=3	0	9.95	8	3	3	3	1	390	43.3	8.06	95	3
1299-1	High	Master Protein	P56537	Eukaryotic translation initiation factor 6 OS=Homo sapiens OX=9606 GN=EIF6 PE=1 SV=1	0	11.213	11	2	3	2	1	245	26.6	4.68	39	2
1299-1	High	Master Protein	P25398	40S ribosomal protein S12 OS=Homo sapiens OX=9606 GN=RPS12 PE=1 SV=3	0.001	3.048	8	1	3	1	1	132	14.5	7.21	22	1
1299-1	High	Master Protein	Q96HS1	Serine/threonine-protein phosphatase PGAM5, mitochondrial OS=Homo sapiens OX=9606 GN=PGAM5 PE=1 SV=2	0	6.97	8	3	3	3	1	289	32	8.68	52	3
1299-1	High	Master Protein	P07954	Fumarate hydratase, mitochondrial OS=Homo sapiens OX=9606 GN=FH PE=1 SV=3	0.001	4.971	5	2	3	2	1	510	54.6	8.76	15	2
1299-1	High	Master Protein	Q01813	ATP-dependent 6-phosphofructokinase, platelet type OS=Homo sapiens OX=9606 GN=PFKP PE=1 SV=2	0	11.422	5	3	3	3	1	784	85.5	7.55	43	3
1299-1	High	Master Protein	P09936	Ubiquitin carboxyl-terminal hydrolase isozyme L1 OS=Homo sapiens OX=9606 GN=UCHL1 PE=1 SV=2	0.001	4.896	13	3	3	3	1	223	24.8	5.48	21	3
1299-1	High	Master Protein	P42766	60S ribosomal protein L35 OS=Homo sapiens OX=9606 GN=RPL35 PE=1 SV=2	0	10.578	22	3	3	3	1	123	14.5	11.05	64	3
1299-1	Medium	Master Protein	O60884	DnaJ homolog subfamily A member 2 OS=Homo sapiens OX=9606 GN=DNAJA2 PE=1 SV=1	0.016	1.735	4	1	3	1	1	412	45.7	6.48	0	1
1299-1	High	Master Protein	P05161	Ubiquitin-like protein ISG15 OS=Homo sapiens OX=9606 GN=ISG15 PE=1 SV=5	0.001	5.923	16	3	3	3	1	165	17.9	7.44	29	3
1299-1	High	Master Protein	Q9Y4K0	Lysyl oxidase homolog 2 OS=Homo sapiens OX=9606 GN=LOXL2 PE=1 SV=1	0.001	5.406	4	3	3	3	1	774	86.7	6.38	27	3
1299-1	High	Master Protein	P09972	Fructose-bisphosphate aldolase C OS=Homo sapiens OX=9606 GN=ALDOC PE=1 SV=2	0	11.871	9	3	3	2	1	364	39.4	6.87	83	3
1299-1	High	Master Protein	P61313	60S ribosomal protein L15 OS=Homo sapiens OX=9606 GN=RPL15 PE=1 SV=2	0	9.037	12	3	3	3	1	204	24.1	11.62	31	3
1299-1	High	Master Protein	Q8IWB1	Inositol 1,4,5-trisphosphate receptor-interacting protein OS=Homo sapiens OX=9606 GN=ITPRIP PE=1 SV=1	0	9.169	7	3	3	3	1	547	62	5.88	48	3
1299-1	High	Master Protein	Q92692	Nectin-2 OS=Homo sapiens OX=9606 GN=NECTIN2 PE=1 SV=1	0	7.455	6	3	3	3	1	538	57.7	4.82	48	3
1299-1	High	Master Protein	Q03518	Antigen peptide transporter 1 OS=Homo sapiens OX=9606 GN=TAP1 PE=1 SV=2	0	7.841	4	3	3	3	1	808	87.2	8.02	43	3
1299-1	High	Master Protein	Q9Y3U8	60S ribosomal protein L36 OS=Homo sapiens OX=9606 GN=RPL36 PE=1 SV=3	0	11.566	21	3	3	3	1	105	12.2	11.59	65	3
1299-1	High	Master Protein	Q9Y2S6	Translation machinery-associated protein 7 OS=Homo sapiens OX=9606 GN=TMA7 PE=1 SV=1	0.001	4.18	16	2	3	2	1	64	7.1	9.99	0	2
1299-1	High	Master Protein	O60763	General vesicular transport factor p115 OS=Homo sapiens OX=9606 GN=USO1 PE=1 SV=2	0.001	4.81	3	3	3	3	1	962	107.8	4.91	14	3
1299-1	High	Master Protein	P12004	Proliferating cell nuclear antigen OS=Homo sapiens OX=9606 GN=PCNA PE=1 SV=1	0	9.112	13	3	3	3	1	261	28.8	4.69	85	3
1299-1	High	Master Protein	Q6UXV4	MICOS complex subunit MIC27 OS=Homo sapiens OX=9606 GN=APOOL PE=1 SV=1	0	9.533	16	3	3	3	1	268	29.1	9.52	69	3
1299-1	High	Master Protein	Q16186	Proteasomal ubiquitin receptor ADRM1 OS=Homo sapiens OX=9606 GN=ADRM1 PE=1 SV=2	0	8.577	10	3	3	3	1	407	42.1	5.07	56	3
1299-1	High	Master Protein	P55209	Nucleosome assembly protein 1-like 1 OS=Homo sapiens OX=9606 GN=NAP1L1 PE=1 SV=1	0	8.85	12	3	3	3	1	391	45.3	4.46	37	3
1299-1	High	Master Protein	P06744	Glucose-6-phosphate isomerase OS=Homo sapiens OX=9606 GN=GPI PE=1 SV=4	0	8.786	6	3	3	3	1	558	63.1	8.32	72	3
1299-1	High	Master Protein	P53621	Coatomer subunit alpha OS=Homo sapiens OX=9606 GN=COPA PE=1 SV=2	0.001	6.137	3	3	3	3	1	1224	138.3	7.66	13	3
1299-1	High	Master Protein	Q9NXH8	Torsin-4A OS=Homo sapiens OX=9606 GN=TOR4A PE=1 SV=2	0	6.589	6	3	3	3	1	423	46.9	9.94	42	3
1299-1	High	Master Protein	Q9UH99	SUN domain-containing protein 2 OS=Homo sapiens OX=9606 GN=SUN2 PE=1 SV=3	0	10.84	6	3	3	3	1	717	80.3	6.73	42	3
1299-1	Medium	Master Protein	Q8WWK9	Cytoskeleton-associated protein 2 OS=Homo sapiens OX=9606 GN=CKAP2 PE=1 SV=1	0.029	1.332	2	1	3	1	1	683	76.9	9.41	0	1
1299-1	High	Master Protein	Q9BZF1	Oxysterol-binding protein-related protein 8 OS=Homo sapiens OX=9606 GN=OSBPL8 PE=1 SV=3	0.001	5.673	4	3	3	3	1	889	101.1	6.96	30	3
1299-1	High	Master Protein	P47914	60S ribosomal protein L29 OS=Homo sapiens OX=9606 GN=RPL29 PE=1 SV=2	0	6.592	14	2	3	2	1	159	17.7	11.66	51	2
1299-1	High	Master Protein	P31944	Caspase-14 OS=Homo sapiens OX=9606 GN=CASP14 PE=1 SV=2	0	12.62	14	3	3	3	1	242	27.7	5.58	49	3
1299-1	High	Master Protein	Q99729	Heterogeneous nuclear ribonucleoprotein A/B OS=Homo sapiens OX=9606 GN=HNRNPAB PE=1 SV=2	0	8.857	10	3	3	3	1	332	36.2	8.21	64	3
1299-1	High	Master Protein	P09622	Dihydrolipoyl dehydrogenase, mitochondrial OS=Homo sapiens OX=9606 GN=DLD PE=1 SV=2	0.001	5.197	6	3	3	3	1	509	54.1	7.85	37	3
1299-1	High	Master Protein	A0PJW6	Transmembrane protein 223 OS=Homo sapiens OX=9606 GN=TMEM223 PE=1 SV=1	0.001	5.765	13	3	3	3	1	202	22	11.02	33	3
1299-1	High	Master Protein	Q96JJ7	Protein disulfide-isomerase TMX3 OS=Homo sapiens OX=9606 GN=TMX3 PE=1 SV=2	0	8.37	11	3	3	3	1	454	51.8	4.91	41	3
1299-1	High	Master Protein	P12109	Collagen alpha-1(VI) chain OS=Homo sapiens OX=9606 GN=COL6A1 PE=1 SV=3	0	6.542	4	3	3	3	1	1028	108.5	5.43	0	3
1299-1	High	Master Protein	Q13561	Dynactin subunit 2 OS=Homo sapiens OX=9606 GN=DCTN2 PE=1 SV=4	0	8.13	12	3	3	3	1	401	44.2	5.21	70	3
1299-1	High	Master Protein	P13010	X-ray repair cross-complementing protein 5 OS=Homo sapiens OX=9606 GN=XRCC5 PE=1 SV=3	0	9.572	4	3	3	3	1	732	82.7	5.81	56	3
1299-1	High	Master Protein	Q9NZM1	Myoferlin OS=Homo sapiens OX=9606 GN=MYOF PE=1 SV=1	0	9.828	2	3	3	3	1	2061	234.6	6.18	38	3
1299-1	High	Master Protein	P05388	60S acidic ribosomal protein P0 OS=Homo sapiens OX=9606 GN=RPLP0 PE=1 SV=1	0	10.003	7	2	3	2	1	317	34.3	5.97	53	2
1299-1	High	Master Protein	P04040	Catalase OS=Homo sapiens OX=9606 GN=CAT PE=1 SV=3	0	10.879	6	3	3	3	1	527	59.7	7.39	23	3
1299-1	High	Master Protein	Q86SQ9	Dehydrodolichyl diphosphate synthase complex subunit DHDDS OS=Homo sapiens OX=9606 GN=DHDDS PE=1 SV=3	0.001	5.316	7	3	3	3	1	333	38.6	8.28	26	3
1299-1	High	Master Protein	P17812	CTP synthase 1 OS=Homo sapiens OX=9606 GN=CTPS1 PE=1 SV=2	0	7.66	5	3	3	3	1	591	66.6	6.46	26	3
1299-1	High	Master Protein	Q14517	Protocadherin Fat 1 OS=Homo sapiens OX=9606 GN=FAT1 PE=1 SV=2	0.001	5.453	1	3	3	3	1	4588	506	5	0	3
1299-1	High	Master Protein	P40616	ADP-ribosylation factor-like protein 1 OS=Homo sapiens OX=9606 GN=ARL1 PE=1 SV=1	0	8.14	19	3	3	3	1	181	20.4	5.72	42	3
1299-1	High	Master Protein	P06753	Tropomyosin alpha-3 chain OS=Homo sapiens OX=9606 GN=TPM3 PE=1 SV=2	0	7.46	13	3	3	3	1	285	32.9	4.72	30	3
1299-1	High	Master Protein	P18031	Tyrosine-protein phosphatase non-receptor type 1 OS=Homo sapiens OX=9606 GN=PTPN1 PE=1 SV=1	0	11.733	8	3	3	3	1	435	49.9	6.27	65	3
1299-1	High	Master Protein	P61204	ADP-ribosylation factor 3 OS=Homo sapiens OX=9606 GN=ARF3 PE=1 SV=2	0	10.913	18	3	3	3	1	181	20.6	7.43	69	3
1299-1	High	Master Protein	P43487	Ran-specific GTPase-activating protein OS=Homo sapiens OX=9606 GN=RANBP1 PE=1 SV=1	0.001	4.635	15	3	3	3	1	201	23.3	5.29	0	3
1299-1	High	Master Protein	Q9Y224	RNA transcription, translation and transport factor protein OS=Homo sapiens OX=9606 GN=RTRAF PE=1 SV=1	0	9.355	14	3	3	3	1	244	28.1	6.65	61	3
1299-1	High	Master Protein	O60701	UDP-glucose 6-dehydrogenase OS=Homo sapiens OX=9606 GN=UGDH PE=1 SV=1	0	8.283	8	3	3	3	1	494	55	7.12	54	3
1299-1	High	Master Protein	Q16531	DNA damage-binding protein 1 OS=Homo sapiens OX=9606 GN=DDB1 PE=1 SV=1	0.001	4.489	3	3	3	3	1	1140	126.9	5.26	17	3
1299-1	High	Master Protein	Q9NZ01	Very-long-chain enoyl-CoA reductase OS=Homo sapiens OX=9606 GN=TECR PE=1 SV=1	0.001	4.707	11	3	3	3	1	308	36	9.45	0	3
1299-1	High	Master Protein	Q9H3N1	Thioredoxin-related transmembrane protein 1 OS=Homo sapiens OX=9606 GN=TMX1 PE=1 SV=1	0	10.122	11	3	3	3	1	280	31.8	4.98	60	3
1299-1	High	Master Protein	P08758	Annexin A5 OS=Homo sapiens OX=9606 GN=ANXA5 PE=1 SV=2	0	9.407	6	3	3	3	1	320	35.9	5.05	55	3
1299-1	High	Master Protein	Q9H0U4	Ras-related protein Rab-1B OS=Homo sapiens OX=9606 GN=RAB1B PE=1 SV=1	0.001	5.709	10	2	3	1	1	201	22.2	5.73	30	2
1299-1	High	Master Protein	P51991	Heterogeneous nuclear ribonucleoprotein A3 OS=Homo sapiens OX=9606 GN=HNRNPA3 PE=1 SV=2	0	9.432	7	3	3	2	1	378	39.6	9.01	46	3
1299-1	High	Master Protein	Q15904	V-type proton ATPase subunit S1 OS=Homo sapiens OX=9606 GN=ATP6AP1 PE=1 SV=2	0	8.328	7	3	3	3	1	470	52	6.14	49	3
1299-1	High	Master Protein	O15460	Prolyl 4-hydroxylase subunit alpha-2 OS=Homo sapiens OX=9606 GN=P4HA2 PE=1 SV=1	0	7.933	6	3	3	3	1	535	60.9	5.71	37	3
1299-1	High	Master Protein	P55884	Eukaryotic translation initiation factor 3 subunit B OS=Homo sapiens OX=9606 GN=EIF3B PE=1 SV=3	0	9.264	4	3	3	3	1	814	92.4	5	19	3
1299-1	High	Master Protein	P55268	Laminin subunit beta-2 OS=Homo sapiens OX=9606 GN=LAMB2 PE=1 SV=2	0.001	5.884	2	3	3	3	1	1798	195.9	6.52	36	3
1299-1	High	Master Protein	P60903	Protein S100-A10 OS=Homo sapiens OX=9606 GN=S100A10 PE=1 SV=2	0.001	6.152	18	1	3	1	1	97	11.2	7.37	62	1
1299-1	High	Master Protein	Q9NX40	OCIA domain-containing protein 1 OS=Homo sapiens OX=9606 GN=OCIAD1 PE=1 SV=1	0.001	6.054	15	3	3	3	1	245	27.6	7.49	38	3
1299-1	High	Master Protein	O76031	ATP-dependent Clp protease ATP-binding subunit clpX-like, mitochondrial OS=Homo sapiens OX=9606 GN=CLPX PE=1 SV=2	0.001	5.237	6	3	3	3	1	633	69.2	7.58	32	3
1299-1	High	Master Protein	P62753	40S ribosomal protein S6 OS=Homo sapiens OX=9606 GN=RPS6 PE=1 SV=1	0	9.039	10	3	3	3	1	249	28.7	10.84	41	3
1299-1	High	Master Protein	Q9Y6C9	Mitochondrial carrier homolog 2 OS=Homo sapiens OX=9606 GN=MTCH2 PE=1 SV=1	0	8.088	14	3	3	3	1	303	33.3	7.97	56	3
1299-1	High	Master Protein	O14828	Secretory carrier-associated membrane protein 3 OS=Homo sapiens OX=9606 GN=SCAMP3 PE=1 SV=3	0	17.183	15	3	3	3	1	347	38.3	7.64	168	3
1299-1	High	Master Protein	P61009	Signal peptidase complex subunit 3 OS=Homo sapiens OX=9606 GN=SPCS3 PE=1 SV=1	0	6.878	12	2	3	2	1	180	20.3	8.62	52	2
1299-1	High	Master Protein	P49321	Nuclear autoantigenic sperm protein OS=Homo sapiens OX=9606 GN=NASP PE=1 SV=2	0	7.046	3	3	3	3	1	788	85.2	4.3	24	3
1299-1	High	Master Protein	Q8IY17	Neuropathy target esterase OS=Homo sapiens OX=9606 GN=PNPLA6 PE=1 SV=2	0	10.675	4	3	3	3	1	1366	149.9	7.81	71	3
1299-1	High	Master Protein	P56134	ATP synthase subunit f, mitochondrial OS=Homo sapiens OX=9606 GN=ATP5J2 PE=1 SV=3	0	7.318	26	2	3	2	1	94	10.9	9.67	58	2
1299-1	High	Master Protein	O95202	Mitochondrial proton/calcium exchanger protein OS=Homo sapiens OX=9606 GN=LETM1 PE=1 SV=1	0.001	6.235	4	3	3	3	1	739	83.3	6.7	17	3
1299-1	High	Master Protein	P06280	Alpha-galactosidase A OS=Homo sapiens OX=9606 GN=GLA PE=1 SV=1	0	12.828	10	3	3	3	1	429	48.7	5.6	68	3
1299-1	High	Master Protein	Q9Y3I0	tRNA-splicing ligase RtcB homolog OS=Homo sapiens OX=9606 GN=RTCB PE=1 SV=1	0	8.315	6	3	3	3	1	505	55.2	7.23	44	3
1299-1	High	Master Protein	Q14498	RNA-binding protein 39 OS=Homo sapiens OX=9606 GN=RBM39 PE=1 SV=2	0	8.545	7	3	3	3	1	530	59.3	10.1	31	3
1299-1	High	Master Protein	P30044	Peroxiredoxin-5, mitochondrial OS=Homo sapiens OX=9606 GN=PRDX5 PE=1 SV=4	0	8.285	15	3	3	3	1	214	22.1	8.7	66	3
1299-1	High	Master Protein	P55786	Puromycin-sensitive aminopeptidase OS=Homo sapiens OX=9606 GN=NPEPPS PE=1 SV=2	0	12.349	4	3	3	3	1	919	103.2	5.72	83	3
1299-1	High	Master Protein	P10515	Dihydrolipoyllysine-residue acetyltransferase component of pyruvate dehydrogenase complex, mitochondrial OS=Homo sapiens OX=9606 GN=DLAT PE=1 SV=3	0	7.779	5	3	3	3	1	647	69	7.84	36	3
1299-1	High	Master Protein	Q6PIU2	Neutral cholesterol ester hydrolase 1 OS=Homo sapiens OX=9606 GN=NCEH1 PE=1 SV=3	0	11.649	9	3	3	3	1	408	45.8	7.23	80	3
1299-1	High	Master Protein	P27105	Erythrocyte band 7 integral membrane protein OS=Homo sapiens OX=9606 GN=STOM PE=1 SV=3	0	6.941	12	3	3	3	1	288	31.7	7.88	25	3
1299-1	High	Master Protein	Q9UBV2	Protein sel-1 homolog 1 OS=Homo sapiens OX=9606 GN=SEL1L PE=1 SV=3	0	15.828	6	3	3	3	1	794	88.7	5.39	83	3
1299-1	High	Master Protein	Q9Y4W6	AFG3-like protein 2 OS=Homo sapiens OX=9606 GN=AFG3L2 PE=1 SV=2	0.001	4.16	3	3	3	3	1	797	88.5	8.66	0	3
1299-1	High	Master Protein	Q9Y240	C-type lectin domain family 11 member A OS=Homo sapiens OX=9606 GN=CLEC11A PE=1 SV=1	0	6.893	10	3	3	3	1	323	35.7	5.16	25	3
1299-1	High	Master Protein	O14950	Myosin regulatory light chain 12B OS=Homo sapiens OX=9606 GN=MYL12B PE=1 SV=2	0	7.302	17	3	3	3	1	172	19.8	4.84	50	3
1299-1	High	Master Protein	P00367	Glutamate dehydrogenase 1, mitochondrial OS=Homo sapiens OX=9606 GN=GLUD1 PE=1 SV=2	0	9.139	10	3	3	3	1	558	61.4	7.8	34	3
1299-1	High	Master Protein	P62851	40S ribosomal protein S25 OS=Homo sapiens OX=9606 GN=RPS25 PE=1 SV=1	0.001	5.2	15	2	3	2	1	125	13.7	10.11	44	2
1299-1	High	Master Protein	O60869	Endothelial differentiation-related factor 1 OS=Homo sapiens OX=9606 GN=EDF1 PE=1 SV=1	0.001	4.065	17	3	3	3	1	148	16.4	9.95	30	3
1299-1	High	Master Protein	Q8N766	ER membrane protein complex subunit 1 OS=Homo sapiens OX=9606 GN=EMC1 PE=1 SV=1	0	9.394	5	3	3	3	1	993	111.7	7.66	41	3
1299-1	High	Master Protein	O95347	Structural maintenance of chromosomes protein 2 OS=Homo sapiens OX=9606 GN=SMC2 PE=1 SV=2	0	9.168	3	2	2	2	1	1197	135.6	8.43	38	2
1299-1	High	Master Protein	Q9NTJ5	Phosphatidylinositide phosphatase SAC1 OS=Homo sapiens OX=9606 GN=SACM1L PE=1 SV=2	0.001	3.606	3	2	2	2	1	587	66.9	7.12	26	2
1299-1	High	Master Protein	P54727	UV excision repair protein RAD23 homolog B OS=Homo sapiens OX=9606 GN=RAD23B PE=1 SV=1	0.002	2.895	5	2	2	2	1	409	43.1	4.84	0	2
1299-1	High	Master Protein	P30519	Heme oxygenase 2 OS=Homo sapiens OX=9606 GN=HMOX2 PE=1 SV=2	0.001	4.259	6	2	2	2	1	316	36	5.41	29	2
1299-1	High	Master Protein	Q9Y237	Peptidyl-prolyl cis-trans isomerase NIMA-interacting 4 OS=Homo sapiens OX=9606 GN=PIN4 PE=1 SV=1	0	8.484	19	2	2	2	1	131	13.8	9.77	36	2
1299-1	High	Master Protein	P83731	60S ribosomal protein L24 OS=Homo sapiens OX=9606 GN=RPL24 PE=1 SV=1	0	7.841	14	2	2	2	1	157	17.8	11.25	79	2
1299-1	High	Master Protein	P29218	Inositol monophosphatase 1 OS=Homo sapiens OX=9606 GN=IMPA1 PE=1 SV=1	0.001	5.591	8	2	2	2	1	277	30.2	5.26	49	2
1299-1	High	Master Protein	Q16181	Septin-7 OS=Homo sapiens OX=9606 GN=SEPT7 PE=1 SV=2	0.001	5.099	4	2	2	2	1	437	50.6	8.63	22	2
1299-1	High	Master Protein	Q9NQC3	Reticulon-4 OS=Homo sapiens OX=9606 GN=RTN4 PE=1 SV=2	0	8.163	2	2	2	2	1	1192	129.9	4.5	31	2
1299-1	High	Master Protein	Q03135	Caveolin-1 OS=Homo sapiens OX=9606 GN=CAV1 PE=1 SV=4	0.001	5.498	10	2	2	2	1	178	20.5	6.02	32	2
1299-1	High	Master Protein	Q6NZI2	Caveolae-associated protein 1 OS=Homo sapiens OX=9606 GN=CAVIN1 PE=1 SV=1	0.001	3.458	5	2	2	2	1	390	43.5	5.6	24	2
1299-1	High	Master Protein	P08708	40S ribosomal protein S17 OS=Homo sapiens OX=9606 GN=RPS17 PE=1 SV=2	0.001	4.156	7	1	2	1	1	135	15.5	9.85	26	1
1299-1	High	Master Protein	P19021	Peptidyl-glycine alpha-amidating monooxygenase OS=Homo sapiens OX=9606 GN=PAM PE=1 SV=2	0	6.785	2	2	2	2	1	973	108.3	6.42	0	2
1299-1	High	Master Protein	P60981	Destrin OS=Homo sapiens OX=9606 GN=DSTN PE=1 SV=3	0.001	5.506	11	2	2	1	1	165	18.5	7.85	21	2
1299-1	High	Master Protein	P60891	Ribose-phosphate pyrophosphokinase 1 OS=Homo sapiens OX=9606 GN=PRPS1 PE=1 SV=2	0.001	3.375	6	2	2	1	1	318	34.8	6.98	21	2
1299-1	High	Master Protein	Q96KC8	DnaJ homolog subfamily C member 1 OS=Homo sapiens OX=9606 GN=DNAJC1 PE=1 SV=1	0.001	6.355	3	2	2	2	1	554	63.8	8.63	24	2
1299-1	High	Master Protein	P11310	Medium-chain specific acyl-CoA dehydrogenase, mitochondrial OS=Homo sapiens OX=9606 GN=ACADM PE=1 SV=1	0.001	5.895	6	2	2	2	1	421	46.6	8.37	25	2
1299-1	High	Master Protein	Q9UGP8	Translocation protein SEC63 homolog OS=Homo sapiens OX=9606 GN=SEC63 PE=1 SV=2	0.001	5.847	3	2	2	2	1	760	87.9	5.31	16	2
1299-1	High	Master Protein	Q13011	Delta(3,5)-Delta(2,4)-dienoyl-CoA isomerase, mitochondrial OS=Homo sapiens OX=9606 GN=ECH1 PE=1 SV=2	0.001	4.712	7	2	2	2	1	328	35.8	8	27	2
1299-1	High	Master Protein	Q8NDZ4	Deleted in autism protein 1 OS=Homo sapiens OX=9606 GN=C3orf58 PE=1 SV=1	0.001	5.565	5	2	2	2	1	430	49.5	8.53	27	2
1299-1	High	Master Protein	P42785	Lysosomal Pro-X carboxypeptidase OS=Homo sapiens OX=9606 GN=PRCP PE=1 SV=1	0.001	3.791	4	2	2	2	1	496	55.8	7.21	31	2
1299-1	High	Master Protein	P16070	CD44 antigen OS=Homo sapiens OX=9606 GN=CD44 PE=1 SV=3	0.001	5.291	2	1	2	1	1	742	81.5	5.33	38	1
1299-1	High	Master Protein	P08123	Collagen alpha-2(I) chain OS=Homo sapiens OX=9606 GN=COL1A2 PE=1 SV=7	0.003	2.543	1	2	2	2	1	1366	129.2	8.95	0	2
1299-1	High	Master Protein	Q02218	2-oxoglutarate dehydrogenase, mitochondrial OS=Homo sapiens OX=9606 GN=OGDH PE=1 SV=3	0.001	3.094	2	2	2	2	1	1023	115.9	6.86	25	2
1299-1	High	Master Protein	Q9Y285	Phenylalanine--tRNA ligase alpha subunit OS=Homo sapiens OX=9606 GN=FARSA PE=1 SV=3	0.001	3.494	4	2	2	2	1	508	57.5	7.8	19	2
1299-1	High	Master Protein	P43243	Matrin-3 OS=Homo sapiens OX=9606 GN=MATR3 PE=1 SV=2	0.001	5.394	3	2	2	2	1	847	94.6	6.25	46	2
1299-1	Medium	Master Protein	Q15056	Eukaryotic translation initiation factor 4H OS=Homo sapiens OX=9606 GN=EIF4H PE=1 SV=5	0.019	1.59	3	1	2	1	1	248	27.4	7.23	28	1
1299-1	High	Master Protein	Q99714	3-hydroxyacyl-CoA dehydrogenase type-2 OS=Homo sapiens OX=9606 GN=HSD17B10 PE=1 SV=3	0	12.902	9	1	2	1	1	261	26.9	7.78	68	1
1299-1	High	Master Protein	Q16401	26S proteasome non-ATPase regulatory subunit 5 OS=Homo sapiens OX=9606 GN=PSMD5 PE=1 SV=3	0.001	3.874	4	2	2	2	1	504	56.2	5.48	0	2
1299-1	High	Master Protein	P51116	Fragile X mental retardation syndrome-related protein 2 OS=Homo sapiens OX=9606 GN=FXR2 PE=1 SV=2	0	6.908	4	2	2	1	1	673	74.2	6.23	23	2
1299-1	High	Master Protein	P46940	Ras GTPase-activating-like protein IQGAP1 OS=Homo sapiens OX=9606 GN=IQGAP1 PE=1 SV=1	0.001	5.607	1	2	2	2	1	1657	189.1	6.48	0	2
1299-1	High	Master Protein	Q9NPJ3	Acyl-coenzyme A thioesterase 13 OS=Homo sapiens OX=9606 GN=ACOT13 PE=1 SV=1	0	7.838	16	2	2	2	1	140	15	9.14	69	2
1299-1	High	Master Protein	Q9Y3A5	Ribosome maturation protein SBDS OS=Homo sapiens OX=9606 GN=SBDS PE=1 SV=4	0.001	3.923	7	2	2	2	1	250	28.7	8.75	25	2
1299-1	High	Master Protein	P62857	40S ribosomal protein S28 OS=Homo sapiens OX=9606 GN=RPS28 PE=1 SV=1	0.001	6.44	30	2	2	2	1	69	7.8	10.7	45	2
1299-1	High	Master Protein	Q9H4B8	Dipeptidase 3 OS=Homo sapiens OX=9606 GN=DPEP3 PE=2 SV=2	0.001	5.807	4	2	2	2	1	488	53.7	7.96	67	2
1299-1	High	Master Protein	P04181	Ornithine aminotransferase, mitochondrial OS=Homo sapiens OX=9606 GN=OAT PE=1 SV=1	0.001	5.357	4	2	2	2	1	439	48.5	7.03	38	2
1299-1	High	Master Protein	Q15005	Signal peptidase complex subunit 2 OS=Homo sapiens OX=9606 GN=SPCS2 PE=1 SV=3	0.001	3.634	7	2	2	2	1	226	25	8.47	0	2
1299-1	High	Master Protein	Q99497	Protein/nucleic acid deglycase DJ-1 OS=Homo sapiens OX=9606 GN=PARK7 PE=1 SV=2	0.001	5.942	13	2	2	2	1	189	19.9	6.79	37	2
1299-1	High	Master Protein	P22087	rRNA 2'-O-methyltransferase fibrillarin OS=Homo sapiens OX=9606 GN=FBL PE=1 SV=2	0	6.845	9	2	2	2	1	321	33.8	10.18	19	2
1299-1	High	Master Protein	Q96EY7	Pentatricopeptide repeat domain-containing protein 3, mitochondrial OS=Homo sapiens OX=9606 GN=PTCD3 PE=1 SV=3	0	6.948	4	2	2	2	1	689	78.5	6.42	76	2
1299-1	High	Master Protein	O00303	Eukaryotic translation initiation factor 3 subunit F OS=Homo sapiens OX=9606 GN=EIF3F PE=1 SV=1	0.001	4.019	6	2	2	2	1	357	37.5	5.45	21	2
1299-1	High	Master Protein	Q9BSD7	Cancer-related nucleoside-triphosphatase OS=Homo sapiens OX=9606 GN=NTPCR PE=1 SV=1	0.001	3.569	14	2	2	2	1	190	20.7	9.54	24	2
1299-1	High	Master Protein	Q15029	116 kDa U5 small nuclear ribonucleoprotein component OS=Homo sapiens OX=9606 GN=EFTUD2 PE=1 SV=1	0.001	5.953	3	2	2	2	1	972	109.4	5	22	2
1299-1	High	Master Protein	Q9UI09	NADH dehydrogenase [ubiquinone] 1 alpha subcomplex subunit 12 OS=Homo sapiens OX=9606 GN=NDUFA12 PE=1 SV=1	0	6.929	14	2	2	2	1	145	17.1	9.63	36	2
1299-1	High	Master Protein	P46777	60S ribosomal protein L5 OS=Homo sapiens OX=9606 GN=RPL5 PE=1 SV=3	0.001	4.438	9	2	2	2	1	297	34.3	9.72	22	2
1299-1	High	Master Protein	P62879	Guanine nucleotide-binding protein G(I)/G(S)/G(T) subunit beta-2 OS=Homo sapiens OX=9606 GN=GNB2 PE=1 SV=3	0.001	3.478	7	2	2	2	1	340	37.3	6	35	2
1299-1	High	Master Protein	P04080	Cystatin-B OS=Homo sapiens OX=9606 GN=CSTB PE=1 SV=2	0	10.341	34	2	2	2	1	98	11.1	7.56	17	2
1299-1	High	Master Protein	Q13049	E3 ubiquitin-protein ligase TRIM32 OS=Homo sapiens OX=9606 GN=TRIM32 PE=1 SV=2	0.001	6.137	4	2	2	2	1	653	71.9	6.98	38	2
1299-1	High	Master Protein	Q5T9L3	Protein wntless homolog OS=Homo sapiens OX=9606 GN=WLS PE=1 SV=2	0.001	4.259	2	2	2	2	1	541	62.2	7.36	32	2
1299-1	High	Master Protein	P05198	Eukaryotic translation initiation factor 2 subunit 1 OS=Homo sapiens OX=9606 GN=EIF2S1 PE=1 SV=3	0.002	2.651	7	2	2	2	1	315	36.1	5.08	0	2
1299-1	High	Master Protein	O75251	NADH dehydrogenase [ubiquinone] iron-sulfur protein 7, mitochondrial OS=Homo sapiens OX=9606 GN=NDUFS7 PE=1 SV=3	0.001	5.037	4	1	2	1	1	213	23.5	9.99	39	1
1299-1	High	Master Protein	Q9UBM7	7-dehydrocholesterol reductase OS=Homo sapiens OX=9606 GN=DHCR7 PE=1 SV=1	0.002	2.917	2	1	2	1	1	475	54.5	8.7	41	1
1299-1	High	Master Protein	P31939	Bifunctional purine biosynthesis protein PURH OS=Homo sapiens OX=9606 GN=ATIC PE=1 SV=3	0.001	5.369	4	2	2	2	1	592	64.6	6.71	38	2
1299-1	High	Master Protein	P53396	ATP-citrate synthase OS=Homo sapiens OX=9606 GN=ACLY PE=1 SV=3	0	8.501	3	2	2	2	1	1101	120.8	7.33	102	2
1299-1	High	Master Protein	P13693	Translationally-controlled tumor protein OS=Homo sapiens OX=9606 GN=TPT1 PE=1 SV=1	0.001	4.443	12	2	2	2	1	172	19.6	4.93	17	2
1299-1	High	Master Protein	P24752	Acetyl-CoA acetyltransferase, mitochondrial OS=Homo sapiens OX=9606 GN=ACAT1 PE=1 SV=1	0.001	5.675	5	2	2	2	1	427	45.2	8.85	43	2
1299-1	High	Master Protein	P37837	Transaldolase OS=Homo sapiens OX=9606 GN=TALDO1 PE=1 SV=2	0.001	4.876	6	2	2	2	1	337	37.5	6.81	25	2
1299-1	High	Master Protein	P07741	Adenine phosphoribosyltransferase OS=Homo sapiens OX=9606 GN=APRT PE=1 SV=2	0.001	6.195	12	2	2	2	1	180	19.6	6.02	46	2
1299-1	High	Master Protein	P42357	Histidine ammonia-lyase OS=Homo sapiens OX=9606 GN=HAL PE=1 SV=1	0.004	2.417	2	1	2	1	1	657	72.7	6.95	47	1
1299-1	High	Master Protein	P09661	U2 small nuclear ribonucleoprotein A' OS=Homo sapiens OX=9606 GN=SNRPA1 PE=1 SV=2	0.001	5.246	9	2	2	2	1	255	28.4	8.62	31	2
1299-1	High	Master Protein	O43143	Pre-mRNA-splicing factor ATP-dependent RNA helicase DHX15 OS=Homo sapiens OX=9606 GN=DHX15 PE=1 SV=2	0.002	2.85	3	2	2	2	1	795	90.9	7.46	0	2
1299-1	High	Master Protein	Q00688	Peptidyl-prolyl cis-trans isomerase FKBP3 OS=Homo sapiens OX=9606 GN=FKBP3 PE=1 SV=1	0.001	5.863	8	2	2	2	1	224	25.2	9.28	52	2
1299-1	High	Master Protein	P51572	B-cell receptor-associated protein 31 OS=Homo sapiens OX=9606 GN=BCAP31 PE=1 SV=3	0.001	4.608	10	2	2	2	1	246	28	8.44	19	2
1299-1	High	Master Protein	Q13895	Bystin OS=Homo sapiens OX=9606 GN=BYSL PE=1 SV=3	0.001	4.64	4	2	2	2	1	437	49.6	8.12	22	2
1299-1	High	Master Protein	P84103	Serine/arginine-rich splicing factor 3 OS=Homo sapiens OX=9606 GN=SRSF3 PE=1 SV=1	0.001	3.695	14	2	2	2	1	164	19.3	11.65	22	2
1299-1	High	Master Protein	Q96G23	Ceramide synthase 2 OS=Homo sapiens OX=9606 GN=CERS2 PE=1 SV=1	0	7.172	7	2	2	2	1	380	44.8	8.98	21	2
1299-1	High	Master Protein	Q13867	Bleomycin hydrolase OS=Homo sapiens OX=9606 GN=BLMH PE=1 SV=1	0.001	3.53	5	2	2	2	1	455	52.5	6.27	0	2
1299-1	High	Master Protein	Q6P2Q9	Pre-mRNA-processing-splicing factor 8 OS=Homo sapiens OX=9606 GN=PRPF8 PE=1 SV=2	0.001	3.272	1	2	2	2	1	2335	273.4	8.84	41	2
1299-1	High	Master Protein	P17706	Tyrosine-protein phosphatase non-receptor type 2 OS=Homo sapiens OX=9606 GN=PTPN2 PE=1 SV=2	0.001	5.284	7	2	2	2	1	415	48.4	8.29	22	2
1299-1	High	Master Protein	O95373	Importin-7 OS=Homo sapiens OX=9606 GN=IPO7 PE=1 SV=1	0.001	5.054	2	2	2	2	1	1038	119.4	4.82	25	2
1299-1	High	Master Protein	P78406	mRNA export factor OS=Homo sapiens OX=9606 GN=RAE1 PE=1 SV=1	0.006	2.12	4	1	2	1	1	368	40.9	7.83	23	1
1299-1	High	Master Protein	O00743	Serine/threonine-protein phosphatase 6 catalytic subunit OS=Homo sapiens OX=9606 GN=PPP6C PE=1 SV=1	0.001	6.136	7	2	2	2	1	305	35.1	5.69	36	2
1299-1	High	Master Protein	P06748	Nucleophosmin OS=Homo sapiens OX=9606 GN=NPM1 PE=1 SV=2	0.002	2.751	5	2	2	2	1	294	32.6	4.78	0	2
1299-1	High	Master Protein	P31930	Cytochrome b-c1 complex subunit 1, mitochondrial OS=Homo sapiens OX=9606 GN=UQCRC1 PE=1 SV=3	0.001	4.262	5	2	2	2	1	480	52.6	6.37	30	2
1299-1	High	Master Protein	P15559	NAD(P)H dehydrogenase [quinone] 1 OS=Homo sapiens OX=9606 GN=NQO1 PE=1 SV=1	0.001	6.195	8	2	2	2	1	274	30.8	8.88	0	2
1299-1	High	Master Protein	Q99650	Oncostatin-M-specific receptor subunit beta OS=Homo sapiens OX=9606 GN=OSMR PE=1 SV=1	0.001	3.208	2	2	2	2	1	979	110.4	5.82	28	2
1299-1	High	Master Protein	Q5NDL2	EGF domain-specific O-linked N-acetylglucosamine transferase OS=Homo sapiens OX=9606 GN=EOGT PE=1 SV=1	0.001	4.958	4	2	2	2	1	527	62	7.05	22	2
1299-1	High	Master Protein	Q9HDC9	Adipocyte plasma membrane-associated protein OS=Homo sapiens OX=9606 GN=APMAP PE=1 SV=2	0.001	4.481	5	2	2	2	1	416	46.5	6.16	39	2
1299-1	High	Master Protein	P05062	Fructose-bisphosphate aldolase B OS=Homo sapiens OX=9606 GN=ALDOB PE=1 SV=2	0.003	2.573	6	2	2	1	1	364	39.4	7.87	16	2
1299-1	High	Master Protein	O14777	Kinetochore protein NDC80 homolog OS=Homo sapiens OX=9606 GN=NDC80 PE=1 SV=1	0.006	2.065	3	1	2	1	1	642	73.9	5.6	0	1
1299-1	High	Master Protein	P58557	Endoribonuclease YbeY OS=Homo sapiens OX=9606 GN=YBEY PE=1 SV=2	0	6.779	10	1	2	1	1	167	19.3	7.55	23	1
1299-1	High	Master Protein	O43396	Thioredoxin-like protein 1 OS=Homo sapiens OX=9606 GN=TXNL1 PE=1 SV=3	0.001	5.486	10	2	2	2	1	289	32.2	4.96	0	2
1299-1	High	Master Protein	P06703	Protein S100-A6 OS=Homo sapiens OX=9606 GN=S100A6 PE=1 SV=1	0.001	4.185	17	2	2	2	1	90	10.2	5.48	60	2
1299-1	High	Master Protein	Q9Y3B7	39S ribosomal protein L11, mitochondrial OS=Homo sapiens OX=9606 GN=MRPL11 PE=1 SV=1	0.001	3.962	14	2	2	2	1	192	20.7	9.91	21	2
1299-1	High	Master Protein	Q9Y305	Acyl-coenzyme A thioesterase 9, mitochondrial OS=Homo sapiens OX=9606 GN=ACOT9 PE=1 SV=2	0.001	5.077	4	2	2	2	1	439	49.9	8.6	19	2
1299-1	High	Master Protein	P23193	Transcription elongation factor A protein 1 OS=Homo sapiens OX=9606 GN=TCEA1 PE=1 SV=2	0	6.619	8	2	2	2	1	301	33.9	8.38	37	2
1299-1	High	Master Protein	Q8WUM4	Programmed cell death 6-interacting protein OS=Homo sapiens OX=9606 GN=PDCD6IP PE=1 SV=1	0	6.839	3	2	2	2	1	868	96	6.52	52	2
1299-1	High	Master Protein	Q969X5	Endoplasmic reticulum-Golgi intermediate compartment protein 1 OS=Homo sapiens OX=9606 GN=ERGIC1 PE=1 SV=1	0.001	6.219	8	2	2	2	1	290	32.6	7.06	37	2
1299-1	High	Master Protein	P43897	Elongation factor Ts, mitochondrial OS=Homo sapiens OX=9606 GN=TSFM PE=1 SV=2	0	7.542	10	2	2	2	1	325	35.4	8.38	64	2
1299-1	High	Master Protein	O00154	Cytosolic acyl coenzyme A thioester hydrolase OS=Homo sapiens OX=9606 GN=ACOT7 PE=1 SV=3	0.001	3.601	6	2	2	2	1	380	41.8	8.54	0	2
1299-1	High	Master Protein	O75821	Eukaryotic translation initiation factor 3 subunit G OS=Homo sapiens OX=9606 GN=EIF3G PE=1 SV=2	0.001	4.599	8	2	2	2	1	320	35.6	6.13	0	2
1299-1	High	Master Protein	Q8N5K1	CDGSH iron-sulfur domain-containing protein 2 OS=Homo sapiens OX=9606 GN=CISD2 PE=1 SV=1	0.001	3.627	20	2	2	2	1	135	15.3	9.61	0	2
1299-1	High	Master Protein	P61758	Prefoldin subunit 3 OS=Homo sapiens OX=9606 GN=VBP1 PE=1 SV=3	0.001	4.531	8	2	2	2	1	197	22.6	7.11	0	2
1299-1	High	Master Protein	O14744	Protein arginine N-methyltransferase 5 OS=Homo sapiens OX=9606 GN=PRMT5 PE=1 SV=4	0.001	3.913	3	2	2	2	1	637	72.6	6.29	24	2
1299-1	High	Master Protein	Q9Y2B0	Protein canopy homolog 2 OS=Homo sapiens OX=9606 GN=CNPY2 PE=1 SV=1	0.001	4.42	10	2	2	2	1	182	20.6	4.92	22	2
1299-1	High	Master Protein	Q14574	Desmocollin-3 OS=Homo sapiens OX=9606 GN=DSC3 PE=1 SV=3	0	7.798	3	2	2	2	1	896	99.9	6.1	26	2
1299-1	High	Master Protein	O15027	Protein transport protein Sec16A OS=Homo sapiens OX=9606 GN=SEC16A PE=1 SV=3	0.001	3.791	2	2	2	2	1	2179	233.4	5.63	34	2
1299-1	High	Master Protein	P37108	Signal recognition particle 14 kDa protein OS=Homo sapiens OX=9606 GN=SRP14 PE=1 SV=2	0	7.879	27	2	2	2	1	136	14.6	10.04	28	2
1299-1	High	Master Protein	Q9HD45	Transmembrane 9 superfamily member 3 OS=Homo sapiens OX=9606 GN=TM9SF3 PE=1 SV=2	0.001	4.527	3	2	2	2	1	589	67.8	7.21	24	2
1299-1	High	Master Protein	P09429	High mobility group protein B1 OS=Homo sapiens OX=9606 GN=HMGB1 PE=1 SV=3	0.001	5.015	11	2	2	2	1	215	24.9	5.74	24	2
1299-1	High	Master Protein	Q4KWH8	1-phosphatidylinositol 4,5-bisphosphate phosphodiesterase eta-1 OS=Homo sapiens OX=9606 GN=PLCH1 PE=1 SV=1	0.006	2.23	0	1	2	1	1	1693	189.1	7.74	38	1
1299-1	High	Master Protein	O75083	WD repeat-containing protein 1 OS=Homo sapiens OX=9606 GN=WDR1 PE=1 SV=4	0.001	3.263	3	2	2	2	1	606	66.2	6.65	37	2
1299-1	High	Master Protein	P10599	Thioredoxin OS=Homo sapiens OX=9606 GN=TXN PE=1 SV=3	0.001	5.706	20	2	2	2	1	105	11.7	4.92	40	2
1299-1	High	Master Protein	O14967	Calmegin OS=Homo sapiens OX=9606 GN=CLGN PE=1 SV=1	0.001	4.096	4	2	2	2	1	610	70	4.69	33	2
1299-1	High	Master Protein	P28062	Proteasome subunit beta type-8 OS=Homo sapiens OX=9606 GN=PSMB8 PE=1 SV=3	0	9.476	9	2	2	2	1	276	30.3	7.43	45	2
1299-1	High	Master Protein	Q08431	Lactadherin OS=Homo sapiens OX=9606 GN=MFGE8 PE=1 SV=2	0	6.504	7	2	2	2	1	387	43.1	8.15	29	2
1299-1	High	Master Protein	Q9Y5A9	YTH domain-containing family protein 2 OS=Homo sapiens OX=9606 GN=YTHDF2 PE=1 SV=2	0.001	5.861	3	2	2	2	1	579	62.3	8.79	38	2
1299-1	High	Master Protein	Q01518	Adenylyl cyclase-associated protein 1 OS=Homo sapiens OX=9606 GN=CAP1 PE=1 SV=5	0.001	5.554	5	2	2	2	1	475	51.9	8.06	21	2
1299-1	High	Master Protein	Q9NYK5	39S ribosomal protein L39, mitochondrial OS=Homo sapiens OX=9606 GN=MRPL39 PE=1 SV=3	0.001	5.829	7	2	2	2	1	338	38.7	7.65	39	2
1299-1	Medium	Master Protein	Q86TJ2	Transcriptional adapter 2-beta OS=Homo sapiens OX=9606 GN=TADA2B PE=1 SV=2	0.01	1.875	2	1	2	1	1	420	48.4	7.83	30	1
1299-1	High	Master Protein	Q96C19	EF-hand domain-containing protein D2 OS=Homo sapiens OX=9606 GN=EFHD2 PE=1 SV=1	0.001	5.643	8	2	2	2	1	240	26.7	5.2	0	2
1299-1	High	Master Protein	O95881	Thioredoxin domain-containing protein 12 OS=Homo sapiens OX=9606 GN=TXNDC12 PE=1 SV=1	0.001	6.117	14	2	2	2	1	172	19.2	5.4	15	2
1299-1	Medium	Master Protein	Q9ULJ3	Zinc finger and BTB domain-containing protein 21 OS=Homo sapiens OX=9606 GN=ZBTB21 PE=1 SV=2	0.031	1.31	2	1	2	1	1	1066	118.8	8.29	0	1
1299-1	High	Master Protein	Q96P63	Serpin B12 OS=Homo sapiens OX=9606 GN=SERPINB12 PE=1 SV=1	0	9.815	7	2	2	2	1	405	46.2	5.53	56	2
1299-1	High	Master Protein	Q13347	Eukaryotic translation initiation factor 3 subunit I OS=Homo sapiens OX=9606 GN=EIF3I PE=1 SV=1	0.001	5.194	8	2	2	2	1	325	36.5	5.64	15	2
1299-1	High	Master Protein	Q9UM00	Calcium load-activated calcium channel OS=Homo sapiens OX=9606 GN=TMCO1 PE=1 SV=1	0.001	4.39	12	2	2	2	1	188	21.2	9.74	22	2
1299-1	High	Master Protein	O43837	Isocitrate dehydrogenase [NAD] subunit beta, mitochondrial OS=Homo sapiens OX=9606 GN=IDH3B PE=1 SV=2	0.001	3.909	5	2	2	2	1	385	42.2	8.46	33	2
1299-1	High	Master Protein	O60830	Mitochondrial import inner membrane translocase subunit Tim17-B OS=Homo sapiens OX=9606 GN=TIMM17B PE=1 SV=1	0	6.508	13	1	2	1	1	172	18.3	9.03	64	1
1299-1	High	Master Protein	O60925	Prefoldin subunit 1 OS=Homo sapiens OX=9606 GN=PFDN1 PE=1 SV=2	0.001	3.83	14	2	2	2	1	122	14.2	6.81	0	2
1299-1	High	Master Protein	P54886	Delta-1-pyrroline-5-carboxylate synthase OS=Homo sapiens OX=9606 GN=ALDH18A1 PE=1 SV=2	0	6.589	3	2	2	2	1	795	87.2	7.12	51	2
1299-1	High	Master Protein	Q9H223	EH domain-containing protein 4 OS=Homo sapiens OX=9606 GN=EHD4 PE=1 SV=1	0	6.963	5	2	2	2	1	541	61.1	6.76	51	2
1299-1	High	Master Protein	O75947	ATP synthase subunit d, mitochondrial OS=Homo sapiens OX=9606 GN=ATP5H PE=1 SV=3	0.001	4.221	17	2	2	2	1	161	18.5	5.3	30	2
1299-1	High	Master Protein	Q99426	Tubulin-folding cofactor B OS=Homo sapiens OX=9606 GN=TBCB PE=1 SV=2	0.001	6.102	9	2	2	2	1	244	27.3	5.15	51	2
1299-1	Medium	Master Protein	P16435	NADPH--cytochrome P450 reductase OS=Homo sapiens OX=9606 GN=POR PE=1 SV=2	0.017	1.635	2	1	2	1	1	677	76.6	5.58	20	1
1299-1	High	Master Protein	O95292	Vesicle-associated membrane protein-associated protein B/C OS=Homo sapiens OX=9606 GN=VAPB PE=1 SV=3	0	7.518	8	2	2	1	1	243	27.2	7.3	62	2
1299-1	High	Master Protein	Q9H3G5	Probable serine carboxypeptidase CPVL OS=Homo sapiens OX=9606 GN=CPVL PE=1 SV=2	0.001	3.815	5	2	2	2	1	476	54.1	5.62	30	2
1299-1	High	Master Protein	P31153	S-adenosylmethionine synthase isoform type-2 OS=Homo sapiens OX=9606 GN=MAT2A PE=1 SV=1	0	10.791	8	2	2	2	1	395	43.6	6.48	77	2
1299-1	High	Master Protein	Q96AG4	Leucine-rich repeat-containing protein 59 OS=Homo sapiens OX=9606 GN=LRRC59 PE=1 SV=1	0.001	5.339	11	2	2	2	1	307	34.9	9.57	0	2
1299-1	Medium	Master Protein	O15260	Surfeit locus protein 4 OS=Homo sapiens OX=9606 GN=SURF4 PE=1 SV=3	0.015	1.772	4	1	2	1	1	269	30.4	7.78	32	1
1299-1	High	Master Protein	Q6P1M0	Long-chain fatty acid transport protein 4 OS=Homo sapiens OX=9606 GN=SLC27A4 PE=1 SV=1	0	7.651	4	2	2	2	1	643	72	8.47	64	2
1299-1	High	Master Protein	P61201	COP9 signalosome complex subunit 2 OS=Homo sapiens OX=9606 GN=COPS2 PE=1 SV=1	0.001	5.598	6	2	2	2	1	443	51.6	5.53	25	2
1299-1	High	Master Protein	P05109	Protein S100-A8 OS=Homo sapiens OX=9606 GN=S100A8 PE=1 SV=1	0.001	4.492	20	2	2	2	1	93	10.8	7.03	0	2
1299-1	High	Master Protein	Q9NQ29	Putative RNA-binding protein Luc7-like 1 OS=Homo sapiens OX=9606 GN=LUC7L PE=1 SV=1	0.001	4.402	5	2	2	1	1	371	43.7	9.92	14	2
1299-1	Medium	Master Protein	O14578	Citron Rho-interacting kinase OS=Homo sapiens OX=9606 GN=CIT PE=1 SV=2	0.031	1.314	1	1	2	1	1	2027	231.3	6.57	0	1
1299-1	High	Master Protein	O14734	Acyl-coenzyme A thioesterase 8 OS=Homo sapiens OX=9606 GN=ACOT8 PE=1 SV=1	0	7.006	10	2	2	2	1	319	35.9	7.56	21	2
1299-1	High	Master Protein	Q587J7	Putative ATP-dependent RNA helicase TDRD12 OS=Homo sapiens OX=9606 GN=TDRD12 PE=2 SV=2	0.001	3.923	2	2	2	2	1	1177	132.5	6.74	34	2
1299-1	High	Master Protein	P30086	Phosphatidylethanolamine-binding protein 1 OS=Homo sapiens OX=9606 GN=PEBP1 PE=1 SV=3	0	10.677	15	2	2	2	1	187	21	7.53	90	2
1299-1	High	Master Protein	Q8N5W9	Refilin-B OS=Homo sapiens OX=9606 GN=RFLNB PE=1 SV=1	0.001	3.1	6	1	2	1	1	214	22.9	5.44	30	1
1299-1	High	Master Protein	P25205	DNA replication licensing factor MCM3 OS=Homo sapiens OX=9606 GN=MCM3 PE=1 SV=3	0.001	3.315	2	2	2	2	1	808	90.9	5.77	35	2
1299-1	High	Master Protein	Q01844	RNA-binding protein EWS OS=Homo sapiens OX=9606 GN=EWSR1 PE=1 SV=1	0	8.693	4	2	2	2	1	656	68.4	9.33	60	2
1299-1	High	Master Protein	P46779	60S ribosomal protein L28 OS=Homo sapiens OX=9606 GN=RPL28 PE=1 SV=3	0.001	3.547	15	2	2	2	1	137	15.7	12.02	0	2
1299-1	High	Master Protein	P34932	Heat shock 70 kDa protein 4 OS=Homo sapiens OX=9606 GN=HSPA4 PE=1 SV=4	0	7.357	3	2	2	1	1	840	94.3	5.19	44	2
1299-1	High	Master Protein	Q08188	Protein-glutamine gamma-glutamyltransferase E OS=Homo sapiens OX=9606 GN=TGM3 PE=1 SV=4	0.001	4.35	4	2	2	2	1	693	76.6	5.86	0	2
1299-1	High	Master Protein	O43405	Cochlin OS=Homo sapiens OX=9606 GN=COCH PE=1 SV=1	0.001	3.126	4	2	2	2	1	550	59.4	7.96	34	2
1299-1	High	Master Protein	Q13637	Ras-related protein Rab-32 OS=Homo sapiens OX=9606 GN=RAB32 PE=1 SV=3	0.001	5.815	10	2	2	2	1	225	25	6.54	48	2
1299-1	High	Master Protein	Q99943	1-acyl-sn-glycerol-3-phosphate acyltransferase alpha OS=Homo sapiens OX=9606 GN=AGPAT1 PE=1 SV=2	0.001	3.213	6	2	2	2	1	283	31.7	9.38	0	2
1299-1	High	Master Protein	P10619	Lysosomal protective protein OS=Homo sapiens OX=9606 GN=CTSA PE=1 SV=2	0.001	4.986	5	2	2	2	1	480	54.4	6.61	27	2
1299-1	High	Master Protein	Q9UIW2	Plexin-A1 OS=Homo sapiens OX=9606 GN=PLXNA1 PE=1 SV=3	0.001	4.34	2	2	2	2	1	1896	210.9	6.92	0	2
1299-1	High	Master Protein	O75964	ATP synthase subunit g, mitochondrial OS=Homo sapiens OX=9606 GN=ATP5L PE=1 SV=3	0	10.088	25	2	2	2	1	103	11.4	9.64	61	2
1299-1	High	Master Protein	P42285	Exosome RNA helicase MTR4 OS=Homo sapiens OX=9606 GN=MTREX PE=1 SV=3	0.001	3.436	2	2	2	2	1	1042	117.7	6.52	40	2
1299-1	High	Master Protein	P55060	Exportin-2 OS=Homo sapiens OX=9606 GN=CSE1L PE=1 SV=3	0.001	3.263	2	2	2	2	1	971	110.3	5.77	23	2
1299-1	High	Master Protein	Q96CP6	GRAM domain-containing protein 1A OS=Homo sapiens OX=9606 GN=GRAMD1A PE=1 SV=2	0.001	4.657	3	2	2	2	1	724	80.6	6.74	14	2
1299-1	High	Master Protein	P11908	Ribose-phosphate pyrophosphokinase 2 OS=Homo sapiens OX=9606 GN=PRPS2 PE=1 SV=2	0.001	5.351	8	2	2	1	1	318	34.7	6.61	0	2
1299-1	High	Master Protein	Q92542	Nicastrin OS=Homo sapiens OX=9606 GN=NCSTN PE=1 SV=2	0.001	5.196	3	2	2	2	1	709	78.4	5.99	38	2
1299-1	High	Master Protein	P10253	Lysosomal alpha-glucosidase OS=Homo sapiens OX=9606 GN=GAA PE=1 SV=4	0.001	5.334	3	2	2	2	1	952	105.3	6	37	2
1299-1	High	Master Protein	P61163	Alpha-centractin OS=Homo sapiens OX=9606 GN=ACTR1A PE=1 SV=1	0	7.169	10	2	2	2	1	376	42.6	6.64	25	2
1299-1	High	Master Protein	B5ME19	Eukaryotic translation initiation factor 3 subunit C-like protein OS=Homo sapiens OX=9606 GN=EIF3CL PE=3 SV=1	0.001	3.213	3	2	2	2	1	914	105.4	5.64	0	2
1299-1	High	Master Protein	Q9UHV9	Prefoldin subunit 2 OS=Homo sapiens OX=9606 GN=PFDN2 PE=1 SV=1	0	6.732	14	2	2	2	1	154	16.6	6.58	59	2
1299-1	High	Master Protein	P23381	Tryptophan--tRNA ligase, cytoplasmic OS=Homo sapiens OX=9606 GN=WARS PE=1 SV=2	0.001	5.71	6	2	2	2	1	471	53.1	6.23	20	2
1299-1	High	Master Protein	Q53GQ0	Very-long-chain 3-oxoacyl-CoA reductase OS=Homo sapiens OX=9606 GN=HSD17B12 PE=1 SV=2	0.001	6.098	8	2	2	2	1	312	34.3	9.32	21	2
1299-1	High	Master Protein	P33176	Kinesin-1 heavy chain OS=Homo sapiens OX=9606 GN=KIF5B PE=1 SV=1	0	8.025	3	2	2	2	1	963	109.6	6.51	34	2
1299-1	High	Master Protein	P49821	NADH dehydrogenase [ubiquinone] flavoprotein 1, mitochondrial OS=Homo sapiens OX=9606 GN=NDUFV1 PE=1 SV=4	0.001	5.312	4	2	2	2	1	464	50.8	8.21	33	2
1299-1	High	Master Protein	Q92820	Gamma-glutamyl hydrolase OS=Homo sapiens OX=9606 GN=GGH PE=1 SV=2	0.001	4.377	7	2	2	2	1	318	35.9	7.11	19	2
1299-1	High	Master Protein	P51571	Translocon-associated protein subunit delta OS=Homo sapiens OX=9606 GN=SSR4 PE=1 SV=1	0.001	5.87	12	2	2	2	1	173	19	6.15	50	2
1299-1	High	Master Protein	Q9HC21	Mitochondrial thiamine pyrophosphate carrier OS=Homo sapiens OX=9606 GN=SLC25A19 PE=1 SV=1	0.001	3.191	5	2	2	2	1	320	35.5	9.55	19	2
1299-1	High	Master Protein	Q15024	Exosome complex component RRP42 OS=Homo sapiens OX=9606 GN=EXOSC7 PE=1 SV=3	0.001	4.838	9	2	2	2	1	291	31.8	5.19	36	2
1299-1	High	Master Protein	O94985	Calsyntenin-1 OS=Homo sapiens OX=9606 GN=CLSTN1 PE=1 SV=1	0.001	5.574	2	2	2	2	1	981	109.7	4.91	36	2
1299-1	High	Master Protein	P56192	Methionine--tRNA ligase, cytoplasmic OS=Homo sapiens OX=9606 GN=MARS PE=1 SV=2	0.001	4.259	1	2	2	2	1	900	101.1	6.16	25	2
1299-1	High	Master Protein	P24941	Cyclin-dependent kinase 2 OS=Homo sapiens OX=9606 GN=CDK2 PE=1 SV=2	0.001	4.814	9	2	2	1	1	298	33.9	8.68	0	2
1299-1	High	Master Protein	Q8NE01	Metal transporter CNNM3 OS=Homo sapiens OX=9606 GN=CNNM3 PE=1 SV=1	0.001	4.57	3	2	2	2	1	707	76.1	6.09	26	2
1299-1	High	Master Protein	Q9ULG6	Cell cycle progression protein 1 OS=Homo sapiens OX=9606 GN=CCPG1 PE=1 SV=3	0.003	2.496	3	2	2	2	1	757	87.3	5.95	0	2
1299-1	High	Master Protein	Q9H1B5	Xylosyltransferase 2 OS=Homo sapiens OX=9606 GN=XYLT2 PE=1 SV=2	0.001	6.284	3	2	2	2	1	865	96.7	8.22	67	2
1299-1	High	Master Protein	P51398	28S ribosomal protein S29, mitochondrial OS=Homo sapiens OX=9606 GN=DAP3 PE=1 SV=1	0.001	3.253	6	2	2	2	1	398	45.5	8.88	0	2
1299-1	High	Master Protein	Q5D862	Filaggrin-2 OS=Homo sapiens OX=9606 GN=FLG2 PE=1 SV=1	0	10.091	1	2	2	2	1	2391	247.9	8.31	75	2
1299-1	High	Master Protein	O15118	NPC intracellular cholesterol transporter 1 OS=Homo sapiens OX=9606 GN=NPC1 PE=1 SV=2	0.001	4.114	2	2	2	2	1	1278	142.1	5.36	0	2
1299-1	High	Master Protein	P48960	CD97 antigen OS=Homo sapiens OX=9606 GN=CD97 PE=1 SV=4	0	6.681	3	2	2	2	1	835	91.8	6.87	75	2
1299-1	High	Master Protein	Q86Y39	NADH dehydrogenase [ubiquinone] 1 alpha subcomplex subunit 11 OS=Homo sapiens OX=9606 GN=NDUFA11 PE=1 SV=3	0	6.668	24	2	2	2	1	141	14.8	8.72	47	2
1299-1	High	Master Protein	Q9H3K6	BolA-like protein 2 OS=Homo sapiens OX=9606 GN=BOLA2 PE=1 SV=1	0.001	5.622	29	2	2	2	1	86	10.1	6.52	0	2
1299-1	High	Master Protein	Q04837	Single-stranded DNA-binding protein, mitochondrial OS=Homo sapiens OX=9606 GN=SSBP1 PE=1 SV=1	0.002	2.856	11	2	2	2	1	148	17.2	9.6	14	2
1299-1	High	Master Protein	O75533	Splicing factor 3B subunit 1 OS=Homo sapiens OX=9606 GN=SF3B1 PE=1 SV=3	0.001	2.636	2	2	2	2	1	1304	145.7	7.09	18	2
1299-1	High	Master Protein	O60271	C-Jun-amino-terminal kinase-interacting protein 4 OS=Homo sapiens OX=9606 GN=SPAG9 PE=1 SV=4	0.001	3.409	1	1	2	1	1	1321	146.1	5.15	24	1
1299-1	High	Master Protein	Q8NI29	F-box only protein 27 OS=Homo sapiens OX=9606 GN=FBXO27 PE=1 SV=2	0.001	4.551	8	2	2	2	1	283	31.6	8.51	0	2
1299-1	High	Master Protein	P02452	Collagen alpha-1(I) chain OS=Homo sapiens OX=9606 GN=COL1A1 PE=1 SV=5	0.001	4.058	1	2	2	2	1	1464	138.9	5.8	43	2
1299-1	High	Master Protein	Q99615	DnaJ homolog subfamily C member 7 OS=Homo sapiens OX=9606 GN=DNAJC7 PE=1 SV=2	0.001	4.823	4	2	2	2	1	494	56.4	6.96	27	2
1299-1	High	Master Protein	P14174	Macrophage migration inhibitory factor OS=Homo sapiens OX=9606 GN=MIF PE=1 SV=4	0.001	3.925	10	1	2	1	1	115	12.5	7.88	16	1
1299-1	High	Master Protein	Q02952	A-kinase anchor protein 12 OS=Homo sapiens OX=9606 GN=AKAP12 PE=1 SV=4	0	7.674	2	2	2	2	1	1782	191.4	4.41	40	2
1299-1	High	Master Protein	Q03167	Transforming growth factor beta receptor type 3 OS=Homo sapiens OX=9606 GN=TGFBR3 PE=1 SV=3	0.001	4.233	4	2	2	2	1	851	93.4	5.71	32	2
1299-1	High	Master Protein	P08133	Annexin A6 OS=Homo sapiens OX=9606 GN=ANXA6 PE=1 SV=3	0.001	5.007	3	2	2	2	1	673	75.8	5.6	40	2
1299-1	High	Master Protein	Q9Y2Q3	Glutathione S-transferase kappa 1 OS=Homo sapiens OX=9606 GN=GSTK1 PE=1 SV=3	0	6.485	13	2	2	2	1	226	25.5	8.41	48	2
1299-1	High	Master Protein	Q92896	Golgi apparatus protein 1 OS=Homo sapiens OX=9606 GN=GLG1 PE=1 SV=2	0.002	2.853	1	2	2	2	1	1179	134.5	6.9	18	2
1299-1	High	Master Protein	P11279	Lysosome-associated membrane glycoprotein 1 OS=Homo sapiens OX=9606 GN=LAMP1 PE=1 SV=3	0.001	4.257	5	2	2	2	1	417	44.9	8.75	40	2
1299-1	High	Master Protein	Q12792	Twinfilin-1 OS=Homo sapiens OX=9606 GN=TWF1 PE=1 SV=3	0	7.234	7	2	2	2	1	350	40.3	6.96	34	2
1299-1	High	Master Protein	Q5SRD1	Putative mitochondrial import inner membrane translocase subunit Tim23B OS=Homo sapiens OX=9606 GN=TIMM23B PE=5 SV=2	0.002	2.85	4	1	2	1	1	257	28	9.39	29	1
1299-1	High	Master Protein	P11216	Glycogen phosphorylase, brain form OS=Homo sapiens OX=9606 GN=PYGB PE=1 SV=5	0.001	4.023	3	2	2	2	1	843	96.6	6.86	17	2
1299-1	High	Master Protein	P28072	Proteasome subunit beta type-6 OS=Homo sapiens OX=9606 GN=PSMB6 PE=1 SV=4	0.001	5.793	9	2	2	2	1	239	25.3	4.92	59	2
1299-1	High	Master Protein	P49756	RNA-binding protein 25 OS=Homo sapiens OX=9606 GN=RBM25 PE=1 SV=3	0.001	3.951	3	2	2	2	1	843	100.1	6.32	0	2
1299-1	High	Master Protein	Q9Y383	Putative RNA-binding protein Luc7-like 2 OS=Homo sapiens OX=9606 GN=LUC7L2 PE=1 SV=2	0.001	3.655	4	2	2	1	1	392	46.5	10.01	14	2
1299-1	High	Master Protein	Q9UEU0	Vesicle transport through interaction with t-SNAREs homolog 1B OS=Homo sapiens OX=9606 GN=VTI1B PE=1 SV=3	0.001	4.037	9	2	2	2	1	232	26.7	9.04	15	2
1299-1	High	Master Protein	Q9NP72	Ras-related protein Rab-18 OS=Homo sapiens OX=9606 GN=RAB18 PE=1 SV=1	0.001	5.837	10	2	2	2	1	206	23	5.24	25	2
1299-1	High	Master Protein	P59998	Actin-related protein 2/3 complex subunit 4 OS=Homo sapiens OX=9606 GN=ARPC4 PE=1 SV=3	0.001	3.259	11	2	2	2	1	168	19.7	8.43	17	2
1299-1	High	Master Protein	Q9Y4Z0	U6 snRNA-associated Sm-like protein LSm4 OS=Homo sapiens OX=9606 GN=LSM4 PE=1 SV=1	0.001	4.233	17	2	2	2	1	139	15.3	9.99	27	2
1299-1	High	Master Protein	P52943	Cysteine-rich protein 2 OS=Homo sapiens OX=9606 GN=CRIP2 PE=1 SV=1	0	8.721	13	2	2	2	1	208	22.5	8.72	37	2
1299-1	High	Master Protein	Q9BY77	Polymerase delta-interacting protein 3 OS=Homo sapiens OX=9606 GN=POLDIP3 PE=1 SV=2	0.001	5.916	8	2	2	2	1	421	46.1	9.99	50	2
1299-1	High	Master Protein	Q04637	Eukaryotic translation initiation factor 4 gamma 1 OS=Homo sapiens OX=9606 GN=EIF4G1 PE=1 SV=4	0	6.899	2	2	2	2	1	1599	175.4	5.33	33	2
1299-1	High	Master Protein	P67809	Nuclease-sensitive element-binding protein 1 OS=Homo sapiens OX=9606 GN=YBX1 PE=1 SV=3	0	8.747	8	2	2	2	1	324	35.9	9.88	75	2
1299-1	High	Master Protein	Q6ZTI6	Refilin-A OS=Homo sapiens OX=9606 GN=RFLNA PE=1 SV=3	0.001	3.61	9	2	2	2	1	216	23.6	8.48	19	2
1299-1	High	Master Protein	Q16222	UDP-N-acetylhexosamine pyrophosphorylase OS=Homo sapiens OX=9606 GN=UAP1 PE=1 SV=3	0	8.257	5	2	2	2	1	522	58.7	6.33	70	2
1299-1	High	Master Protein	Q14444	Caprin-1 OS=Homo sapiens OX=9606 GN=CAPRIN1 PE=1 SV=2	0	6.524	3	2	2	2	1	709	78.3	5.25	32	2
1299-1	High	Master Protein	P26639	Threonine--tRNA ligase, cytoplasmic OS=Homo sapiens OX=9606 GN=TARS PE=1 SV=3	0.001	5.914	4	2	2	2	1	723	83.4	6.67	38	2
1299-1	High	Master Protein	P62273	40S ribosomal protein S29 OS=Homo sapiens OX=9606 GN=RPS29 PE=1 SV=2	0	8.836	20	1	2	1	1	56	6.7	10.13	56	1
1299-1	High	Master Protein	Q99805	Transmembrane 9 superfamily member 2 OS=Homo sapiens OX=9606 GN=TM9SF2 PE=1 SV=1	0.001	3.409	2	2	2	2	1	663	75.7	7.44	0	2
1299-1	High	Master Protein	P82979	SAP domain-containing ribonucleoprotein OS=Homo sapiens OX=9606 GN=SARNP PE=1 SV=3	0	7.233	9	2	2	2	1	210	23.7	6.42	69	2
1299-1	High	Master Protein	P47755	F-actin-capping protein subunit alpha-2 OS=Homo sapiens OX=9606 GN=CAPZA2 PE=1 SV=3	0	7.399	8	2	2	2	1	286	32.9	5.85	73	2
1299-1	High	Master Protein	P07910	Heterogeneous nuclear ribonucleoproteins C1/C2 OS=Homo sapiens OX=9606 GN=HNRNPC PE=1 SV=4	0.001	5.4	6	2	2	2	1	306	33.7	5.08	47	2
1299-1	High	Master Protein	P61221	ATP-binding cassette sub-family E member 1 OS=Homo sapiens OX=9606 GN=ABCE1 PE=1 SV=1	0.001	3.805	4	2	2	2	1	599	67.3	8.34	41	2
1299-1	High	Master Protein	Q9Y512	Sorting and assembly machinery component 50 homolog OS=Homo sapiens OX=9606 GN=SAMM50 PE=1 SV=3	0.001	3.408	4	2	2	2	1	469	51.9	6.9	22	2
1299-1	High	Master Protein	Q86X29	Lipolysis-stimulated lipoprotein receptor OS=Homo sapiens OX=9606 GN=LSR PE=1 SV=4	0	9.661	6	2	2	2	1	649	71.4	7.97	69	2
1299-1	High	Master Protein	P26022	Pentraxin-related protein PTX3 OS=Homo sapiens OX=9606 GN=PTX3 PE=1 SV=3	0.001	6.369	6	2	2	2	1	381	41.9	5.01	37	2
1299-1	High	Master Protein	P61106	Ras-related protein Rab-14 OS=Homo sapiens OX=9606 GN=RAB14 PE=1 SV=4	0.001	5.096	7	1	2	1	1	215	23.9	6.21	31	1
1299-1	High	Master Protein	P62316	Small nuclear ribonucleoprotein Sm D2 OS=Homo sapiens OX=9606 GN=SNRPD2 PE=1 SV=1	0.001	4.348	22	2	2	2	1	118	13.5	9.91	29	2
1299-1	High	Master Protein	Q9H0C8	Integrin-linked kinase-associated serine/threonine phosphatase 2C OS=Homo sapiens OX=9606 GN=ILKAP PE=1 SV=1	0.001	5.667	5	2	2	2	1	392	42.9	7.09	28	2
1299-1	High	Master Protein	P00403	Cytochrome c oxidase subunit 2 OS=Homo sapiens OX=9606 GN=MT-CO2 PE=1 SV=1	0.001	4.915	10	2	2	2	1	227	25.5	4.82	0	2
1299-1	High	Master Protein	Q9HCC0	Methylcrotonoyl-CoA carboxylase beta chain, mitochondrial OS=Homo sapiens OX=9606 GN=MCCC2 PE=1 SV=1	0.001	3.31	5	2	2	2	1	563	61.3	7.68	0	2
1299-1	High	Master Protein	Q9H3U1	Protein unc-45 homolog A OS=Homo sapiens OX=9606 GN=UNC45A PE=1 SV=1	0.001	5.602	3	2	2	2	1	944	103	6.07	56	2
1299-1	High	Master Protein	Q13813	Spectrin alpha chain, non-erythrocytic 1 OS=Homo sapiens OX=9606 GN=SPTAN1 PE=1 SV=3	0.001	4.413	1	2	2	2	1	2472	284.4	5.35	0	2
1299-1	High	Master Protein	P49591	Serine--tRNA ligase, cytoplasmic OS=Homo sapiens OX=9606 GN=SARS PE=1 SV=3	0.001	4.815	3	2	2	2	1	514	58.7	6.43	39	2
1299-1	Medium	Master Protein	Q9BXL7	Caspase recruitment domain-containing protein 11 OS=Homo sapiens OX=9606 GN=CARD11 PE=1 SV=3	0.039	1.183	1	1	2	1	1	1154	133.2	6.09	0	1
1299-1	Medium	Master Protein	Q9H1N7	Adenosine 3'-phospho 5'-phosphosulfate transporter 2 OS=Homo sapiens OX=9606 GN=SLC35B3 PE=1 SV=1	0.015	1.693	2	1	1	1	1	401	44.6	9.23	0	1
1299-1	Medium	Master Protein	P61086	Ubiquitin-conjugating enzyme E2 K OS=Homo sapiens OX=9606 GN=UBE2K PE=1 SV=3	0.01	1.939	4	1	1	1	1	200	22.4	5.44	29	1
1299-1	High	Master Protein	P36551	Oxygen-dependent coproporphyrinogen-III oxidase, mitochondrial OS=Homo sapiens OX=9606 GN=CPOX PE=1 SV=3	0.001	3.458	2	1	1	1	1	454	50.1	8.25	27	1
1299-1	High	Master Protein	Q16795	NADH dehydrogenase [ubiquinone] 1 alpha subcomplex subunit 9, mitochondrial OS=Homo sapiens OX=9606 GN=NDUFA9 PE=1 SV=2	0.006	2.1	3	1	1	1	1	377	42.5	9.8	0	1
1299-1	Medium	Master Protein	O95551	Tyrosyl-DNA phosphodiesterase 2 OS=Homo sapiens OX=9606 GN=TDP2 PE=1 SV=1	0.039	1.173	2	1	1	1	1	362	40.9	5.1	0	1
1299-1	High	Master Protein	Q9UL15	BAG family molecular chaperone regulator 5 OS=Homo sapiens OX=9606 GN=BAG5 PE=1 SV=1	0.001	3.629	4	1	1	1	1	447	51.2	6.05	0	1
1299-1	Medium	Master Protein	Q13442	28 kDa heat- and acid-stable phosphoprotein OS=Homo sapiens OX=9606 GN=PDAP1 PE=1 SV=1	0.025	1.414	6	1	1	1	1	181	20.6	8.87	0	1
1299-1	High	Master Protein	Q9NSD9	Phenylalanine--tRNA ligase beta subunit OS=Homo sapiens OX=9606 GN=FARSB PE=1 SV=3	0.006	2.028	2	1	1	1	1	589	66.1	6.84	33	1
1299-1	High	Master Protein	Q99798	Aconitate hydratase, mitochondrial OS=Homo sapiens OX=9606 GN=ACO2 PE=1 SV=2	0.001	5.847	2	1	1	1	1	780	85.4	7.61	36	1
1299-1	High	Master Protein	Q96BP2	Coiled-coil-helix-coiled-coil-helix domain-containing protein 1 OS=Homo sapiens OX=9606 GN=CHCHD1 PE=1 SV=1	0.002	2.841	16	1	1	1	1	118	13.5	10.21	23	1
1299-1	Medium	Master Protein	O15270	Serine palmitoyltransferase 2 OS=Homo sapiens OX=9606 GN=SPTLC2 PE=1 SV=1	0.036	1.251	1	1	1	1	1	562	62.9	7.78	0	1
1299-1	High	Master Protein	Q6P587	Acylpyruvase FAHD1, mitochondrial OS=Homo sapiens OX=9606 GN=FAHD1 PE=1 SV=2	0.001	4.717	7	1	1	1	1	224	24.8	7.39	46	1
1299-1	Medium	Master Protein	O75914	Serine/threonine-protein kinase PAK 3 OS=Homo sapiens OX=9606 GN=PAK3 PE=1 SV=2	0.036	1.249	2	1	1	1	1	559	62.3	5.45	0	1
1299-1	Medium	Master Protein	P30566	Adenylosuccinate lyase OS=Homo sapiens OX=9606 GN=ADSL PE=1 SV=2	0.039	1.166	2	1	1	1	1	484	54.9	7.11	20	1
1299-1	Medium	Master Protein	O43592	Exportin-T OS=Homo sapiens OX=9606 GN=XPOT PE=1 SV=2	0.036	1.249	1	1	1	1	1	962	109.9	5.39	0	1
1299-1	High	Master Protein	Q9NRX2	39S ribosomal protein L17, mitochondrial OS=Homo sapiens OX=9606 GN=MRPL17 PE=1 SV=1	0.002	2.816	5	1	1	1	1	175	20	10.11	0	1
1299-1	High	Master Protein	Q14157	Ubiquitin-associated protein 2-like OS=Homo sapiens OX=9606 GN=UBAP2L PE=1 SV=2	0.001	4.401	1	1	1	1	1	1087	114.5	7.11	57	1
1299-1	High	Master Protein	P07108	Acyl-CoA-binding protein OS=Homo sapiens OX=9606 GN=DBI PE=1 SV=2	0.001	3.58	23	1	1	1	1	87	10	6.57	17	1
1299-1	High	Master Protein	P62318	Small nuclear ribonucleoprotein Sm D3 OS=Homo sapiens OX=9606 GN=SNRPD3 PE=1 SV=1	0.006	2.15	8	1	1	1	1	126	13.9	10.32	0	1
1299-1	High	Master Protein	Q52LJ0	Protein FAM98B OS=Homo sapiens OX=9606 GN=FAM98B PE=1 SV=1	0.001	3.034	3	1	1	1	1	330	37.2	6.29	31	1
1299-1	High	Master Protein	Q9NRN7	L-aminoadipate-semialdehyde dehydrogenase-phosphopantetheinyl transferase OS=Homo sapiens OX=9606 GN=AASDHPPT PE=1 SV=2	0.006	2.09	3	1	1	1	1	309	35.8	6.8	0	1
1299-1	High	Master Protein	P47756	F-actin-capping protein subunit beta OS=Homo sapiens OX=9606 GN=CAPZB PE=1 SV=4	0.003	2.599	4	1	1	1	1	277	31.3	5.59	0	1
1299-1	Medium	Master Protein	Q9UBQ6	Exostosin-like 2 OS=Homo sapiens OX=9606 GN=EXTL2 PE=1 SV=1	0.042	1.122	2	1	1	1	1	330	37.4	8.95	0	1
1299-1	Medium	Master Protein	Q8N163	Cell cycle and apoptosis regulator protein 2 OS=Homo sapiens OX=9606 GN=CCAR2 PE=1 SV=2	0.036	1.22	2	1	1	1	1	923	102.8	5.22	0	1
1299-1	Medium	Master Protein	P78318	Immunoglobulin-binding protein 1 OS=Homo sapiens OX=9606 GN=IGBP1 PE=1 SV=1	0.017	1.624	7	1	1	1	1	339	39.2	5.38	0	1
1299-1	High	Master Protein	Q9UJ68	Mitochondrial peptide methionine sulfoxide reductase OS=Homo sapiens OX=9606 GN=MSRA PE=1 SV=1	0.001	3.137	6	1	1	1	1	235	26.1	8.09	0	1
1299-1	High	Master Protein	P54819	Adenylate kinase 2, mitochondrial OS=Homo sapiens OX=9606 GN=AK2 PE=1 SV=2	0.001	4.799	7	1	1	1	1	239	26.5	7.81	29	1
1299-1	High	Master Protein	Q9Y5Z9	UbiA prenyltransferase domain-containing protein 1 OS=Homo sapiens OX=9606 GN=UBIAD1 PE=1 SV=1	0.006	2.085	3	1	1	1	1	338	36.8	8.15	0	1
1299-1	Medium	Master Protein	P61077	Ubiquitin-conjugating enzyme E2 D3 OS=Homo sapiens OX=9606 GN=UBE2D3 PE=1 SV=1	0.041	1.14	7	1	1	1	1	147	16.7	7.8	0	1
1299-1	High	Master Protein	Q86U42	Polyadenylate-binding protein 2 OS=Homo sapiens OX=9606 GN=PABPN1 PE=1 SV=3	0.002	2.939	4	1	1	1	1	306	32.7	5.06	30	1
1299-1	High	Master Protein	Q16630	Cleavage and polyadenylation specificity factor subunit 6 OS=Homo sapiens OX=9606 GN=CPSF6 PE=1 SV=2	0.001	5.091	3	1	1	1	1	551	59.2	7.15	30	1
1299-1	Medium	Master Protein	Q9UKM7	Endoplasmic reticulum mannosyl-oligosaccharide 1,2-alpha-mannosidase OS=Homo sapiens OX=9606 GN=MAN1B1 PE=1 SV=2	0.015	1.68	1	1	1	1	1	699	79.5	7.72	0	1
1299-1	Medium	Master Protein	Q6UXN9	WD repeat-containing protein 82 OS=Homo sapiens OX=9606 GN=WDR82 PE=1 SV=1	0.013	1.816	2	1	1	1	1	313	35.1	7.69	0	1
1299-1	High	Master Protein	O15145	Actin-related protein 2/3 complex subunit 3 OS=Homo sapiens OX=9606 GN=ARPC3 PE=1 SV=3	0.003	2.542	6	1	1	1	1	178	20.5	8.59	31	1
1299-1	High	Master Protein	P42224	Signal transducer and activator of transcription 1-alpha/beta OS=Homo sapiens OX=9606 GN=STAT1 PE=1 SV=2	0.002	2.856	2	1	1	1	1	750	87.3	6.05	28	1
1299-1	Medium	Master Protein	Q05397	Focal adhesion kinase 1 OS=Homo sapiens OX=9606 GN=PTK2 PE=1 SV=2	0.015	1.691	1	1	1	1	1	1052	119.2	6.62	0	1
1299-1	High	Master Protein	Q9H5V8	CUB domain-containing protein 1 OS=Homo sapiens OX=9606 GN=CDCP1 PE=1 SV=3	0.001	3.173	1	1	1	1	1	836	92.9	7.96	17	1
1299-1	Medium	Master Protein	Q9HC35	Echinoderm microtubule-associated protein-like 4 OS=Homo sapiens OX=9606 GN=EML4 PE=1 SV=3	0.013	1.808	1	1	1	1	1	981	108.8	6.4	0	1
1299-1	High	Master Protein	Q01082	Spectrin beta chain, non-erythrocytic 1 OS=Homo sapiens OX=9606 GN=SPTBN1 PE=1 SV=2	0.002	2.765	0	1	1	1	1	2364	274.4	5.57	16	1
1299-1	High	Master Protein	P80303	Nucleobindin-2 OS=Homo sapiens OX=9606 GN=NUCB2 PE=1 SV=3	0.001	3.166	2	1	1	1	1	420	50.2	5.12	34	1
1299-1	Medium	Master Protein	O75521	Enoyl-CoA delta isomerase 2, mitochondrial OS=Homo sapiens OX=9606 GN=ECI2 PE=1 SV=4	0.02	1.503	3	1	1	1	1	394	43.6	9	0	1
1299-1	High	Master Protein	Q8NBX0	Saccharopine dehydrogenase-like oxidoreductase OS=Homo sapiens OX=9606 GN=SCCPDH PE=1 SV=1	0.002	2.836	3	1	1	1	1	429	47.1	9.14	0	1
1299-1	Medium	Master Protein	Q9HD64	X antigen family member 1 OS=Homo sapiens OX=9606 GN=XAGE1A PE=1 SV=3	0.01	1.884	11	1	1	1	1	81	9.1	9.58	0	1
1299-1	High	Master Protein	P01033	Metalloproteinase inhibitor 1 OS=Homo sapiens OX=9606 GN=TIMP1 PE=1 SV=1	0.002	2.846	6	1	1	1	1	207	23.2	8.1	0	1
1299-1	High	Master Protein	P83881	60S ribosomal protein L36a OS=Homo sapiens OX=9606 GN=RPL36A PE=1 SV=2	0.002	2.943	12	1	1	1	1	106	12.4	10.58	16	1
1299-1	High	Master Protein	Q969E2	Secretory carrier-associated membrane protein 4 OS=Homo sapiens OX=9606 GN=SCAMP4 PE=1 SV=1	0.003	2.559	5	1	1	1	1	229	25.7	8.82	45	1
1299-1	High	Master Protein	Q92544	Transmembrane 9 superfamily member 4 OS=Homo sapiens OX=9606 GN=TM9SF4 PE=1 SV=2	0.001	4.592	2	1	1	1	1	642	74.5	6.54	54	1
1299-1	High	Master Protein	O75694	Nuclear pore complex protein Nup155 OS=Homo sapiens OX=9606 GN=NUP155 PE=1 SV=1	0.001	3.487	1	1	1	1	1	1391	155.1	6.16	28	1
1299-1	High	Master Protein	O75643	U5 small nuclear ribonucleoprotein 200 kDa helicase OS=Homo sapiens OX=9606 GN=SNRNP200 PE=1 SV=2	0.001	3.168	1	1	1	1	1	2136	244.4	6.06	0	1
1299-1	High	Master Protein	Q15645	Pachytene checkpoint protein 2 homolog OS=Homo sapiens OX=9606 GN=TRIP13 PE=1 SV=2	0.002	2.882	3	1	1	1	1	432	48.5	6.09	16	1
1299-1	Medium	Master Protein	Q08170	Serine/arginine-rich splicing factor 4 OS=Homo sapiens OX=9606 GN=SRSF4 PE=1 SV=2	0.01	1.949	2	1	1	1	1	494	56.6	11.52	0	1
1299-1	High	Master Protein	O15198	Mothers against decapentaplegic homolog 9 OS=Homo sapiens OX=9606 GN=SMAD9 PE=1 SV=1	0.007	1.991	3	1	1	1	1	467	52.5	7.77	19	1
1299-1	High	Master Protein	Q9H078	Caseinolytic peptidase B protein homolog OS=Homo sapiens OX=9606 GN=CLPB PE=1 SV=1	0.002	2.739	2	1	1	1	1	707	78.7	9.01	0	1
1299-1	High	Master Protein	Q14558	Phosphoribosyl pyrophosphate synthase-associated protein 1 OS=Homo sapiens OX=9606 GN=PRPSAP1 PE=1 SV=2	0.001	3.218	3	1	1	1	1	356	39.4	7.2	26	1
1299-1	High	Master Protein	P36406	E3 ubiquitin-protein ligase TRIM23 OS=Homo sapiens OX=9606 GN=TRIM23 PE=1 SV=1	0.002	2.655	2	1	1	1	1	574	64	6.38	17	1
1299-1	Medium	Master Protein	Q53H12	Acylglycerol kinase, mitochondrial OS=Homo sapiens OX=9606 GN=AGK PE=1 SV=2	0.016	1.759	4	1	1	1	1	422	47.1	8.09	0	1
1299-1	High	Master Protein	P07858	Cathepsin B OS=Homo sapiens OX=9606 GN=CTSB PE=1 SV=3	0.001	5.309	5	1	1	1	1	339	37.8	6.3	18	1
1299-1	High	Master Protein	P39748	Flap endonuclease 1 OS=Homo sapiens OX=9606 GN=FEN1 PE=1 SV=1	0.002	2.923	5	1	1	1	1	380	42.6	8.62	18	1
1299-1	High	Master Protein	Q15363	Transmembrane emp24 domain-containing protein 2 OS=Homo sapiens OX=9606 GN=TMED2 PE=1 SV=1	0.002	2.97	4	1	1	1	1	201	22.7	5.17	31	1
1299-1	Medium	Master Protein	Q495W5	Alpha-(1,3)-fucosyltransferase 11 OS=Homo sapiens OX=9606 GN=FUT11 PE=1 SV=1	0.019	1.558	2	1	1	1	1	492	55.8	5.94	20	1
1299-1	Medium	Master Protein	O75394	39S ribosomal protein L33, mitochondrial OS=Homo sapiens OX=9606 GN=MRPL33 PE=1 SV=1	0.016	1.736	17	1	1	1	1	65	7.6	10.8	0	1
1299-1	Medium	Master Protein	Q9HBH5	Retinol dehydrogenase 14 OS=Homo sapiens OX=9606 GN=RDH14 PE=1 SV=1	0.014	1.801	2	1	1	1	1	336	36.8	8.79	21	1
1299-1	High	Master Protein	P35613	Basigin OS=Homo sapiens OX=9606 GN=BSG PE=1 SV=2	0.001	3.164	4	1	1	1	1	385	42.2	5.66	0	1
1299-1	High	Master Protein	Q9Y617	Phosphoserine aminotransferase OS=Homo sapiens OX=9606 GN=PSAT1 PE=1 SV=2	0.001	3.297	3	1	1	1	1	370	40.4	7.66	34	1
1299-1	High	Master Protein	P40925	Malate dehydrogenase, cytoplasmic OS=Homo sapiens OX=9606 GN=MDH1 PE=1 SV=4	0.001	3.288	4	1	1	1	1	334	36.4	7.36	28	1
1299-1	Medium	Master Protein	Q9NQX3	Gephyrin OS=Homo sapiens OX=9606 GN=GPHN PE=1 SV=1	0.023	1.442	2	1	1	1	1	736	79.7	5.43	0	1
1299-1	High	Master Protein	P61619	Protein transport protein Sec61 subunit alpha isoform 1 OS=Homo sapiens OX=9606 GN=SEC61A1 PE=1 SV=2	0.004	2.27	2	1	1	1	1	476	52.2	8.06	42	1
1299-1	High	Master Protein	P61962	DDB1- and CUL4-associated factor 7 OS=Homo sapiens OX=9606 GN=DCAF7 PE=1 SV=1	0.003	2.522	4	1	1	1	1	342	38.9	5.52	49	1
1299-1	High	Master Protein	Q92520	Protein FAM3C OS=Homo sapiens OX=9606 GN=FAM3C PE=1 SV=1	0.002	2.697	5	1	1	1	1	227	24.7	8.29	28	1
1299-1	High	Master Protein	P55010	Eukaryotic translation initiation factor 5 OS=Homo sapiens OX=9606 GN=EIF5 PE=1 SV=2	0.006	2.13	2	1	1	1	1	431	49.2	5.58	0	1
1299-1	Medium	Master Protein	Q9BSF4	Mitochondrial import inner membrane translocase subunit Tim29 OS=Homo sapiens OX=9606 GN=TIMM29 PE=1 SV=2	0.042	1.119	3	1	1	1	1	260	29.2	8.09	14	1
1299-1	Medium	Master Protein	Q8ND56	Protein LSM14 homolog A OS=Homo sapiens OX=9606 GN=LSM14A PE=1 SV=3	0.037	1.196	2	1	1	1	1	463	50.5	9.52	0	1
1299-1	High	Master Protein	O75534	Cold shock domain-containing protein E1 OS=Homo sapiens OX=9606 GN=CSDE1 PE=1 SV=2	0.002	2.631	1	1	1	1	1	798	88.8	6.25	35	1
1299-1	High	Master Protein	Q9NR31	GTP-binding protein SAR1a OS=Homo sapiens OX=9606 GN=SAR1A PE=1 SV=1	0.004	2.416	6	1	1	1	1	198	22.4	6.68	0	1
1299-1	High	Master Protein	Q9NP79	Vacuolar protein sorting-associated protein VTA1 homolog OS=Homo sapiens OX=9606 GN=VTA1 PE=1 SV=1	0.007	1.986	7	1	1	1	1	307	33.9	6.29	0	1
1299-1	High	Master Protein	Q8TEQ8	GPI ethanolamine phosphate transferase 3 OS=Homo sapiens OX=9606 GN=PIGO PE=1 SV=3	0.004	2.358	1	1	1	1	1	1089	118.6	8.12	0	1
1299-1	Medium	Master Protein	P38435	Vitamin K-dependent gamma-carboxylase OS=Homo sapiens OX=9606 GN=GGCX PE=1 SV=2	0.019	1.596	2	1	1	1	1	758	87.5	8.02	0	1
1299-1	High	Master Protein	Q9HB07	UPF0160 protein MYG1, mitochondrial OS=Homo sapiens OX=9606 GN=C12orf10 PE=1 SV=2	0.006	2.068	4	1	1	1	1	376	42.4	6.67	0	1
1299-1	Medium	Master Protein	Q9HD42	Charged multivesicular body protein 1a OS=Homo sapiens OX=9606 GN=CHMP1A PE=1 SV=1	0.015	1.674	4	1	1	1	1	196	21.7	8.06	28	1
1299-1	High	Master Protein	P30043	Flavin reductase (NADPH) OS=Homo sapiens OX=9606 GN=BLVRB PE=1 SV=3	0.004	2.298	5	1	1	1	1	206	22.1	7.65	0	1
1299-1	High	Master Protein	P36915	Guanine nucleotide-binding protein-like 1 OS=Homo sapiens OX=9606 GN=GNL1 PE=1 SV=2	0.001	3.16	2	1	1	1	1	607	68.6	5.8	27	1
1299-1	High	Master Protein	O60518	Ran-binding protein 6 OS=Homo sapiens OX=9606 GN=RANBP6 PE=1 SV=2	0.006	2.104	1	1	1	1	1	1105	124.6	5.01	34	1
1299-1	High	Master Protein	O60513	Beta-1,4-galactosyltransferase 4 OS=Homo sapiens OX=9606 GN=B4GALT4 PE=1 SV=1	0.004	2.305	5	1	1	1	1	344	40	9.07	18	1
1299-1	High	Master Protein	O00161	Synaptosomal-associated protein 23 OS=Homo sapiens OX=9606 GN=SNAP23 PE=1 SV=1	0.001	3.855	7	1	1	1	1	211	23.3	5.01	29	1
1299-1	High	Master Protein	P55145	Mesencephalic astrocyte-derived neurotrophic factor OS=Homo sapiens OX=9606 GN=MANF PE=1 SV=3	0.004	2.296	6	1	1	1	1	182	20.7	8.69	0	1
1299-1	Medium	Master Protein	Q14019	Coactosin-like protein OS=Homo sapiens OX=9606 GN=COTL1 PE=1 SV=3	0.027	1.401	6	1	1	1	1	142	15.9	5.67	0	1
1299-1	High	Master Protein	P30419	Glycylpeptide N-tetradecanoyltransferase 1 OS=Homo sapiens OX=9606 GN=NMT1 PE=1 SV=2	0.003	2.576	3	1	1	1	1	496	56.8	7.8	27	1
1299-1	High	Master Protein	Q9BPW8	Protein NipSnap homolog 1 OS=Homo sapiens OX=9606 GN=NIPSNAP1 PE=1 SV=1	0.001	3.342	3	1	1	1	1	284	33.3	9.31	31	1
1299-1	High	Master Protein	Q03405	Urokinase plasminogen activator surface receptor OS=Homo sapiens OX=9606 GN=PLAUR PE=1 SV=1	0.001	3.879	4	1	1	1	1	335	37	6.65	0	1
1299-1	Medium	Master Protein	Q14247	Src substrate cortactin OS=Homo sapiens OX=9606 GN=CTTN PE=1 SV=2	0.016	1.643	2	1	1	1	1	550	61.5	5.4	30	1
1299-1	High	Master Protein	P62714	Serine/threonine-protein phosphatase 2A catalytic subunit beta isoform OS=Homo sapiens OX=9606 GN=PPP2CB PE=1 SV=1	0.001	4.489	4	1	1	1	1	309	35.6	5.43	26	1
1299-1	Medium	Master Protein	P40937	Replication factor C subunit 5 OS=Homo sapiens OX=9606 GN=RFC5 PE=1 SV=1	0.017	1.64	3	1	1	1	1	340	38.5	7.2	0	1
1299-1	High	Master Protein	Q9P003	Protein cornichon homolog 4 OS=Homo sapiens OX=9606 GN=CNIH4 PE=1 SV=1	0.001	4.836	14	1	1	1	1	139	16.1	6.65	15	1
1299-1	Medium	Master Protein	Q9NY35	Claudin domain-containing protein 1 OS=Homo sapiens OX=9606 GN=CLDND1 PE=1 SV=1	0.015	1.692	4	1	1	1	1	253	28.6	5.82	18	1
1299-1	High	Master Protein	Q86SX6	Glutaredoxin-related protein 5, mitochondrial OS=Homo sapiens OX=9606 GN=GLRX5 PE=1 SV=2	0.001	4.406	9	1	1	1	1	157	16.6	6.79	37	1
1299-1	High	Master Protein	P17405	Sphingomyelin phosphodiesterase OS=Homo sapiens OX=9606 GN=SMPD1 PE=1 SV=4	0.004	2.386	2	1	1	1	1	629	69.7	7.28	21	1
1299-1	High	Master Protein	Q96PC5	Melanoma inhibitory activity protein 2 OS=Homo sapiens OX=9606 GN=MIA2 PE=1 SV=4	0.002	2.651	1	1	1	1	1	1412	159.7	4.69	25	1
1299-1	Medium	Master Protein	Q9NZU0	Leucine-rich repeat transmembrane protein FLRT3 OS=Homo sapiens OX=9606 GN=FLRT3 PE=1 SV=1	0.029	1.347	2	1	1	1	1	649	73	7.64	0	1
1299-1	High	Master Protein	Q13445	Transmembrane emp24 domain-containing protein 1 OS=Homo sapiens OX=9606 GN=TMED1 PE=1 SV=1	0.003	2.495	4	1	1	1	1	227	25.2	4.48	26	1
1299-1	High	Master Protein	P17900	Ganglioside GM2 activator OS=Homo sapiens OX=9606 GN=GM2A PE=1 SV=4	0.006	2.071	4	1	1	1	1	193	20.8	5.31	0	1
1299-1	Medium	Master Protein	Q9Y4W2	Ribosomal biogenesis protein LAS1L OS=Homo sapiens OX=9606 GN=LAS1L PE=1 SV=2	0.016	1.755	2	1	1	1	1	734	83	4.73	29	1
1299-1	High	Master Protein	Q9BXJ9	N-alpha-acetyltransferase 15, NatA auxiliary subunit OS=Homo sapiens OX=9606 GN=NAA15 PE=1 SV=1	0.003	2.455	1	1	1	1	1	866	101.2	7.42	29	1
1299-1	High	Master Protein	P34059	N-acetylgalactosamine-6-sulfatase OS=Homo sapiens OX=9606 GN=GALNS PE=1 SV=1	0.001	3.769	2	1	1	1	1	522	58	6.74	17	1
1299-1	Medium	Master Protein	O76027	Annexin A9 OS=Homo sapiens OX=9606 GN=ANXA9 PE=1 SV=3	0.026	1.403	3	1	1	1	1	345	38.3	5.77	0	1
1299-1	High	Master Protein	Q9Y333	U6 snRNA-associated Sm-like protein LSm2 OS=Homo sapiens OX=9606 GN=LSM2 PE=1 SV=1	0.001	4.862	20	1	1	1	1	95	10.8	6.52	33	1
1299-1	High	Master Protein	Q12907	Vesicular integral-membrane protein VIP36 OS=Homo sapiens OX=9606 GN=LMAN2 PE=1 SV=1	0.001	4.163	3	1	1	1	1	356	40.2	6.95	27	1
1299-1	Medium	Master Protein	Q8NHP8	Putative phospholipase B-like 2 OS=Homo sapiens OX=9606 GN=PLBD2 PE=1 SV=2	0.013	1.829	1	1	1	1	1	589	65.4	6.8	0	1
1299-1	Medium	Master Protein	O00217	NADH dehydrogenase [ubiquinone] iron-sulfur protein 8, mitochondrial OS=Homo sapiens OX=9606 GN=NDUFS8 PE=1 SV=1	0.032	1.307	5	1	1	1	1	210	23.7	6.34	0	1
1299-1	High	Master Protein	P19404	NADH dehydrogenase [ubiquinone] flavoprotein 2, mitochondrial OS=Homo sapiens OX=9606 GN=NDUFV2 PE=1 SV=2	0.001	4.81	5	1	1	1	1	249	27.4	8.06	79	1
1299-1	High	Master Protein	P27816	Microtubule-associated protein 4 OS=Homo sapiens OX=9606 GN=MAP4 PE=1 SV=3	0.01	1.963	2	1	1	1	1	1152	120.9	5.43	0	1
1299-1	Medium	Master Protein	Q96EC8	Protein YIPF6 OS=Homo sapiens OX=9606 GN=YIPF6 PE=1 SV=2	0.019	1.594	3	1	1	1	1	236	26.2	5.64	0	1
1299-1	Medium	Master Protein	Q14554	Protein disulfide-isomerase A5 OS=Homo sapiens OX=9606 GN=PDIA5 PE=1 SV=1	0.01	1.896	1	1	1	1	1	519	59.6	7.91	16	1
1299-1	High	Master Protein	Q6PEY1	Transmembrane protein 88 OS=Homo sapiens OX=9606 GN=TMEM88 PE=1 SV=1	0.001	4.377	8	1	1	1	1	159	17.2	10.01	50	1
1299-1	High	Master Protein	P14384	Carboxypeptidase M OS=Homo sapiens OX=9606 GN=CPM PE=1 SV=2	0.004	2.302	2	1	1	1	1	443	50.5	7.36	32	1
1299-1	High	Master Protein	P56385	ATP synthase subunit e, mitochondrial OS=Homo sapiens OX=9606 GN=ATP5ME PE=1 SV=2	0.002	2.802	14	1	1	1	1	69	7.9	9.35	37	1
1299-1	High	Master Protein	Q9BQA1	Methylosome protein 50 OS=Homo sapiens OX=9606 GN=WDR77 PE=1 SV=1	0.002	2.89	2	1	1	1	1	342	36.7	5.17	37	1
1299-1	Medium	Master Protein	Q86X55	Histone-arginine methyltransferase CARM1 OS=Homo sapiens OX=9606 GN=CARM1 PE=1 SV=3	0.019	1.601	2	1	1	1	1	608	65.8	6.73	0	1
1299-1	High	Master Protein	P50281	Matrix metalloproteinase-14 OS=Homo sapiens OX=9606 GN=MMP14 PE=1 SV=3	0.001	3.592	2	1	1	1	1	582	65.9	7.77	45	1
1299-1	High	Master Protein	Q13907	Isopentenyl-diphosphate Delta-isomerase 1 OS=Homo sapiens OX=9606 GN=IDI1 PE=1 SV=2	0.003	2.579	5	1	1	1	1	227	26.3	6.34	0	1
1299-1	High	Master Protein	Q15165	Serum paraoxonase/arylesterase 2 OS=Homo sapiens OX=9606 GN=PON2 PE=1 SV=4	0.006	2.166	3	1	1	1	1	354	39.4	5.6	0	1
1299-1	High	Master Protein	P68036	Ubiquitin-conjugating enzyme E2 L3 OS=Homo sapiens OX=9606 GN=UBE2L3 PE=1 SV=1	0.001	5.474	10	1	1	1	1	154	17.9	8.51	30	1
1299-1	Medium	Master Protein	O00241	Signal-regulatory protein beta-1 OS=Homo sapiens OX=9606 GN=SIRPB1 PE=1 SV=5	0.033	1.3	4	1	1	1	1	398	43.2	6.52	0	1
1299-1	High	Master Protein	P17152	Transmembrane protein 11, mitochondrial OS=Homo sapiens OX=9606 GN=TMEM11 PE=1 SV=1	0.001	3.1	8	1	1	1	1	192	21.5	7.36	14	1
1299-1	Medium	Master Protein	P20933	N(4)-(beta-N-acetylglucosaminyl)-L-asparaginase OS=Homo sapiens OX=9606 GN=AGA PE=1 SV=2	0.016	1.731	3	1	1	1	1	346	37.2	6.28	25	1
1299-1	High	Master Protein	Q9Y3D7	Mitochondrial import inner membrane translocase subunit TIM16 OS=Homo sapiens OX=9606 GN=PAM16 PE=1 SV=2	0.004	2.304	18	1	1	1	1	125	13.8	9.7	0	1
1299-1	Medium	Master Protein	Q6PGP7	Tetratricopeptide repeat protein 37 OS=Homo sapiens OX=9606 GN=TTC37 PE=1 SV=1	0.028	1.371	1	1	1	1	1	1564	175.4	7.53	0	1
1299-1	High	Master Protein	P31483	Nucleolysin TIA-1 isoform p40 OS=Homo sapiens OX=9606 GN=TIA1 PE=1 SV=3	0.006	2.005	3	1	1	1	1	386	42.9	7.74	23	1
1299-1	Medium	Master Protein	P25685	DnaJ homolog subfamily B member 1 OS=Homo sapiens OX=9606 GN=DNAJB1 PE=1 SV=4	0.028	1.383	3	1	1	1	1	340	38	8.63	15	1
1299-1	Medium	Master Protein	Q16527	Cysteine and glycine-rich protein 2 OS=Homo sapiens OX=9606 GN=CSRP2 PE=1 SV=3	0.017	1.62	5	1	1	1	1	193	20.9	8.62	0	1
1299-1	High	Master Protein	P30084	Enoyl-CoA hydratase, mitochondrial OS=Homo sapiens OX=9606 GN=ECHS1 PE=1 SV=4	0.004	2.303	7	1	1	1	1	290	31.4	8.07	17	1
1299-1	Medium	Master Protein	Q53EP0	Fibronectin type III domain-containing protein 3B OS=Homo sapiens OX=9606 GN=FNDC3B PE=1 SV=2	0.013	1.811	1	1	1	1	1	1204	132.8	5.95	0	1
1299-1	High	Master Protein	P57105	Synaptojanin-2-binding protein OS=Homo sapiens OX=9606 GN=SYNJ2BP PE=1 SV=2	0.001	3.394	8	1	1	1	1	145	15.9	6.3	28	1
1299-1	High	Master Protein	Q9NQP4	Prefoldin subunit 4 OS=Homo sapiens OX=9606 GN=PFDN4 PE=1 SV=1	0.001	5.051	9	1	1	1	1	134	15.3	4.53	62	1
1299-1	High	Master Protein	P60604	Ubiquitin-conjugating enzyme E2 G2 OS=Homo sapiens OX=9606 GN=UBE2G2 PE=1 SV=1	0.001	3.63	5	1	1	1	1	165	18.6	4.7	31	1
1299-1	Medium	Master Protein	Q9H089	Large subunit GTPase 1 homolog OS=Homo sapiens OX=9606 GN=LSG1 PE=1 SV=2	0.013	1.811	1	1	1	1	1	658	75.2	6.38	0	1
1299-1	High	Master Protein	A0A0B4J2D5	Glutamine amidotransferase-like class 1 domain-containing protein 3B, mitochondrial OS=Homo sapiens OX=9606 GN=GATD3B PE=1 SV=1	0.001	4.715	9	1	1	1	1	268	28.1	8.27	0	1
1299-1	Medium	Master Protein	Q10567	AP-1 complex subunit beta-1 OS=Homo sapiens OX=9606 GN=AP1B1 PE=1 SV=2	0.01	1.926	1	1	1	1	1	949	104.6	5.06	0	1
1299-1	High	Master Protein	Q13148	TAR DNA-binding protein 43 OS=Homo sapiens OX=9606 GN=TARDBP PE=1 SV=1	0.005	2.241	3	1	1	1	1	414	44.7	6.19	27	1
1299-1	High	Master Protein	P51970	NADH dehydrogenase [ubiquinone] 1 alpha subcomplex subunit 8 OS=Homo sapiens OX=9606 GN=NDUFA8 PE=1 SV=3	0.001	3.124	10	1	1	1	1	172	20.1	7.65	22	1
1299-1	Medium	Master Protein	Q9H790	Exonuclease V OS=Homo sapiens OX=9606 GN=EXO5 PE=1 SV=1	0.042	1.112	6	1	1	1	1	373	41.8	5.43	0	1
1299-1	High	Master Protein	Q9BQ67	Glutamate-rich WD repeat-containing protein 1 OS=Homo sapiens OX=9606 GN=GRWD1 PE=1 SV=1	0.003	2.602	4	1	1	1	1	446	49.4	4.92	18	1
1299-1	High	Master Protein	P30154	Serine/threonine-protein phosphatase 2A 65 kDa regulatory subunit A beta isoform OS=Homo sapiens OX=9606 GN=PPP2R1B PE=1 SV=3	0.002	2.859	3	1	1	1	1	601	66.2	4.94	0	1
1299-1	High	Master Protein	C9JRZ8	Aldo-keto reductase family 1 member B15 OS=Homo sapiens OX=9606 GN=AKR1B15 PE=1 SV=2	0.002	2.935	3	1	1	1	1	316	36.5	6.7	17	1
1299-1	Medium	Master Protein	Q9P2K2	Thioredoxin domain-containing protein 16 OS=Homo sapiens OX=9606 GN=TXNDC16 PE=1 SV=4	0.035	1.264	1	1	1	1	1	825	93.5	5.21	22	1
1299-1	Medium	Master Protein	A0FGR8	Extended synaptotagmin-2 OS=Homo sapiens OX=9606 GN=ESYT2 PE=1 SV=1	0.019	1.582	1	1	1	1	1	921	102.3	9.26	0	1
1299-1	Medium	Master Protein	Q9H497	Torsin-3A OS=Homo sapiens OX=9606 GN=TOR3A PE=1 SV=1	0.01	1.853	3	1	1	1	1	397	46.2	6.01	14	1
1299-1	High	Master Protein	Q14703	Membrane-bound transcription factor site-1 protease OS=Homo sapiens OX=9606 GN=MBTPS1 PE=1 SV=1	0.001	3.094	1	1	1	1	1	1052	117.7	8.75	0	1
1299-1	High	Master Protein	Q8N983	39S ribosomal protein L43, mitochondrial OS=Homo sapiens OX=9606 GN=MRPL43 PE=1 SV=1	0.002	2.849	5	1	1	1	1	215	23.4	8.65	23	1
1299-1	High	Master Protein	P43304	Glycerol-3-phosphate dehydrogenase, mitochondrial OS=Homo sapiens OX=9606 GN=GPD2 PE=1 SV=3	0.001	3.369	2	1	1	1	1	727	80.8	7.69	39	1
1299-1	High	Master Protein	Q9BT22	Chitobiosyldiphosphodolichol beta-mannosyltransferase OS=Homo sapiens OX=9606 GN=ALG1 PE=1 SV=2	0.006	2.117	3	1	1	1	1	464	52.5	7.23	0	1
1299-1	Medium	Master Protein	P24539	ATP synthase F(0) complex subunit B1, mitochondrial OS=Homo sapiens OX=9606 GN=ATP5F1 PE=1 SV=2	0.036	1.218	3	1	1	1	1	256	28.9	9.36	24	1
1299-1	High	Master Protein	Q16718	NADH dehydrogenase [ubiquinone] 1 alpha subcomplex subunit 5 OS=Homo sapiens OX=9606 GN=NDUFA5 PE=1 SV=3	0.004	2.448	9	1	1	1	1	116	13.5	5.99	24	1
1299-1	High	Master Protein	Q9H490	Phosphatidylinositol glycan anchor biosynthesis class U protein OS=Homo sapiens OX=9606 GN=PIGU PE=1 SV=3	0.003	2.591	3	1	1	1	1	435	50	7.72	31	1
1299-1	Medium	Master Protein	P46776	60S ribosomal protein L27a OS=Homo sapiens OX=9606 GN=RPL27A PE=1 SV=2	0.017	1.627	7	1	1	1	1	148	16.6	11	15	1
1299-1	Medium	Master Protein	P38606	V-type proton ATPase catalytic subunit A OS=Homo sapiens OX=9606 GN=ATP6V1A PE=1 SV=2	0.02	1.534	2	1	1	1	1	617	68.3	5.52	0	1
1299-1	High	Master Protein	Q00341	Vigilin OS=Homo sapiens OX=9606 GN=HDLBP PE=1 SV=2	0.006	2.063	1	1	1	1	1	1268	141.4	6.87	0	1
1299-1	High	Master Protein	Q9UHL4	Dipeptidyl peptidase 2 OS=Homo sapiens OX=9606 GN=DPP7 PE=1 SV=3	0.006	2.172	2	1	1	1	1	492	54.3	6.32	0	1
1299-1	High	Master Protein	P09496	Clathrin light chain A OS=Homo sapiens OX=9606 GN=CLTA PE=1 SV=1	0.006	2.181	4	1	1	1	1	248	27.1	4.51	37	1
1299-1	High	Master Protein	E9PRG8	Uncharacterized protein C11orf98 OS=Homo sapiens OX=9606 GN=C11orf98 PE=4 SV=1	0.006	2.135	11	1	1	1	1	122	13.8	11.69	0	1
1299-1	Medium	Master Protein	P02042	Hemoglobin subunit delta OS=Homo sapiens OX=9606 GN=HBD PE=1 SV=2	0.015	1.676	7	1	1	1	1	147	16	8.05	22	1
1299-1	High	Master Protein	Q08554	Desmocollin-1 OS=Homo sapiens OX=9606 GN=DSC1 PE=1 SV=2	0.001	5.952	2	1	1	1	1	894	99.9	5.43	38	1
1299-1	Medium	Master Protein	P09960	Leukotriene A-4 hydrolase OS=Homo sapiens OX=9606 GN=LTA4H PE=1 SV=2	0.042	1.122	1	1	1	1	1	611	69.2	6.18	0	1
1299-1	High	Master Protein	P98173	Protein FAM3A OS=Homo sapiens OX=9606 GN=FAM3A PE=1 SV=2	0.006	2.234	5	1	1	1	1	230	25.1	8.68	29	1
1299-1	Medium	Master Protein	Q9Y3Z3	Deoxynucleoside triphosphate triphosphohydrolase SAMHD1 OS=Homo sapiens OX=9606 GN=SAMHD1 PE=1 SV=2	0.023	1.468	2	1	1	1	1	626	72.2	7.14	0	1
1299-1	Medium	Master Protein	Q9NYY8	FAST kinase domain-containing protein 2, mitochondrial OS=Homo sapiens OX=9606 GN=FASTKD2 PE=1 SV=1	0.02	1.535	2	1	1	1	1	710	81.4	8.05	0	1
1299-1	High	Master Protein	P11172	Uridine 5'-monophosphate synthase OS=Homo sapiens OX=9606 GN=UMPS PE=1 SV=1	0.001	3.05	3	1	1	1	1	480	52.2	7.24	28	1
1299-1	Medium	Master Protein	P09012	U1 small nuclear ribonucleoprotein A OS=Homo sapiens OX=9606 GN=SNRPA PE=1 SV=3	0.013	1.826	3	1	1	1	1	282	31.3	9.83	23	1
1299-1	High	Master Protein	Q16658	Fascin OS=Homo sapiens OX=9606 GN=FSCN1 PE=1 SV=3	0.006	2.102	2	1	1	1	1	493	54.5	7.24	21	1
1299-1	High	Master Protein	P50914	60S ribosomal protein L14 OS=Homo sapiens OX=9606 GN=RPL14 PE=1 SV=4	0.001	3.684	6	1	1	1	1	215	23.4	10.93	44	1
1299-1	High	Master Protein	P63220	40S ribosomal protein S21 OS=Homo sapiens OX=9606 GN=RPS21 PE=1 SV=1	0.002	2.997	12	1	1	1	1	83	9.1	8.5	31	1
1299-1	High	Master Protein	P08473	Neprilysin OS=Homo sapiens OX=9606 GN=MME PE=1 SV=2	0.001	3.684	2	1	1	1	1	750	85.5	5.73	37	1
1299-1	High	Master Protein	O00483	Cytochrome c oxidase subunit NDUFA4 OS=Homo sapiens OX=9606 GN=NDUFA4 PE=1 SV=1	0.002	2.674	10	1	1	1	1	81	9.4	9.38	48	1
1299-1	Medium	Master Protein	Q9H936	Mitochondrial glutamate carrier 1 OS=Homo sapiens OX=9606 GN=SLC25A22 PE=1 SV=1	0.016	1.759	2	1	1	1	1	323	34.4	9.29	22	1
1299-1	High	Master Protein	Q13435	Splicing factor 3B subunit 2 OS=Homo sapiens OX=9606 GN=SF3B2 PE=1 SV=2	0.003	2.544	1	1	1	1	1	895	100.2	5.67	0	1
1299-1	High	Master Protein	O75439	Mitochondrial-processing peptidase subunit beta OS=Homo sapiens OX=9606 GN=PMPCB PE=1 SV=2	0.001	3.679	2	1	1	1	1	489	54.3	6.83	0	1
1299-1	High	Master Protein	P19525	Interferon-induced, double-stranded RNA-activated protein kinase OS=Homo sapiens OX=9606 GN=EIF2AK2 PE=1 SV=2	0.01	1.969	1	1	1	1	1	551	62.1	8.4	0	1
1299-1	High	Master Protein	Q14118	Dystroglycan OS=Homo sapiens OX=9606 GN=DAG1 PE=1 SV=2	0.007	1.987	2	1	1	1	1	895	97.4	8.56	24	1
1299-1	High	Master Protein	P52565	Rho GDP-dissociation inhibitor 1 OS=Homo sapiens OX=9606 GN=ARHGDIA PE=1 SV=3	0.001	3.517	7	1	1	1	1	204	23.2	5.11	46	1
1299-1	Medium	Master Protein	Q96QA5	Gasdermin-A OS=Homo sapiens OX=9606 GN=GSDMA PE=1 SV=4	0.033	1.294	2	1	1	1	1	445	49.3	5.29	0	1
1299-1	High	Master Protein	Q7L1Q6	Basic leucine zipper and W2 domain-containing protein 1 OS=Homo sapiens OX=9606 GN=BZW1 PE=1 SV=1	0.001	3.545	2	1	1	1	1	419	48	5.92	25	1
1299-1	High	Master Protein	Q9NX58	Cell growth-regulating nucleolar protein OS=Homo sapiens OX=9606 GN=LYAR PE=1 SV=2	0.001	3.3	4	1	1	1	1	379	43.6	9.54	28	1
1299-1	High	Master Protein	Q9Y2L1	Exosome complex exonuclease RRP44 OS=Homo sapiens OX=9606 GN=DIS3 PE=1 SV=2	0.002	2.671	1	1	1	1	1	958	108.9	7.14	0	1
1299-1	High	Master Protein	Q15758	Neutral amino acid transporter B(0) OS=Homo sapiens OX=9606 GN=SLC1A5 PE=1 SV=2	0.001	3.133	2	1	1	1	1	541	56.6	5.48	36	1
1299-1	Medium	Master Protein	P10155	60 kDa SS-A/Ro ribonucleoprotein OS=Homo sapiens OX=9606 GN=TROVE2 PE=1 SV=2	0.016	1.672	2	1	1	1	1	538	60.6	8.03	0	1
1299-1	High	Master Protein	Q9H4M9	EH domain-containing protein 1 OS=Homo sapiens OX=9606 GN=EHD1 PE=1 SV=2	0.006	2.116	2	1	1	1	1	534	60.6	6.83	30	1
1299-1	High	Master Protein	P52209	6-phosphogluconate dehydrogenase, decarboxylating OS=Homo sapiens OX=9606 GN=PGD PE=1 SV=3	0.001	4.208	4	1	1	1	1	483	53.1	7.23	47	1
1299-1	High	Master Protein	O15258	Protein RER1 OS=Homo sapiens OX=9606 GN=RER1 PE=1 SV=1	0.001	3.626	6	1	1	1	1	196	22.9	9.54	15	1
1299-1	High	Master Protein	Q8NBL1	Protein O-glucosyltransferase 1 OS=Homo sapiens OX=9606 GN=POGLUT1 PE=1 SV=1	0.001	4.327	3	1	1	1	1	392	46.2	8.72	43	1
1299-1	Medium	Master Protein	Q9NVH1	DnaJ homolog subfamily C member 11 OS=Homo sapiens OX=9606 GN=DNAJC11 PE=1 SV=2	0.02	1.497	2	1	1	1	1	559	63.2	8.4	0	1
1299-1	High	Master Protein	O15427	Monocarboxylate transporter 4 OS=Homo sapiens OX=9606 GN=SLC16A3 PE=1 SV=1	0.001	5.032	3	1	1	1	1	465	49.4	7.96	52	1
1299-1	Medium	Master Protein	Q15382	GTP-binding protein Rheb OS=Homo sapiens OX=9606 GN=RHEB PE=1 SV=1	0.036	1.215	4	1	1	1	1	184	20.5	5.92	0	1
1299-1	High	Master Protein	P62942	Peptidyl-prolyl cis-trans isomerase FKBP1A OS=Homo sapiens OX=9606 GN=FKBP1A PE=1 SV=2	0.002	2.807	12	1	1	1	1	108	11.9	8.16	33	1
1299-1	High	Master Protein	Q9H1E5	Thioredoxin-related transmembrane protein 4 OS=Homo sapiens OX=9606 GN=TMX4 PE=1 SV=1	0.001	3.121	3	1	1	1	1	349	38.9	4.37	40	1
1299-1	Medium	Master Protein	P52429	Diacylglycerol kinase epsilon OS=Homo sapiens OX=9606 GN=DGKE PE=1 SV=1	0.011	1.847	2	1	1	1	1	567	63.9	7.74	26	1
1299-1	High	Master Protein	Q6UW68	Transmembrane protein 205 OS=Homo sapiens OX=9606 GN=TMEM205 PE=1 SV=1	0.004	2.367	9	1	1	1	1	189	21.2	8.62	0	1
1299-1	Medium	Master Protein	Q05086	Ubiquitin-protein ligase E3A OS=Homo sapiens OX=9606 GN=UBE3A PE=1 SV=4	0.016	1.732	1	1	1	1	1	875	100.6	5.22	0	1
1299-1	High	Master Protein	Q9P0V9	Septin-10 OS=Homo sapiens OX=9606 GN=SEPT10 PE=1 SV=2	0.01	1.967	2	1	1	1	1	454	52.6	6.8	27	1
1299-1	High	Master Protein	Q9Y2Z4	Tyrosine--tRNA ligase, mitochondrial OS=Homo sapiens OX=9606 GN=YARS2 PE=1 SV=2	0	6.519	4	1	1	1	1	477	53.2	8.98	32	1
1299-1	High	Master Protein	P14406	Cytochrome c oxidase subunit 7A2, mitochondrial OS=Homo sapiens OX=9606 GN=COX7A2 PE=1 SV=1	0.001	3.478	16	1	1	1	1	83	9.4	9.76	27	1
1299-1	High	Master Protein	Q4G148	Glucoside xylosyltransferase 1 OS=Homo sapiens OX=9606 GN=GXYLT1 PE=1 SV=2	0.002	2.914	3	1	1	1	1	440	50.5	8.65	23	1
1299-1	High	Master Protein	Q8IXI2	Mitochondrial Rho GTPase 1 OS=Homo sapiens OX=9606 GN=RHOT1 PE=1 SV=2	0.001	3.079	1	1	1	1	1	618	70.7	6.27	26	1
1299-1	High	Master Protein	P35270	Sepiapterin reductase OS=Homo sapiens OX=9606 GN=SPR PE=1 SV=1	0.001	4.36	6	1	1	1	1	261	28	8.05	42	1
1299-1	High	Master Protein	Q8NE71	ATP-binding cassette sub-family F member 1 OS=Homo sapiens OX=9606 GN=ABCF1 PE=1 SV=2	0.003	2.518	1	1	1	1	1	845	95.9	6.8	13	1
1299-1	High	Master Protein	P42892	Endothelin-converting enzyme 1 OS=Homo sapiens OX=9606 GN=ECE1 PE=1 SV=2	0.003	2.478	1	1	1	1	1	770	87.1	5.88	28	1
1299-1	Medium	Master Protein	Q96SB4	SRSF protein kinase 1 OS=Homo sapiens OX=9606 GN=SRPK1 PE=1 SV=2	0.031	1.314	2	1	1	1	1	655	74.3	6.16	0	1
1299-1	High	Master Protein	P50897	Palmitoyl-protein thioesterase 1 OS=Homo sapiens OX=9606 GN=PPT1 PE=1 SV=1	0.004	2.417	3	1	1	1	1	306	34.2	6.52	0	1
1299-1	High	Master Protein	P30049	ATP synthase subunit delta, mitochondrial OS=Homo sapiens OX=9606 GN=ATP5F1D PE=1 SV=2	0.004	2.317	5	1	1	1	1	168	17.5	5.49	0	1
1299-1	High	Master Protein	Q15517	Corneodesmosin OS=Homo sapiens OX=9606 GN=CDSN PE=1 SV=3	0.001	4.368	3	1	1	1	1	529	51.5	8.35	40	1
1299-1	Medium	Master Protein	Q9NZ45	CDGSH iron-sulfur domain-containing protein 1 OS=Homo sapiens OX=9606 GN=CISD1 PE=1 SV=1	0.01	1.914	14	1	1	1	1	108	12.2	9.09	0	1
1299-1	Medium	Master Protein	P53985	Monocarboxylate transporter 1 OS=Homo sapiens OX=9606 GN=SLC16A1 PE=1 SV=3	0.019	1.566	2	1	1	1	1	500	53.9	8.66	0	1
1299-1	High	Master Protein	Q9NXE4	Sphingomyelin phosphodiesterase 4 OS=Homo sapiens OX=9606 GN=SMPD4 PE=1 SV=3	0.006	2.085	2	1	1	1	1	866	97.7	8.27	0	1
1299-1	High	Master Protein	Q9NR30	Nucleolar RNA helicase 2 OS=Homo sapiens OX=9606 GN=DDX21 PE=1 SV=5	0.003	2.516	1	1	1	1	1	783	87.3	9.28	24	1
1299-1	High	Master Protein	P41223	Protein BUD31 homolog OS=Homo sapiens OX=9606 GN=BUD31 PE=1 SV=2	0.001	3.182	6	1	1	1	1	144	17	8.82	34	1
1299-1	High	Master Protein	Q13510	Acid ceramidase OS=Homo sapiens OX=9606 GN=ASAH1 PE=1 SV=5	0.001	3.652	3	1	1	1	1	395	44.6	7.62	46	1
1299-1	High	Master Protein	Q9Y3D9	28S ribosomal protein S23, mitochondrial OS=Homo sapiens OX=9606 GN=MRPS23 PE=1 SV=2	0.006	2.012	5	1	1	1	1	190	21.8	8.9	26	1
1299-1	Medium	Master Protein	Q99459	Cell division cycle 5-like protein OS=Homo sapiens OX=9606 GN=CDC5L PE=1 SV=2	0.039	1.165	1	1	1	1	1	802	92.2	8.18	16	1
1299-1	High	Master Protein	O43813	LanC-like protein 1 OS=Homo sapiens OX=9606 GN=LANCL1 PE=1 SV=1	0.002	2.763	3	1	1	1	1	399	45.3	7.75	22	1
1299-1	Medium	Master Protein	Q9H0D6	5'-3' exoribonuclease 2 OS=Homo sapiens OX=9606 GN=XRN2 PE=1 SV=1	0.013	1.834	1	1	1	1	1	950	108.5	7.47	0	1
1299-1	Medium	Master Protein	Q9BV57	1,2-dihydroxy-3-keto-5-methylthiopentene dioxygenase OS=Homo sapiens OX=9606 GN=ADI1 PE=1 SV=1	0.018	1.615	4	1	1	1	1	179	21.5	5.68	0	1
1299-1	High	Master Protein	P62891	60S ribosomal protein L39 OS=Homo sapiens OX=9606 GN=RPL39 PE=1 SV=2	0.001	3.117	20	1	1	1	1	51	6.4	12.56	22	1
1299-1	Medium	Master Protein	Q15428	Splicing factor 3A subunit 2 OS=Homo sapiens OX=9606 GN=SF3A2 PE=1 SV=2	0.016	1.662	4	1	1	1	1	464	49.2	9.64	0	1
1299-1	High	Master Protein	Q03519	Antigen peptide transporter 2 OS=Homo sapiens OX=9606 GN=TAP2 PE=1 SV=1	0.001	3.446	2	1	1	1	1	686	75.6	8.02	26	1
1299-1	Medium	Master Protein	P26572	Alpha-1,3-mannosyl-glycoprotein 2-beta-N-acetylglucosaminyltransferase OS=Homo sapiens OX=9606 GN=MGAT1 PE=1 SV=2	0.017	1.636	3	1	1	1	1	445	50.8	9.16	15	1
1299-1	High	Master Protein	P04062	Glucosylceramidase OS=Homo sapiens OX=9606 GN=GBA PE=1 SV=3	0.001	3.043	3	1	1	1	1	536	59.7	7.61	49	1
1299-1	High	Master Protein	P31025	Lipocalin-1 OS=Homo sapiens OX=9606 GN=LCN1 PE=1 SV=1	0.001	3.393	6	1	1	1	1	176	19.2	5.58	15	1
1299-1	Medium	Master Protein	Q5T4S7	E3 ubiquitin-protein ligase UBR4 OS=Homo sapiens OX=9606 GN=UBR4 PE=1 SV=1	0.042	1.12	0	1	1	1	1	5183	573.5	6.04	0	1
1299-1	High	Master Protein	P22735	Protein-glutamine gamma-glutamyltransferase K OS=Homo sapiens OX=9606 GN=TGM1 PE=1 SV=4	0.001	2.649	1	1	1	1	1	817	89.7	6.04	30	1
1299-1	High	Master Protein	Q8NBM4	Ubiquitin-associated domain-containing protein 2 OS=Homo sapiens OX=9606 GN=UBAC2 PE=1 SV=1	0.001	3.207	5	1	1	1	1	344	38.9	9.01	38	1
1299-1	High	Master Protein	O15143	Actin-related protein 2/3 complex subunit 1B OS=Homo sapiens OX=9606 GN=ARPC1B PE=1 SV=3	0.002	2.677	3	1	1	1	1	372	40.9	8.35	37	1
1299-1	Medium	Master Protein	Q15417	Calponin-3 OS=Homo sapiens OX=9606 GN=CNN3 PE=1 SV=1	0.036	1.205	4	1	1	1	1	329	36.4	6.05	22	1
1299-1	Medium	Master Protein	Q9H0S4	Probable ATP-dependent RNA helicase DDX47 OS=Homo sapiens OX=9606 GN=DDX47 PE=1 SV=1	0.015	1.786	3	1	1	1	1	455	50.6	9.1	32	1
1299-1	High	Master Protein	Q7KZN9	Cytochrome c oxidase assembly protein COX15 homolog OS=Homo sapiens OX=9606 GN=COX15 PE=1 SV=1	0.001	3.024	4	1	1	1	1	410	46	9.82	23	1
1299-1	Medium	Master Protein	Q6UB98	Ankyrin repeat domain-containing protein 12 OS=Homo sapiens OX=9606 GN=ANKRD12 PE=1 SV=3	0.028	1.384	0	1	1	1	1	2062	235.5	7.01	0	1
1299-1	High	Master Protein	Q9P0J0	NADH dehydrogenase [ubiquinone] 1 alpha subcomplex subunit 13 OS=Homo sapiens OX=9606 GN=NDUFA13 PE=1 SV=3	0.003	2.555	6	1	1	1	1	144	16.7	8.43	0	1
1299-1	High	Master Protein	O60664	Perilipin-3 OS=Homo sapiens OX=9606 GN=PLIN3 PE=1 SV=3	0.003	2.534	4	1	1	1	1	434	47	5.44	25	1
1299-1	High	Master Protein	P33991	DNA replication licensing factor MCM4 OS=Homo sapiens OX=9606 GN=MCM4 PE=1 SV=5	0.002	2.725	2	1	1	1	1	863	96.5	6.74	23	1
1299-1	Medium	Master Protein	Q9H5K3	Protein O-mannose kinase OS=Homo sapiens OX=9606 GN=POMK PE=1 SV=1	0.017	1.648	2	1	1	1	1	350	40	6.1	0	1
1299-1	Medium	Master Protein	Q8N129	Protein canopy homolog 4 OS=Homo sapiens OX=9606 GN=CNPY4 PE=2 SV=1	0.015	1.691	6	1	1	1	1	248	28.3	4.64	0	1
1299-1	High	Master Protein	Q8NCA5	Protein FAM98A OS=Homo sapiens OX=9606 GN=FAM98A PE=1 SV=1	0.001	5.165	2	1	1	1	1	519	55.4	9.03	37	1
1299-1	High	Master Protein	P62310	U6 snRNA-associated Sm-like protein LSm3 OS=Homo sapiens OX=9606 GN=LSM3 PE=1 SV=2	0.006	2.209	12	1	1	1	1	102	11.8	4.7	0	1
1299-1	High	Master Protein	P35268	60S ribosomal protein L22 OS=Homo sapiens OX=9606 GN=RPL22 PE=1 SV=2	0.001	4.083	9	1	1	1	1	128	14.8	9.19	36	1
1299-1	High	Master Protein	O00622	Protein CYR61 OS=Homo sapiens OX=9606 GN=CYR61 PE=1 SV=1	0.001	5.691	3	1	1	1	1	381	42	8.21	54	1
1299-1	Medium	Master Protein	Q96CG8	Collagen triple helix repeat-containing protein 1 OS=Homo sapiens OX=9606 GN=CTHRC1 PE=1 SV=1	0.019	1.546	3	1	1	1	1	243	26.2	7.99	20	1
1299-1	Medium	Master Protein	Q14694	Ubiquitin carboxyl-terminal hydrolase 10 OS=Homo sapiens OX=9606 GN=USP10 PE=1 SV=2	0.035	1.285	1	1	1	1	1	798	87.1	5.31	0	1
1299-1	Medium	Master Protein	Q9UG01	Intraflagellar transport protein 172 homolog OS=Homo sapiens OX=9606 GN=IFT172 PE=1 SV=2	0.041	1.145	0	1	1	1	1	1749	197.5	6.13	32	1
1299-1	Medium	Master Protein	Q14627	Interleukin-13 receptor subunit alpha-2 OS=Homo sapiens OX=9606 GN=IL13RA2 PE=1 SV=1	0.015	1.71	2	1	1	1	1	380	44.1	4.97	0	1
1299-1	High	Master Protein	Q96PD2	Discoidin, CUB and LCCL domain-containing protein 2 OS=Homo sapiens OX=9606 GN=DCBLD2 PE=1 SV=1	0.001	4.735	2	1	1	1	1	775	85	7.17	21	1
1299-1	Medium	Master Protein	Q5VV42	Threonylcarbamoyladenosine tRNA methylthiotransferase OS=Homo sapiens OX=9606 GN=CDKAL1 PE=1 SV=1	0.02	1.495	2	1	1	1	1	579	65.1	7.46	0	1
1299-1	Medium	Master Protein	P08243	Asparagine synthetase [glutamine-hydrolyzing] OS=Homo sapiens OX=9606 GN=ASNS PE=1 SV=4	0.035	1.282	2	1	1	1	1	561	64.3	6.86	34	1
1299-1	High	Master Protein	Q8N6S5	ADP-ribosylation factor-like protein 6-interacting protein 6 OS=Homo sapiens OX=9606 GN=ARL6IP6 PE=1 SV=1	0.001	3.041	5	1	1	1	1	226	24.7	6.33	27	1
1299-1	Medium	Master Protein	P62899	60S ribosomal protein L31 OS=Homo sapiens OX=9606 GN=RPL31 PE=1 SV=1	0.035	1.269	11	1	1	1	1	125	14.5	10.54	21	1
1299-1	Medium	Master Protein	Q9UBL6	Copine-7 OS=Homo sapiens OX=9606 GN=CPNE7 PE=1 SV=1	0.011	1.842	1	1	1	1	1	633	70.2	6.38	23	1
1299-1	Medium	Master Protein	Q8IY81	pre-rRNA processing protein FTSJ3 OS=Homo sapiens OX=9606 GN=FTSJ3 PE=1 SV=2	0.016	1.729	1	1	1	1	1	847	96.5	8.4	0	1
1299-1	Medium	Master Protein	Q99797	Mitochondrial intermediate peptidase OS=Homo sapiens OX=9606 GN=MIPEP PE=1 SV=2	0.031	1.316	1	1	1	1	1	713	80.6	7.05	0	1
1299-1	High	Master Protein	Q9Y5L4	Mitochondrial import inner membrane translocase subunit Tim13 OS=Homo sapiens OX=9606 GN=TIMM13 PE=1 SV=1	0.001	5.335	15	1	1	1	1	95	10.5	8.18	62	1
1299-1	Medium	Master Protein	Q9BSK2	Solute carrier family 25 member 33 OS=Homo sapiens OX=9606 GN=SLC25A33 PE=1 SV=1	0.012	1.839	4	1	1	1	1	321	35.4	9.6	0	1
1299-1	High	Master Protein	O60725	Protein-S-isoprenylcysteine O-methyltransferase OS=Homo sapiens OX=9606 GN=ICMT PE=1 SV=1	0.002	2.674	3	1	1	1	1	284	31.9	7.96	35	1
1299-1	High	Master Protein	O75616	GTPase Era, mitochondrial OS=Homo sapiens OX=9606 GN=ERAL1 PE=1 SV=2	0.001	3.862	4	1	1	1	1	437	48.3	8.84	44	1
1299-1	High	Master Protein	O60749	Sorting nexin-2 OS=Homo sapiens OX=9606 GN=SNX2 PE=1 SV=2	0.001	4.395	3	1	1	1	1	519	58.4	5.12	43	1
1299-1	High	Master Protein	O43172	U4/U6 small nuclear ribonucleoprotein Prp4 OS=Homo sapiens OX=9606 GN=PRPF4 PE=1 SV=2	0.002	2.777	3	1	1	1	1	522	58.4	7.42	28	1
1299-1	High	Master Protein	Q14566	DNA replication licensing factor MCM6 OS=Homo sapiens OX=9606 GN=MCM6 PE=1 SV=1	0.004	2.376	1	1	1	1	1	821	92.8	5.41	32	1
1299-1	High	Master Protein	P56589	Peroxisomal biogenesis factor 3 OS=Homo sapiens OX=9606 GN=PEX3 PE=1 SV=1	0.006	2.238	3	1	1	1	1	373	42.1	8.15	28	1
1299-1	High	Master Protein	O75787	Renin receptor OS=Homo sapiens OX=9606 GN=ATP6AP2 PE=1 SV=2	0.002	2.888	2	1	1	1	1	350	39	6.1	29	1
1299-1	High	Master Protein	Q9NS86	LanC-like protein 2 OS=Homo sapiens OX=9606 GN=LANCL2 PE=1 SV=1	0.001	4.187	4	1	1	1	1	450	50.8	7.43	19	1
1299-1	Medium	Master Protein	Q13454	Tumor suppressor candidate 3 OS=Homo sapiens OX=9606 GN=TUSC3 PE=1 SV=1	0.015	1.704	3	1	1	1	1	348	39.7	9.91	0	1
1299-1	High	Master Protein	P54760	Ephrin type-B receptor 4 OS=Homo sapiens OX=9606 GN=EPHB4 PE=1 SV=2	0.002	2.885	1	1	1	1	1	987	108.2	6.9	22	1
1299-1	High	Master Protein	P25686	DnaJ homolog subfamily B member 2 OS=Homo sapiens OX=9606 GN=DNAJB2 PE=1 SV=3	0.002	2.776	3	1	1	1	1	324	35.6	5.95	28	1
1299-1	High	Master Protein	Q8NC51	Plasminogen activator inhibitor 1 RNA-binding protein OS=Homo sapiens OX=9606 GN=SERBP1 PE=1 SV=2	0.001	4.858	3	1	1	1	1	408	44.9	8.65	44	1
1299-1	High	Master Protein	Q9NX02	NACHT, LRR and PYD domains-containing protein 2 OS=Homo sapiens OX=9606 GN=NLRP2 PE=1 SV=1	0.006	2.078	1	1	1	1	1	1062	120.4	6.07	0	1
1299-1	High	Master Protein	Q99466	Neurogenic locus notch homolog protein 4 OS=Homo sapiens OX=9606 GN=NOTCH4 PE=1 SV=2	0.006	1.992	0	1	1	1	1	2003	209.5	5.73	0	1
1299-1	Medium	Master Protein	Q10469	Alpha-1,6-mannosyl-glycoprotein 2-beta-N-acetylglucosaminyltransferase OS=Homo sapiens OX=9606 GN=MGAT2 PE=1 SV=1	0.015	1.767	3	1	1	1	1	447	51.5	8.76	0	1
1299-1	High	Master Protein	Q96H79	Zinc finger CCCH-type antiviral protein 1-like OS=Homo sapiens OX=9606 GN=ZC3HAV1L PE=1 SV=2	0.001	3.249	4	1	1	1	1	300	32.9	8.13	0	1
1299-1	High	Master Protein	Q9BUQ8	Probable ATP-dependent RNA helicase DDX23 OS=Homo sapiens OX=9606 GN=DDX23 PE=1 SV=3	0.006	2.027	1	1	1	1	1	820	95.5	9.55	0	1
1299-1	High	Master Protein	Q8WVM8	Sec1 family domain-containing protein 1 OS=Homo sapiens OX=9606 GN=SCFD1 PE=1 SV=4	0.001	3.396	2	1	1	1	1	642	72.3	6.27	28	1
1299-1	Medium	Master Protein	Q8WXE1	ATR-interacting protein OS=Homo sapiens OX=9606 GN=ATRIP PE=1 SV=1	0.038	1.192	1	1	1	1	1	791	85.8	6.32	27	1
1299-1	High	Master Protein	Q9UMS4	Pre-mRNA-processing factor 19 OS=Homo sapiens OX=9606 GN=PRPF19 PE=1 SV=1	0.006	2.18	5	1	1	1	1	504	55.1	6.61	16	1
1299-1	Medium	Master Protein	A4D0S4	Laminin subunit beta-4 OS=Homo sapiens OX=9606 GN=LAMB4 PE=2 SV=1	0.029	1.33	1	1	1	1	1	1761	193.4	6.35	0	1
1299-1	High	Master Protein	Q96QK1	Vacuolar protein sorting-associated protein 35 OS=Homo sapiens OX=9606 GN=VPS35 PE=1 SV=2	0.006	2.073	1	1	1	1	1	796	91.6	5.49	14	1
1299-1	Medium	Master Protein	Q7LGA3	Heparan sulfate 2-O-sulfotransferase 1 OS=Homo sapiens OX=9606 GN=HS2ST1 PE=1 SV=1	0.015	1.692	3	1	1	1	1	356	41.9	8.69	23	1
1299-1	High	Master Protein	O00469	Procollagen-lysine,2-oxoglutarate 5-dioxygenase 2 OS=Homo sapiens OX=9606 GN=PLOD2 PE=1 SV=2	0	6.595	2	1	1	1	1	737	84.6	6.71	101	1
1299-1	High	Master Protein	Q9H9J2	39S ribosomal protein L44, mitochondrial OS=Homo sapiens OX=9606 GN=MRPL44 PE=1 SV=1	0.006	2.012	2	1	1	1	1	332	37.5	8.4	0	1
1299-1	High	Master Protein	P12955	Xaa-Pro dipeptidase OS=Homo sapiens OX=9606 GN=PEPD PE=1 SV=3	0.004	2.333	2	1	1	1	1	493	54.5	6	27	1
1299-1	Medium	Master Protein	O15511	Actin-related protein 2/3 complex subunit 5 OS=Homo sapiens OX=9606 GN=ARPC5 PE=1 SV=3	0.028	1.388	8	1	1	1	1	151	16.3	5.67	0	1
1299-1	High	Master Protein	Q9NP81	Serine--tRNA ligase, mitochondrial OS=Homo sapiens OX=9606 GN=SARS2 PE=1 SV=1	0.006	2.126	2	1	1	1	1	518	58.2	8.13	0	1
1299-1	Medium	Master Protein	P84098	60S ribosomal protein L19 OS=Homo sapiens OX=9606 GN=RPL19 PE=1 SV=1	0.018	1.615	4	1	1	1	1	196	23.5	11.47	16	1
1299-1	High	Master Protein	P46459	Vesicle-fusing ATPase OS=Homo sapiens OX=9606 GN=NSF PE=1 SV=3	0.001	3.489	2	1	1	1	1	744	82.5	6.95	27	1
1299-1	High	Master Protein	O95817	BAG family molecular chaperone regulator 3 OS=Homo sapiens OX=9606 GN=BAG3 PE=1 SV=3	0.001	4.438	2	1	1	1	1	575	61.6	6.95	73	1
1299-1	High	Master Protein	P61160	Actin-related protein 2 OS=Homo sapiens OX=9606 GN=ACTR2 PE=1 SV=1	0.003	2.524	3	1	1	1	1	394	44.7	6.74	26	1
1299-1	Medium	Master Protein	Q15102	Platelet-activating factor acetylhydrolase IB subunit gamma OS=Homo sapiens OX=9606 GN=PAFAH1B3 PE=1 SV=1	0.032	1.302	4	1	1	1	1	231	25.7	6.84	0	1
1299-1	High	Master Protein	Q9BUJ2	Heterogeneous nuclear ribonucleoprotein U-like protein 1 OS=Homo sapiens OX=9606 GN=HNRNPUL1 PE=1 SV=2	0.004	2.392	1	1	1	1	1	856	95.7	6.92	0	1
1299-1	Medium	Master Protein	Q9ULV4	Coronin-1C OS=Homo sapiens OX=9606 GN=CORO1C PE=1 SV=1	0.034	1.292	2	1	1	1	1	474	53.2	7.08	0	1
1299-1	High	Master Protein	O95299	NADH dehydrogenase [ubiquinone] 1 alpha subcomplex subunit 10, mitochondrial OS=Homo sapiens OX=9606 GN=NDUFA10 PE=1 SV=1	0.006	2.108	3	1	1	1	1	355	40.7	8.48	0	1
1299-1	High	Master Protein	O14656	Torsin-1A OS=Homo sapiens OX=9606 GN=TOR1A PE=1 SV=1	0.001	3.449	3	1	1	1	1	332	37.8	6.99	31	1
1299-1	Medium	Master Protein	Q6PKC3	Thioredoxin domain-containing protein 11 OS=Homo sapiens OX=9606 GN=TXNDC11 PE=1 SV=2	0.039	1.166	1	1	1	1	1	985	110.5	6.55	0	1
1299-1	Medium	Master Protein	Q8N0T1	Uncharacterized protein C8orf59 OS=Homo sapiens OX=9606 GN=C8orf59 PE=1 SV=4	0.02	1.492	9	1	1	1	1	100	11.4	10.46	0	1
1299-1	High	Master Protein	P00568	Adenylate kinase isoenzyme 1 OS=Homo sapiens OX=9606 GN=AK1 PE=1 SV=3	0.003	2.502	6	1	1	1	1	194	21.6	8.63	0	1
1299-1	Medium	Master Protein	P48651	Phosphatidylserine synthase 1 OS=Homo sapiens OX=9606 GN=PTDSS1 PE=1 SV=1	0.023	1.464	3	1	1	1	1	473	55.5	8.43	0	1
1299-1	Medium	Master Protein	P61923	Coatomer subunit zeta-1 OS=Homo sapiens OX=9606 GN=COPZ1 PE=1 SV=1	0.028	1.372	13	1	1	1	1	177	20.2	4.81	16	1
1299-1	Medium	Master Protein	O75955	Flotillin-1 OS=Homo sapiens OX=9606 GN=FLOT1 PE=1 SV=3	0.017	1.631	3	1	1	1	1	427	47.3	7.49	0	1
1299-1	Medium	Master Protein	P49023	Paxillin OS=Homo sapiens OX=9606 GN=PXN PE=1 SV=3	0.041	1.14	1	1	1	1	1	591	64.5	6.19	0	1
1299-1	High	Master Protein	Q9BVV7	Mitochondrial import inner membrane translocase subunit Tim21 OS=Homo sapiens OX=9606 GN=TIMM21 PE=1 SV=1	0.007	1.983	4	1	1	1	1	248	28.2	9.7	31	1
1299-1	High	Master Protein	Q9BR76	Coronin-1B OS=Homo sapiens OX=9606 GN=CORO1B PE=1 SV=1	0.002	2.957	2	1	1	1	1	489	54.2	5.88	21	1
1299-1	Medium	Master Protein	P62495	Eukaryotic peptide chain release factor subunit 1 OS=Homo sapiens OX=9606 GN=ETF1 PE=1 SV=3	0.01	1.919	2	1	1	1	1	437	49	5.71	37	1
1299-1	High	Master Protein	Q9BWS9	Chitinase domain-containing protein 1 OS=Homo sapiens OX=9606 GN=CHID1 PE=1 SV=1	0.004	2.364	3	1	1	1	1	393	44.9	8.63	33	1
1299-1	High	Master Protein	Q8TDB8	Solute carrier family 2, facilitated glucose transporter member 14 OS=Homo sapiens OX=9606 GN=SLC2A14 PE=2 SV=1	0.001	3.66	2	1	1	1	1	520	56.3	7.83	45	1
1299-1	High	Master Protein	O94906	Pre-mRNA-processing factor 6 OS=Homo sapiens OX=9606 GN=PRPF6 PE=1 SV=1	0.006	2.199	1	1	1	1	1	941	106.9	8.25	0	1
1299-1	Medium	Master Protein	O14732	Inositol monophosphatase 2 OS=Homo sapiens OX=9606 GN=IMPA2 PE=1 SV=1	0.015	1.676	3	1	1	1	1	288	31.3	6.61	0	1
1299-1	High	Master Protein	P49748	Very long-chain specific acyl-CoA dehydrogenase, mitochondrial OS=Homo sapiens OX=9606 GN=ACADVL PE=1 SV=1	0.001	5.256	3	1	1	1	1	655	70.3	8.75	15	1
1299-1	Medium	Master Protein	Q9GZP0	Platelet-derived growth factor D OS=Homo sapiens OX=9606 GN=PDGFD PE=1 SV=1	0.036	1.207	2	1	1	1	1	370	42.8	7.97	0	1
1299-1	High	Master Protein	Q8WVX9	Fatty acyl-CoA reductase 1 OS=Homo sapiens OX=9606 GN=FAR1 PE=1 SV=1	0.006	2.162	3	1	1	1	1	515	59.3	9.17	27	1
1299-1	Medium	Master Protein	Q9Y282	Endoplasmic reticulum-Golgi intermediate compartment protein 3 OS=Homo sapiens OX=9606 GN=ERGIC3 PE=1 SV=1	0.035	1.254	2	1	1	1	1	383	43.2	6.06	21	1
1299-1	High	Master Protein	P36897	TGF-beta receptor type-1 OS=Homo sapiens OX=9606 GN=TGFBR1 PE=1 SV=1	0.004	2.327	4	1	1	1	1	503	55.9	7.55	0	1
1299-1	Medium	Master Protein	Q7L2E3	Putative ATP-dependent RNA helicase DHX30 OS=Homo sapiens OX=9606 GN=DHX30 PE=1 SV=1	0.017	1.622	1	1	1	1	1	1194	133.9	8.78	19	1
1299-1	Medium	Master Protein	Q96C01	Protein FAM136A OS=Homo sapiens OX=9606 GN=FAM136A PE=1 SV=1	0.016	1.732	5	1	1	1	1	138	15.6	7.61	32	1
1299-1	High	Master Protein	Q15691	Microtubule-associated protein RP/EB family member 1 OS=Homo sapiens OX=9606 GN=MAPRE1 PE=1 SV=3	0.003	2.498	7	1	1	1	1	268	30	5.14	0	1
1299-1	Medium	Master Protein	P07814	Bifunctional glutamate/proline--tRNA ligase OS=Homo sapiens OX=9606 GN=EPRS PE=1 SV=5	0.034	1.287	1	1	1	1	1	1512	170.5	7.33	0	1
1299-1	High	Master Protein	Q9Y6A1	Protein O-mannosyl-transferase 1 OS=Homo sapiens OX=9606 GN=POMT1 PE=1 SV=3	0.006	2.128	2	1	1	1	1	747	84.8	8.4	0	1
1299-1	Medium	Master Protein	P61803	Dolichyl-diphosphooligosaccharide--protein glycosyltransferase subunit DAD1 OS=Homo sapiens OX=9606 GN=DAD1 PE=1 SV=3	0.01	1.901	9	1	1	1	1	113	12.5	7.08	0	1
1299-1	High	Master Protein	O00273	DNA fragmentation factor subunit alpha OS=Homo sapiens OX=9606 GN=DFFA PE=1 SV=1	0.001	3.027	5	1	1	1	1	331	36.5	4.79	15	1
1299-1	High	Master Protein	P00352	Retinal dehydrogenase 1 OS=Homo sapiens OX=9606 GN=ALDH1A1 PE=1 SV=2	0.001	3.524	3	1	1	1	1	501	54.8	6.73	37	1
1299-1	Medium	Master Protein	Q9H9A6	Leucine-rich repeat-containing protein 40 OS=Homo sapiens OX=9606 GN=LRRC40 PE=1 SV=1	0.019	1.57	2	1	1	1	1	602	68.2	6.43	0	1
1299-1	High	Master Protein	P62266	40S ribosomal protein S23 OS=Homo sapiens OX=9606 GN=RPS23 PE=1 SV=3	0.001	3.818	8	1	1	1	1	143	15.8	10.49	22	1
1299-1	High	Master Protein	Q15436	Protein transport protein Sec23A OS=Homo sapiens OX=9606 GN=SEC23A PE=1 SV=2	0.001	5.663	2	1	1	1	1	765	86.1	7.08	30	1
1299-1	Medium	Master Protein	Q5JTV8	Torsin-1A-interacting protein 1 OS=Homo sapiens OX=9606 GN=TOR1AIP1 PE=1 SV=2	0.03	1.32	2	1	1	1	1	583	66.2	8.18	0	1
1299-1	Medium	Master Protein	Q5HYA8	Meckelin OS=Homo sapiens OX=9606 GN=TMEM67 PE=1 SV=2	0.033	1.295	1	1	1	1	1	995	111.7	6.77	0	1
1299-1	High	Master Protein	O14735	CDP-diacylglycerol--inositol 3-phosphatidyltransferase OS=Homo sapiens OX=9606 GN=CDIPT PE=1 SV=1	0.003	2.545	5	1	1	1	1	213	23.5	8.03	0	1
1299-1	Medium	Master Protein	P28065	Proteasome subunit beta type-9 OS=Homo sapiens OX=9606 GN=PSMB9 PE=1 SV=2	0.042	1.113	4	1	1	1	1	219	23.3	5.03	0	1
1299-1	High	Master Protein	O14880	Microsomal glutathione S-transferase 3 OS=Homo sapiens OX=9606 GN=MGST3 PE=1 SV=1	0.002	2.795	9	1	1	1	1	152	16.5	9.38	29	1
1299-1	High	Master Protein	Q7KYR7	Butyrophilin subfamily 2 member A1 OS=Homo sapiens OX=9606 GN=BTN2A1 PE=1 SV=3	0.002	2.664	2	1	1	1	1	527	59.6	6.48	17	1
1299-1	High	Master Protein	Q9UGJ0	5'-AMP-activated protein kinase subunit gamma-2 OS=Homo sapiens OX=9606 GN=PRKAG2 PE=1 SV=1	0.001	3.648	2	1	1	1	1	569	63	9.35	0	1
1299-1	Medium	Master Protein	Q99653	Calcineurin B homologous protein 1 OS=Homo sapiens OX=9606 GN=CHP1 PE=1 SV=3	0.037	1.202	6	1	1	1	1	195	22.4	5.1	0	1
1299-1	High	Master Protein	O60841	Eukaryotic translation initiation factor 5B OS=Homo sapiens OX=9606 GN=EIF5B PE=1 SV=4	0.004	2.32	2	1	1	1	1	1220	138.7	5.49	0	1
1299-1	High	Master Protein	Q8WUD1	Ras-related protein Rab-2B OS=Homo sapiens OX=9606 GN=RAB2B PE=1 SV=1	0.004	2.4	6	1	1	1	1	216	24.2	7.83	0	1
1299-1	High	Master Protein	P43307	Translocon-associated protein subunit alpha OS=Homo sapiens OX=9606 GN=SSR1 PE=1 SV=3	0.006	2.125	3	1	1	1	1	286	32.2	4.49	33	1
1299-1	High	Master Protein	P33316	Deoxyuridine 5'-triphosphate nucleotidohydrolase, mitochondrial OS=Homo sapiens OX=9606 GN=DUT PE=1 SV=4	0.001	4.981	5	1	1	1	1	252	26.5	9.36	50	1
1299-1	High	Master Protein	Q8IVL6	Prolyl 3-hydroxylase 3 OS=Homo sapiens OX=9606 GN=P3H3 PE=1 SV=1	0.002	2.966	2	1	1	1	1	736	81.8	6.32	32	1
1299-1	High	Master Protein	Q12965	Unconventional myosin-Ie OS=Homo sapiens OX=9606 GN=MYO1E PE=1 SV=2	0.004	2.367	2	1	1	1	1	1108	127	8.92	17	1
1299-1	High	Master Protein	Q9BWD1	Acetyl-CoA acetyltransferase, cytosolic OS=Homo sapiens OX=9606 GN=ACAT2 PE=1 SV=2	0.001	3.106	3	1	1	1	1	397	41.3	6.92	41	1
1299-1	High	Master Protein	P17858	ATP-dependent 6-phosphofructokinase, liver type OS=Homo sapiens OX=9606 GN=PFKL PE=1 SV=6	0.004	2.261	1	1	1	1	1	780	85	7.5	0	1
1299-1	High	Master Protein	Q8TF09	Dynein light chain roadblock-type 2 OS=Homo sapiens OX=9606 GN=DYNLRB2 PE=1 SV=1	0.001	4.234	13	1	1	1	1	96	10.8	7.5	42	1
1299-1	High	Master Protein	P26885	Peptidyl-prolyl cis-trans isomerase FKBP2 OS=Homo sapiens OX=9606 GN=FKBP2 PE=1 SV=2	0.004	2.309	8	1	1	1	1	142	15.6	9.13	23	1
1299-1	Medium	Master Protein	P06730	Eukaryotic translation initiation factor 4E OS=Homo sapiens OX=9606 GN=EIF4E PE=1 SV=2	0.015	1.787	3	1	1	1	1	217	25.1	6.15	0	1
1299-1	High	Master Protein	P14678	Small nuclear ribonucleoprotein-associated proteins B and B' OS=Homo sapiens OX=9606 GN=SNRPB PE=1 SV=2	0.004	2.313	3	1	1	1	1	240	24.6	11.19	29	1
1299-1	Medium	Master Protein	P62888	60S ribosomal protein L30 OS=Homo sapiens OX=9606 GN=RPL30 PE=1 SV=2	0.01	1.927	8	1	1	1	1	115	12.8	9.63	0	1
1299-1	High	Master Protein	P45877	Peptidyl-prolyl cis-trans isomerase C OS=Homo sapiens OX=9606 GN=PPIC PE=1 SV=1	0.001	4.382	6	1	1	1	1	212	22.7	8.4	42	1
1299-1	High	Master Protein	P12277	Creatine kinase B-type OS=Homo sapiens OX=9606 GN=CKB PE=1 SV=1	0.004	2.322	3	1	1	1	1	381	42.6	5.59	17	1
1299-1	Medium	Master Protein	Q8NEW0	Zinc transporter 7 OS=Homo sapiens OX=9606 GN=SLC30A7 PE=2 SV=1	0.01	1.876	3	1	1	1	1	376	41.6	6.95	0	1
1299-1	High	Master Protein	O00165	HCLS1-associated protein X-1 OS=Homo sapiens OX=9606 GN=HAX1 PE=1 SV=2	0.002	2.836	4	1	1	1	1	279	31.6	4.92	39	1
1299-1	High	Master Protein	Q9BU61	NADH dehydrogenase [ubiquinone] 1 alpha subcomplex assembly factor 3 OS=Homo sapiens OX=9606 GN=NDUFAF3 PE=1 SV=1	0.006	2.082	6	1	1	1	1	184	20.3	8.22	16	1
1299-1	High	Master Protein	Q6IAA8	Ragulator complex protein LAMTOR1 OS=Homo sapiens OX=9606 GN=LAMTOR1 PE=1 SV=2	0.001	4.031	8	1	1	1	1	161	17.7	5.15	65	1
1299-1	Medium	Master Protein	Q6NUK1	Calcium-binding mitochondrial carrier protein SCaMC-1 OS=Homo sapiens OX=9606 GN=SLC25A24 PE=1 SV=2	0.035	1.265	2	1	1	1	1	477	53.3	6.33	0	1
1299-1	High	Master Protein	Q9BRL6	Serine/arginine-rich splicing factor 8 OS=Homo sapiens OX=9606 GN=SRSF8 PE=1 SV=1	0.002	2.982	3	1	1	1	1	282	32.3	11.72	19	1
1299-1	Medium	Master Protein	Q8WWC4	m-AAA protease-interacting protein 1, mitochondrial OS=Homo sapiens OX=9606 GN=MAIP1 PE=1 SV=1	0.036	1.216	4	1	1	1	1	291	32.5	9.17	0	1
1299-1	High	Master Protein	P0DME0	Protein SETSIP OS=Homo sapiens OX=9606 GN=SETSIP PE=1 SV=1	0.001	3.492	3	1	1	1	1	302	34.9	4.31	32	1
1299-1	High	Master Protein	Q9H6R6	Palmitoyltransferase ZDHHC6 OS=Homo sapiens OX=9606 GN=ZDHHC6 PE=1 SV=1	0.001	4.002	3	1	1	1	1	413	47.6	8.47	48	1
1299-1	High	Master Protein	Q15637	Splicing factor 1 OS=Homo sapiens OX=9606 GN=SF1 PE=1 SV=4	0.006	2.056	3	1	1	1	1	639	68.3	8.98	21	1
1299-1	Medium	Master Protein	Q6PJP8	DNA cross-link repair 1A protein OS=Homo sapiens OX=9606 GN=DCLRE1A PE=1 SV=3	0.042	1.121	1	1	1	1	1	1040	116.3	7.97	0	1
1299-1	High	Master Protein	Q96L58	Beta-1,3-galactosyltransferase 6 OS=Homo sapiens OX=9606 GN=B3GALT6 PE=1 SV=2	0.001	3.578	3	1	1	1	1	329	37.1	9.66	23	1
1299-1	Medium	Master Protein	O94992	Protein HEXIM1 OS=Homo sapiens OX=9606 GN=HEXIM1 PE=1 SV=1	0.019	1.547	4	1	1	1	1	359	40.6	4.89	0	1
1299-1	Medium	Master Protein	O76003	Glutaredoxin-3 OS=Homo sapiens OX=9606 GN=GLRX3 PE=1 SV=2	0.019	1.578	3	1	1	1	1	335	37.4	5.39	0	1
1299-1	High	Master Protein	Q15019	Septin-2 OS=Homo sapiens OX=9606 GN=SEPT2 PE=1 SV=1	0.001	5.096	3	1	1	1	1	361	41.5	6.6	28	1
1299-1	Medium	Master Protein	Q96GC9	Vacuole membrane protein 1 OS=Homo sapiens OX=9606 GN=VMP1 PE=1 SV=1	0.012	1.836	2	1	1	1	1	406	46.2	6.95	0	1
1299-1	High	Master Protein	O75531	Barrier-to-autointegration factor OS=Homo sapiens OX=9606 GN=BANF1 PE=1 SV=1	0.001	3.296	27	1	1	1	1	89	10.1	6.09	0	1
1299-1	Medium	Master Protein	P19623	Spermidine synthase OS=Homo sapiens OX=9606 GN=SRM PE=1 SV=1	0.01	1.854	5	1	1	1	1	302	33.8	5.49	0	1
1299-1	High	Master Protein	P31942	Heterogeneous nuclear ribonucleoprotein H3 OS=Homo sapiens OX=9606 GN=HNRNPH3 PE=1 SV=2	0.001	3.308	3	1	1	1	1	346	36.9	6.87	23	1
1299-1	High	Master Protein	Q99873	Protein arginine N-methyltransferase 1 OS=Homo sapiens OX=9606 GN=PRMT1 PE=1 SV=3	0.002	2.694	4	1	1	1	1	371	42.4	5.35	0	1
1299-1	High	Master Protein	Q9UL25	Ras-related protein Rab-21 OS=Homo sapiens OX=9606 GN=RAB21 PE=1 SV=3	0.001	4.23	8	1	1	1	1	225	24.3	7.94	23	1
1299-1	High	Master Protein	O75880	Protein SCO1 homolog, mitochondrial OS=Homo sapiens OX=9606 GN=SCO1 PE=1 SV=1	0.004	2.285	5	1	1	1	1	301	33.8	8.88	0	1
1299-1	High	Master Protein	P0DP24	Calmodulin-2 OS=Homo sapiens OX=9606 GN=CALM2 PE=1 SV=1	0.001	3.202	11	1	1	1	1	149	16.8	4.22	16	1
1299-1	Medium	Master Protein	Q6UUV7	CREB-regulated transcription coactivator 3 OS=Homo sapiens OX=9606 GN=CRTC3 PE=1 SV=2	0.023	1.464	2	1	1	1	1	619	66.9	6.84	0	1
1299-1	High	Master Protein	Q96JH7	Deubiquitinating protein VCIP135 OS=Homo sapiens OX=9606 GN=VCPIP1 PE=1 SV=2	0.006	2.012	1	1	1	1	1	1222	134.2	7.2	0	1
1299-1	High	Master Protein	Q96CN7	Isochorismatase domain-containing protein 1 OS=Homo sapiens OX=9606 GN=ISOC1 PE=1 SV=3	0.001	4.313	5	1	1	1	1	298	32.2	7.39	27	1
1299-1	High	Master Protein	O43583	Density-regulated protein OS=Homo sapiens OX=9606 GN=DENR PE=1 SV=2	0.006	2.065	4	1	1	1	1	198	22.1	5.3	0	1
1299-1	High	Master Protein	O60613	Selenoprotein F OS=Homo sapiens OX=9606 GN=SELENOF PE=1 SV=4	0.001	4.525	8	1	1	1	1	165	18.1	5.03	63	1
1299-1	High	Master Protein	Q9NU22	Midasin OS=Homo sapiens OX=9606 GN=MDN1 PE=1 SV=2	0.006	1.994	0	1	1	1	1	5596	632.4	5.68	31	1
1299-1	Medium	Master Protein	P49790	Nuclear pore complex protein Nup153 OS=Homo sapiens OX=9606 GN=NUP153 PE=1 SV=2	0.011	1.841	1	1	1	1	1	1475	153.8	8.73	0	1
1299-1	Medium	Master Protein	Q6UX04	Spliceosome-associated protein CWC27 homolog OS=Homo sapiens OX=9606 GN=CWC27 PE=1 SV=1	0.028	1.393	3	1	1	1	1	472	53.8	5.8	0	1
1299-1	Medium	Master Protein	Q9BX95	Sphingosine-1-phosphate phosphatase 1 OS=Homo sapiens OX=9606 GN=SGPP1 PE=1 SV=2	0.01	1.932	2	1	1	1	1	441	49.1	8.82	30	1
1299-1	High	Master Protein	P50402	Emerin OS=Homo sapiens OX=9606 GN=EMD PE=1 SV=1	0.002	2.927	4	1	1	1	1	254	29	5.5	39	1
1299-1	High	Master Protein	P24666	Low molecular weight phosphotyrosine protein phosphatase OS=Homo sapiens OX=9606 GN=ACP1 PE=1 SV=3	0.006	2.096	8	1	1	1	1	158	18	6.74	22	1
1299-1	Medium	Master Protein	Q9BV86	N-terminal Xaa-Pro-Lys N-methyltransferase 1 OS=Homo sapiens OX=9606 GN=NTMT1 PE=1 SV=3	0.02	1.514	3	1	1	1	1	223	25.4	5.52	0	1
1299-1	High	Master Protein	P30046	D-dopachrome decarboxylase OS=Homo sapiens OX=9606 GN=DDT PE=1 SV=3	0.004	2.28	9	1	1	1	1	118	12.7	7.3	24	1
1299-1	High	Master Protein	Q13425	Beta-2-syntrophin OS=Homo sapiens OX=9606 GN=SNTB2 PE=1 SV=1	0.007	1.985	2	1	1	1	1	540	57.9	8.82	0	1
1299-1	High	Master Protein	Q14318	Peptidyl-prolyl cis-trans isomerase FKBP8 OS=Homo sapiens OX=9606 GN=FKBP8 PE=1 SV=2	0.001	4.656	4	1	1	1	1	412	44.5	4.84	33	1
1299-1	Medium	Master Protein	P02792	Ferritin light chain OS=Homo sapiens OX=9606 GN=FTL PE=1 SV=2	0.015	1.702	9	1	1	1	1	175	20	5.78	0	1
1299-1	High	Master Protein	Q9Y2B1	Ribitol-5-phosphate xylosyltransferase 1 OS=Homo sapiens OX=9606 GN=RXYLT1 PE=1 SV=1	0.002	2.868	2	1	1	1	1	443	51.1	8.32	32	1
1299-1	High	Master Protein	P16949	Stathmin OS=Homo sapiens OX=9606 GN=STMN1 PE=1 SV=3	0.001	4.532	9	1	1	1	1	149	17.3	5.97	53	1
1299-1	High	Master Protein	O15269	Serine palmitoyltransferase 1 OS=Homo sapiens OX=9606 GN=SPTLC1 PE=1 SV=1	0.001	5.909	3	1	1	1	1	473	52.7	6.01	46	1
1299-1	High	Master Protein	P62304	Small nuclear ribonucleoprotein E OS=Homo sapiens OX=9606 GN=SNRPE PE=1 SV=1	0.006	2.093	12	1	1	1	1	92	10.8	9.44	24	1
1299-1	High	Master Protein	P33992	DNA replication licensing factor MCM5 OS=Homo sapiens OX=9606 GN=MCM5 PE=1 SV=5	0.001	3.082	2	1	1	1	1	734	82.2	8.37	34	1
1299-1	High	Master Protein	P16278	Beta-galactosidase OS=Homo sapiens OX=9606 GN=GLB1 PE=1 SV=2	0.001	5.646	2	1	1	1	1	677	76	6.57	77	1
1299-1	High	Master Protein	Q99574	Neuroserpin OS=Homo sapiens OX=9606 GN=SERPINI1 PE=1 SV=1	0.003	2.479	3	1	1	1	1	410	46.4	4.91	23	1
1299-1	High	Master Protein	Q969G3	SWI/SNF-related matrix-associated actin-dependent regulator of chromatin subfamily E member 1 OS=Homo sapiens OX=9606 GN=SMARCE1 PE=1 SV=2	0.002	2.741	4	1	1	1	1	411	46.6	4.88	40	1
1299-1	High	Master Protein	P30408	Transmembrane 4 L6 family member 1 OS=Homo sapiens OX=9606 GN=TM4SF1 PE=1 SV=1	0.01	1.963	4	1	1	1	1	202	21.6	4.98	0	1
1299-1	High	Master Protein	Q92990	Glomulin OS=Homo sapiens OX=9606 GN=GLMN PE=1 SV=2	0.006	2.1	2	1	1	1	1	594	68.2	5.33	27	1
1299-1	High	Master Protein	Q68CQ7	Glycosyltransferase 8 domain-containing protein 1 OS=Homo sapiens OX=9606 GN=GLT8D1 PE=1 SV=2	0.001	3.463	4	1	1	1	1	371	41.9	9.35	0	1
1299-1	High	Master Protein	Q9NWW5	Ceroid-lipofuscinosis neuronal protein 6 OS=Homo sapiens OX=9606 GN=CLN6 PE=1 SV=1	0.001	4.527	7	1	1	1	1	311	35.9	8.87	0	1
1299-1	High	Master Protein	O94898	Leucine-rich repeats and immunoglobulin-like domains protein 2 OS=Homo sapiens OX=9606 GN=LRIG2 PE=2 SV=3	0.006	2.012	1	1	1	1	1	1065	118.9	5.55	14	1
1299-1	High	Master Protein	Q9UBQ5	Eukaryotic translation initiation factor 3 subunit K OS=Homo sapiens OX=9606 GN=EIF3K PE=1 SV=1	0.002	2.771	5	1	1	1	1	218	25	4.93	0	1
1299-1	High	Master Protein	Q9Y3F4	Serine-threonine kinase receptor-associated protein OS=Homo sapiens OX=9606 GN=STRAP PE=1 SV=1	0.001	4.377	4	1	1	1	1	350	38.4	5.12	36	1
1299-1	High	Master Protein	Q15390	Mitochondrial fission regulator 1 OS=Homo sapiens OX=9606 GN=MTFR1 PE=1 SV=2	0.001	4.245	4	1	1	1	1	333	37	9.01	16	1
1299-1	Medium	Master Protein	Q9NPD3	Exosome complex component RRP41 OS=Homo sapiens OX=9606 GN=EXOSC4 PE=1 SV=3	0.017	1.653	5	1	1	1	1	245	26.4	6.52	0	1
1299-1	High	Master Protein	Q96RT1	Erbin OS=Homo sapiens OX=9606 GN=ERBIN PE=1 SV=2	0.006	2.188	0	1	1	1	1	1412	158.2	5.5	0	1
1299-1	Medium	Master Protein	Q92979	Ribosomal RNA small subunit methyltransferase NEP1 OS=Homo sapiens OX=9606 GN=EMG1 PE=1 SV=4	0.023	1.452	6	1	1	1	1	244	26.7	9.17	20	1
1299-1	High	Master Protein	P22307	Non-specific lipid-transfer protein OS=Homo sapiens OX=9606 GN=SCP2 PE=1 SV=2	0.006	2.075	1	1	1	1	1	547	59	6.89	0	1
1299-1	Medium	Master Protein	O75340	Programmed cell death protein 6 OS=Homo sapiens OX=9606 GN=PDCD6 PE=1 SV=1	0.016	1.763	6	1	1	1	1	191	21.9	5.4	0	1
1299-1	High	Master Protein	Q99829	Copine-1 OS=Homo sapiens OX=9606 GN=CPNE1 PE=1 SV=1	0.006	2.052	3	1	1	1	1	537	59	5.83	0	1
1299-1	High	Master Protein	O94888	UBX domain-containing protein 7 OS=Homo sapiens OX=9606 GN=UBXN7 PE=1 SV=2	0.002	2.883	2	1	1	1	1	489	54.8	5.16	0	1
1299-1	High	Master Protein	P49207	60S ribosomal protein L34 OS=Homo sapiens OX=9606 GN=RPL34 PE=1 SV=3	0.006	2.049	6	1	1	1	1	117	13.3	11.47	41	1
1299-1	High	Master Protein	Q08J23	tRNA (cytosine(34)-C(5))-methyltransferase OS=Homo sapiens OX=9606 GN=NSUN2 PE=1 SV=2	0.002	2.657	2	1	1	1	1	767	86.4	6.77	52	1
1299-1	High	Master Protein	P42166	Lamina-associated polypeptide 2, isoform alpha OS=Homo sapiens OX=9606 GN=TMPO PE=1 SV=2	0.001	3.124	2	1	1	1	1	694	75.4	7.66	37	1
1299-1	Medium	Master Protein	Q96PQ0	VPS10 domain-containing receptor SorCS2 OS=Homo sapiens OX=9606 GN=SORCS2 PE=1 SV=3	0.035	1.271	1	1	1	1	1	1159	128.1	7.08	0	1
1299-1	High	Master Protein	Q96PK6	RNA-binding protein 14 OS=Homo sapiens OX=9606 GN=RBM14 PE=1 SV=2	0.001	3.314	1	1	1	1	1	669	69.4	9.67	21	1
1299-1	High	Master Protein	O43615	Mitochondrial import inner membrane translocase subunit TIM44 OS=Homo sapiens OX=9606 GN=TIMM44 PE=1 SV=2	0.001	4.044	2	1	1	1	1	452	51.3	8.32	45	1
1299-1	High	Master Protein	O96000	NADH dehydrogenase [ubiquinone] 1 beta subcomplex subunit 10 OS=Homo sapiens OX=9606 GN=NDUFB10 PE=1 SV=3	0.001	3.242	8	1	1	1	1	172	20.8	8.48	24	1
1299-1	High	Master Protein	Q86SQ4	Adhesion G-protein coupled receptor G6 OS=Homo sapiens OX=9606 GN=ADGRG6 PE=1 SV=3	0	6.554	1	1	1	1	1	1221	136.6	7.87	79	1
1299-1	High	Master Protein	Q8TC07	TBC1 domain family member 15 OS=Homo sapiens OX=9606 GN=TBC1D15 PE=1 SV=2	0.001	3.334	2	1	1	1	1	691	79.4	5.67	22	1
1299-1	High	Master Protein	O95168	NADH dehydrogenase [ubiquinone] 1 beta subcomplex subunit 4 OS=Homo sapiens OX=9606 GN=NDUFB4 PE=1 SV=3	0.001	5.875	14	1	1	1	1	129	15.2	9.85	68	1
1299-1	High	Master Protein	Q9GZT3	SRA stem-loop-interacting RNA-binding protein, mitochondrial OS=Homo sapiens OX=9606 GN=SLIRP PE=1 SV=1	0.001	3.266	13	1	1	1	1	109	12.3	10.24	0	1
1299-1	Medium	Master Protein	Q9UHF1	Epidermal growth factor-like protein 7 OS=Homo sapiens OX=9606 GN=EGFL7 PE=1 SV=3	0.01	1.934	7	1	1	1	1	273	29.6	8.16	0	1
1299-1	High	Master Protein	Q96IX5	Up-regulated during skeletal muscle growth protein 5 OS=Homo sapiens OX=9606 GN=USMG5 PE=1 SV=1	0.001	4.444	26	1	1	1	1	58	6.5	9.76	47	1
1299-1	High	Master Protein	Q8WXX5	DnaJ homolog subfamily C member 9 OS=Homo sapiens OX=9606 GN=DNAJC9 PE=1 SV=1	0.001	3.792	4	1	1	1	1	260	29.9	5.73	37	1
1299-1	Medium	Master Protein	O00233	26S proteasome non-ATPase regulatory subunit 9 OS=Homo sapiens OX=9606 GN=PSMD9 PE=1 SV=3	0.016	1.666	4	1	1	1	1	223	24.7	6.95	29	1
1299-1	Medium	Master Protein	O60524	Nuclear export mediator factor NEMF OS=Homo sapiens OX=9606 GN=NEMF PE=1 SV=4	0.015	1.716	1	1	1	1	1	1076	122.9	6.35	0	1
1299-1	High	Master Protein	Q9Y287	Integral membrane protein 2B OS=Homo sapiens OX=9606 GN=ITM2B PE=1 SV=1	0.001	3.997	4	1	1	1	1	266	30.3	5.14	46	1
1299-1	High	Master Protein	Q16880	2-hydroxyacylsphingosine 1-beta-galactosyltransferase OS=Homo sapiens OX=9606 GN=UGT8 PE=2 SV=2	0.001	3.648	2	1	1	1	1	541	61.4	9.52	26	1
1299-1	High	Master Protein	P62314	Small nuclear ribonucleoprotein Sm D1 OS=Homo sapiens OX=9606 GN=SNRPD1 PE=1 SV=1	0.003	2.549	11	1	1	1	1	119	13.3	11.56	14	1
1299-1	High	Master Protein	Q7Z4R8	UPF0669 protein C6orf120 OS=Homo sapiens OX=9606 GN=C6orf120 PE=1 SV=1	0.001	4.404	14	1	1	1	1	191	20.8	4.84	16	1
1299-1	High	Master Protein	Q16881	Thioredoxin reductase 1, cytoplasmic OS=Homo sapiens OX=9606 GN=TXNRD1 PE=1 SV=3	0.002	2.675	2	1	1	1	1	649	70.9	7.39	48	1
1299-1	Medium	Master Protein	P11166	Solute carrier family 2, facilitated glucose transporter member 1 OS=Homo sapiens OX=9606 GN=SLC2A1 PE=1 SV=2	0.01	1.874	2	1	1	1	1	492	54	8.72	24	1
1299-1	Medium	Master Protein	Q9Y314	Nitric oxide synthase-interacting protein OS=Homo sapiens OX=9606 GN=NOSIP PE=1 SV=1	0.017	1.637	4	1	1	1	1	301	33.2	8.82	0	1
1299-1	High	Master Protein	Q9UNL2	Translocon-associated protein subunit gamma OS=Homo sapiens OX=9606 GN=SSR3 PE=1 SV=1	0.001	4.153	8	1	1	1	1	185	21.1	9.61	69	1
1299-1	High	Master Protein	Q96GC5	39S ribosomal protein L48, mitochondrial OS=Homo sapiens OX=9606 GN=MRPL48 PE=1 SV=2	0.001	4.55	6	1	1	1	1	212	23.9	8.98	41	1
1299-1	Medium	Master Protein	P42126	Enoyl-CoA delta isomerase 1, mitochondrial OS=Homo sapiens OX=9606 GN=ECI1 PE=1 SV=1	0.028	1.364	4	1	1	1	1	302	32.8	8.54	31	1
1299-1	Medium	Master Protein	P02788	Lactotransferrin OS=Homo sapiens OX=9606 GN=LTF PE=1 SV=6	0.012	1.837	1	1	1	1	1	710	78.1	8.12	26	1
1299-1	Medium	Master Protein	P31949	Protein S100-A11 OS=Homo sapiens OX=9606 GN=S100A11 PE=1 SV=2	0.028	1.395	10	1	1	1	1	105	11.7	7.12	16	1
1299-1	High	Master Protein	Q7LBR1	Charged multivesicular body protein 1b OS=Homo sapiens OX=9606 GN=CHMP1B PE=1 SV=1	0.004	2.394	5	1	1	1	1	199	22.1	8.1	0	1
1299-1	High	Master Protein	P16401	Histone H1.5 OS=Homo sapiens OX=9606 GN=HIST1H1B PE=1 SV=3	0.001	3.241	5	1	1	1	1	226	22.6	10.92	33	1
1299-1	High	Master Protein	P68400	Casein kinase II subunit alpha OS=Homo sapiens OX=9606 GN=CSNK2A1 PE=1 SV=1	0.001	4.216	5	1	1	1	1	391	45.1	7.74	30	1
1299-1	High	Master Protein	P42330	Aldo-keto reductase family 1 member C3 OS=Homo sapiens OX=9606 GN=AKR1C3 PE=1 SV=4	0.001	3.284	2	1	1	1	1	323	36.8	7.94	45	1
1299-1	High	Master Protein	P51570	Galactokinase OS=Homo sapiens OX=9606 GN=GALK1 PE=1 SV=1	0.003	2.521	5	1	1	1	1	392	42.2	6.46	13	1
1299-1	High	Master Protein	Q15070	Mitochondrial inner membrane protein OXA1L OS=Homo sapiens OX=9606 GN=OXA1L PE=1 SV=3	0.004	2.447	2	1	1	1	1	435	48.5	9.45	37	1
1299-1	High	Master Protein	Q96F07	Cytoplasmic FMR1-interacting protein 2 OS=Homo sapiens OX=9606 GN=CYFIP2 PE=1 SV=2	0.001	3.632	1	1	1	1	1	1278	148.3	7.31	16	1
1299-1	High	Master Protein	Q6ZN17	Protein lin-28 homolog B OS=Homo sapiens OX=9606 GN=LIN28B PE=1 SV=1	0.001	4.706	7	1	1	1	1	250	27.1	8.91	18	1
1299-1	High	Master Protein	P22102	Trifunctional purine biosynthetic protein adenosine-3 OS=Homo sapiens OX=9606 GN=GART PE=1 SV=1	0.001	4.347	1	1	1	1	1	1010	107.7	6.7	0	1
1299-1	High	Master Protein	Q9P2K5	Myelin expression factor 2 OS=Homo sapiens OX=9606 GN=MYEF2 PE=1 SV=3	0.006	2.117	2	1	1	1	1	600	64.1	8.75	0	1
1299-1	High	Master Protein	P48735	Isocitrate dehydrogenase [NADP], mitochondrial OS=Homo sapiens OX=9606 GN=IDH2 PE=1 SV=2	0.001	4.38	2	1	1	1	1	452	50.9	8.69	41	1
1299-1	High	Master Protein	O14579	Coatomer subunit epsilon OS=Homo sapiens OX=9606 GN=COPE PE=1 SV=3	0.001	6.157	6	1	1	1	1	308	34.5	5.12	26	1
1299-1	High	Master Protein	P62136	Serine/threonine-protein phosphatase PP1-alpha catalytic subunit OS=Homo sapiens OX=9606 GN=PPP1CA PE=1 SV=1	0.004	2.332	4	1	1	1	1	330	37.5	6.33	0	1
1299-1	High	Master Protein	O60260	E3 ubiquitin-protein ligase parkin OS=Homo sapiens OX=9606 GN=PRKN PE=1 SV=2	0.006	2.203	2	1	1	1	1	465	51.6	7.06	23	1
1299-1	Medium	Master Protein	P62841	40S ribosomal protein S15 OS=Homo sapiens OX=9606 GN=RPS15 PE=1 SV=2	0.036	1.221	5	1	1	1	1	145	17	10.39	23	1
1299-1	High	Master Protein	Q01650	Large neutral amino acids transporter small subunit 1 OS=Homo sapiens OX=9606 GN=SLC7A5 PE=1 SV=2	0.001	3.566	3	1	1	1	1	507	55	7.72	33	1
1299-1	High	Master Protein	Q9Y678	Coatomer subunit gamma-1 OS=Homo sapiens OX=9606 GN=COPG1 PE=1 SV=1	0.009	1.972	1	1	1	1	1	874	97.7	5.47	0	1
1299-1	Medium	Master Protein	P61769	Beta-2-microglobulin OS=Homo sapiens OX=9606 GN=B2M PE=1 SV=1	0.019	1.591	8	1	1	1	1	119	13.7	6.52	0	1
1299-1	High	Master Protein	Q8IXI1	Mitochondrial Rho GTPase 2 OS=Homo sapiens OX=9606 GN=RHOT2 PE=1 SV=2	0.003	2.5	1	1	1	1	1	618	68.1	5.86	0	1
1299-1	Medium	Master Protein	O00258	Tail-anchored protein insertion receptor WRB OS=Homo sapiens OX=9606 GN=WRB PE=1 SV=2	0.041	1.154	9	1	1	1	1	174	19.8	9.67	0	1
1299-1	High	Master Protein	Q3SXM5	Inactive hydroxysteroid dehydrogenase-like protein 1 OS=Homo sapiens OX=9606 GN=HSDL1 PE=1 SV=3	0.006	2.079	3	1	1	1	1	330	37	8.72	0	1
1299-1	High	Master Protein	Q9Y3A6	Transmembrane emp24 domain-containing protein 5 OS=Homo sapiens OX=9606 GN=TMED5 PE=1 SV=1	0.006	2.086	4	1	1	1	1	229	26	4.84	25	1
1299-1	High	Master Protein	O15321	Transmembrane 9 superfamily member 1 OS=Homo sapiens OX=9606 GN=TM9SF1 PE=2 SV=2	0.001	3.251	2	1	1	1	1	606	68.8	7.17	55	1
1299-1	High	Master Protein	P00749	Urokinase-type plasminogen activator OS=Homo sapiens OX=9606 GN=PLAU PE=1 SV=2	0.001	3.425	2	1	1	1	1	431	48.5	8.41	24	1
1299-1	High	Master Protein	P46531	Neurogenic locus notch homolog protein 1 OS=Homo sapiens OX=9606 GN=NOTCH1 PE=1 SV=4	0.006	2.052	0	1	1	1	1	2555	272.3	5.12	39	1
1299-1	High	Master Protein	Q15942	Zyxin OS=Homo sapiens OX=9606 GN=ZYX PE=1 SV=1	0.004	2.379	2	1	1	1	1	572	61.2	6.67	26	1
1299-1	High	Master Protein	Q9H0W9	Ester hydrolase C11orf54 OS=Homo sapiens OX=9606 GN=C11orf54 PE=1 SV=1	0.01	1.963	5	1	1	1	1	315	35.1	6.7	31	1
1299-1	High	Master Protein	Q6IBS0	Twinfilin-2 OS=Homo sapiens OX=9606 GN=TWF2 PE=1 SV=2	0.002	2.704	5	1	1	1	1	349	39.5	6.84	0	1
1299-1	Medium	Master Protein	Q96IU4	Protein ABHD14B OS=Homo sapiens OX=9606 GN=ABHD14B PE=1 SV=1	0.019	1.551	6	1	1	1	1	210	22.3	6.4	0	1
1299-1	High	Master Protein	P23258	Tubulin gamma-1 chain OS=Homo sapiens OX=9606 GN=TUBG1 PE=1 SV=2	0.004	2.382	2	1	1	1	1	451	51.1	6.14	0	1
1299-1	High	Master Protein	Q9P2J5	Leucine--tRNA ligase, cytoplasmic OS=Homo sapiens OX=9606 GN=LARS PE=1 SV=2	0.001	3.299	1	1	1	1	1	1176	134.4	7.3	32	1
1299-1	High	Master Protein	P07711	Cathepsin L1 OS=Homo sapiens OX=9606 GN=CTSL PE=1 SV=2	0.001	4.489	4	1	1	1	1	333	37.5	5.45	25	1
1299-1	High	Master Protein	P26368	Splicing factor U2AF 65 kDa subunit OS=Homo sapiens OX=9606 GN=U2AF2 PE=1 SV=4	0.004	2.335	2	1	1	1	1	475	53.5	9.09	20	1
1299-1	Medium	Master Protein	O75380	NADH dehydrogenase [ubiquinone] iron-sulfur protein 6, mitochondrial OS=Homo sapiens OX=9606 GN=NDUFS6 PE=1 SV=1	0.019	1.561	8	1	1	1	1	124	13.7	8.28	0	1
1299-1	High	Master Protein	Q9Y295	Developmentally-regulated GTP-binding protein 1 OS=Homo sapiens OX=9606 GN=DRG1 PE=1 SV=1	0.001	3.155	3	1	1	1	1	367	40.5	8.9	43	1
1299-1	Medium	Master Protein	Q9BUN8	Derlin-1 OS=Homo sapiens OX=9606 GN=DERL1 PE=1 SV=1	0.013	1.818	4	1	1	1	1	251	28.8	9.51	24	1
1299-1	Medium	Master Protein	Q8N442	Translation factor GUF1, mitochondrial OS=Homo sapiens OX=9606 GN=GUF1 PE=1 SV=1	0.02	1.534	1	1	1	1	1	669	74.3	8.59	14	1
1299-1	High	Master Protein	Q9UKY7	Protein CDV3 homolog OS=Homo sapiens OX=9606 GN=CDV3 PE=1 SV=1	0.006	2.068	9	1	1	1	1	258	27.3	6.4	0	1
1299-1	High	Master Protein	P49419	Alpha-aminoadipic semialdehyde dehydrogenase OS=Homo sapiens OX=9606 GN=ALDH7A1 PE=1 SV=5	0.002	2.925	3	1	1	1	1	539	58.5	7.99	0	1
1299-1	High	Master Protein	P49746	Thrombospondin-3 OS=Homo sapiens OX=9606 GN=THBS3 PE=1 SV=1	0.004	2.429	1	1	1	1	1	956	104.1	4.65	0	1
1299-1	High	Master Protein	Q9HA47	Uridine-cytidine kinase 1 OS=Homo sapiens OX=9606 GN=UCK1 PE=1 SV=1	0.001	3.491	3	1	1	1	1	277	31.4	7.3	28	1
1299-1	High	Master Protein	Q8NDH2	Coiled-coil domain-containing protein 168 OS=Homo sapiens OX=9606 GN=CCDC168 PE=2 SV=2	0.004	2.317	0	1	1	1	1	2452	277.8	9.31	32	1
1299-1	High	Master Protein	Q8WXF1	Paraspeckle component 1 OS=Homo sapiens OX=9606 GN=PSPC1 PE=1 SV=1	0.004	2.327	2	1	1	1	1	523	58.7	6.67	0	1
1299-1	Medium	Master Protein	Q8WU76	Sec1 family domain-containing protein 2 OS=Homo sapiens OX=9606 GN=SCFD2 PE=1 SV=2	0.031	1.312	1	1	1	1	1	684	75.1	6.68	0	1
1299-1	Medium	Master Protein	Q0VAA5	PI-PLC X domain-containing protein 2 OS=Homo sapiens OX=9606 GN=PLCXD2 PE=2 SV=1	0.04	1.159	3	1	1	1	1	305	34.8	9.44	0	1
1299-1	High	Master Protein	Q12904	Aminoacyl tRNA synthase complex-interacting multifunctional protein 1 OS=Homo sapiens OX=9606 GN=AIMP1 PE=1 SV=2	0.001	2.637	5	1	1	1	1	312	34.3	8.43	0	1
1299-1	High	Master Protein	P29279	Connective tissue growth factor OS=Homo sapiens OX=9606 GN=CTGF PE=1 SV=2	0.002	2.75	4	1	1	1	1	349	38.1	8	31	1
1299-1	High	Master Protein	O43747	AP-1 complex subunit gamma-1 OS=Homo sapiens OX=9606 GN=AP1G1 PE=1 SV=5	0.001	3.329	1	1	1	1	1	822	91.3	6.8	40	1
1299-1	Medium	Master Protein	Q9UKU6	Thyrotropin-releasing hormone-degrading ectoenzyme OS=Homo sapiens OX=9606 GN=TRHDE PE=2 SV=1	0.025	1.414	1	1	1	1	1	1024	116.9	6.99	0	1
1299-1	Medium	Master Protein	P53634	Dipeptidyl peptidase 1 OS=Homo sapiens OX=9606 GN=CTSC PE=1 SV=2	0.011	1.841	2	1	1	1	1	463	51.8	6.99	20	1
1299-1	High	Master Protein	O75323	Protein NipSnap homolog 2 OS=Homo sapiens OX=9606 GN=NIPSNAP2 PE=1 SV=1	0.002	2.621	3	1	1	1	1	286	33.7	9.36	19	1
1299-1	High	Master Protein	Q969M3	Protein YIPF5 OS=Homo sapiens OX=9606 GN=YIPF5 PE=1 SV=1	0.002	2.668	5	1	1	1	1	257	28	4.36	43	1
1299-1	High	Master Protein	O95084	Serine protease 23 OS=Homo sapiens OX=9606 GN=PRSS23 PE=1 SV=1	0.001	5.082	6	1	1	1	1	383	43	9.42	16	1
1299-1	High	Master Protein	P47929	Galectin-7 OS=Homo sapiens OX=9606 GN=LGALS7 PE=1 SV=2	0.001	3.062	8	1	1	1	1	136	15.1	7.62	15	1
1299-1	Medium	Master Protein	Q9Y5K5	Ubiquitin carboxyl-terminal hydrolase isozyme L5 OS=Homo sapiens OX=9606 GN=UCHL5 PE=1 SV=3	0.022	1.482	3	1	1	1	1	329	37.6	5.33	15	1
1299-1	High	Master Protein	Q96EP5	DAZ-associated protein 1 OS=Homo sapiens OX=9606 GN=DAZAP1 PE=1 SV=1	0.003	2.544	4	1	1	1	1	407	43.4	8.56	28	1
1299-1	High	Master Protein	Q92688	Acidic leucine-rich nuclear phosphoprotein 32 family member B OS=Homo sapiens OX=9606 GN=ANP32B PE=1 SV=1	0.001	3.899	5	1	1	1	1	251	28.8	4.06	19	1
1299-1	Medium	Master Protein	Q9Y6W5	Wiskott-Aldrich syndrome protein family member 2 OS=Homo sapiens OX=9606 GN=WASF2 PE=1 SV=3	0.036	1.232	2	1	1	1	1	498	54.3	5.53	0	1
1299-1	High	Master Protein	P68402	Platelet-activating factor acetylhydrolase IB subunit beta OS=Homo sapiens OX=9606 GN=PAFAH1B2 PE=1 SV=1	0.001	3.102	4	1	1	1	1	229	25.6	5.92	65	1
1299-1	Medium	Master Protein	Q8IYS2	Uncharacterized protein KIAA2013 OS=Homo sapiens OX=9606 GN=KIAA2013 PE=1 SV=1	0.01	1.919	2	1	1	1	1	634	69.1	8.19	0	1
1299-1	Medium	Master Protein	Q6PI48	Aspartate--tRNA ligase, mitochondrial OS=Homo sapiens OX=9606 GN=DARS2 PE=1 SV=1	0.013	1.806	1	1	1	1	1	645	73.5	8.02	0	1
1299-1	Medium	Master Protein	P23919	Thymidylate kinase OS=Homo sapiens OX=9606 GN=DTYMK PE=1 SV=4	0.029	1.338	4	1	1	1	1	212	23.8	8.27	0	1
1299-1	High	Master Protein	Q9NUM4	Transmembrane protein 106B OS=Homo sapiens OX=9606 GN=TMEM106B PE=1 SV=2	0.001	3.312	6	1	1	1	1	274	31.1	6.99	24	1
1299-1	High	Master Protein	P56381	ATP synthase subunit epsilon, mitochondrial OS=Homo sapiens OX=9606 GN=ATP5F1E PE=1 SV=2	0.004	2.391	16	1	1	1	1	51	5.8	9.92	31	1
1299-1	Medium	Master Protein	P62854	40S ribosomal protein S26 OS=Homo sapiens OX=9606 GN=RPS26 PE=1 SV=3	0.01	1.865	13	1	1	1	1	115	13	11	24	1
1299-1	Medium	Master Protein	P46087	Probable 28S rRNA (cytosine(4447)-C(5))-methyltransferase OS=Homo sapiens OX=9606 GN=NOP2 PE=1 SV=2	0.017	1.632	2	1	1	1	1	812	89.2	9.23	21	1
1299-1	High	Master Protein	Q96DV4	39S ribosomal protein L38, mitochondrial OS=Homo sapiens OX=9606 GN=MRPL38 PE=1 SV=2	0.004	2.348	2	1	1	1	1	380	44.6	7.53	41	1
1299-1	Medium	Master Protein	A5YKK6	CCR4-NOT transcription complex subunit 1 OS=Homo sapiens OX=9606 GN=CNOT1 PE=1 SV=2	0.019	1.596	0	1	1	1	1	2376	266.8	7.11	0	1
1299-1	Medium	Master Protein	Q9UHD9	Ubiquilin-2 OS=Homo sapiens OX=9606 GN=UBQLN2 PE=1 SV=2	0.039	1.175	1	1	1	1	1	624	65.7	5.22	0	1
1299-1	High	Master Protein	O43324	Eukaryotic translation elongation factor 1 epsilon-1 OS=Homo sapiens OX=9606 GN=EEF1E1 PE=1 SV=1	0.001	3.133	6	1	1	1	1	174	19.8	8.54	24	1
1299-1	Medium	Master Protein	Q02818	Nucleobindin-1 OS=Homo sapiens OX=9606 GN=NUCB1 PE=1 SV=4	0.019	1.56	2	1	1	1	1	461	53.8	5.25	0	1
1299-2	High	Master Protein	P35579	Myosin-9 OS=Homo sapiens OX=9606 GN=MYH9 PE=1 SV=4	0	363.395	39	70	105	60	1	1960	226.4	5.6	2668	70
1299-2	High	Master Protein	P08670	Vimentin OS=Homo sapiens OX=9606 GN=VIM PE=1 SV=4	0	301.594	68	36	123	31	1	466	53.6	5.12	2674	36
1299-2	High	Master Protein	O43707	Alpha-actinin-4 OS=Homo sapiens OX=9606 GN=ACTN4 PE=1 SV=2	0	208.371	43	32	51	25	1	911	104.8	5.44	1452	32
1299-2	High	Master Protein	P07437	Tubulin beta chain OS=Homo sapiens OX=9606 GN=TUBB PE=1 SV=2	0	194.135	45	19	123	4	1	444	49.6	4.89	2450	19
1299-2	High	Master Protein	P68371	Tubulin beta-4B chain OS=Homo sapiens OX=9606 GN=TUBB4B PE=1 SV=1	0	185.573	45	19	120	1	1	445	49.8	4.89	2405	19
1299-2	High	Master Protein	P08238	Heat shock protein HSP 90-beta OS=Homo sapiens OX=9606 GN=HSP90AB1 PE=1 SV=4	0	177.417	36	31	59	19	1	724	83.2	5.03	1365	31
1299-2	High	Master Protein	P11021	Endoplasmic reticulum chaperone BiP OS=Homo sapiens OX=9606 GN=HSPA5 PE=1 SV=2	0	174.859	44	26	50	25	1	654	72.3	5.16	1406	26
1299-2	High	Master Protein	P07900	Heat shock protein HSP 90-alpha OS=Homo sapiens OX=9606 GN=HSP90AA1 PE=1 SV=5	0	172.078	35	27	57	17	1	732	84.6	5.02	1336	27
1299-2	High	Master Protein	Q13885	Tubulin beta-2A chain OS=Homo sapiens OX=9606 GN=TUBB2A PE=1 SV=1	0	172.044	46	19	107	1	1	445	49.9	4.89	2015	19
1299-2	High	Master Protein	Q9BVA1	Tubulin beta-2B chain OS=Homo sapiens OX=9606 GN=TUBB2B PE=1 SV=1	0	169.989	45	19	106	1	1	445	49.9	4.89	2000	19
1299-2	High	Master Protein	P35580	Myosin-10 OS=Homo sapiens OX=9606 GN=MYH10 PE=1 SV=3	0	168.451	25	41	53	31	1	1976	228.9	5.54	970	41
1299-2	High	Master Protein	P11142	Heat shock cognate 71 kDa protein OS=Homo sapiens OX=9606 GN=HSPA8 PE=1 SV=1	0	166.631	37	24	57	22	1	646	70.9	5.52	1133	24
1299-2	High	Master Protein	P04406	Glyceraldehyde-3-phosphate dehydrogenase OS=Homo sapiens OX=9606 GN=GAPDH PE=1 SV=3	0	164.583	41	14	93	14	1	335	36	8.46	1697	14
1299-2	High	Master Protein	Q14315	Filamin-C OS=Homo sapiens OX=9606 GN=FLNC PE=1 SV=3	0	151.506	18	36	43	33	1	2725	290.8	5.97	841	36
1299-2	High	Master Protein	Q14204	Cytoplasmic dynein 1 heavy chain 1 OS=Homo sapiens OX=9606 GN=DYNC1H1 PE=1 SV=5	0	146.938	15	51	58	51	1	4646	532.1	6.4	722	51
1299-2	High	Master Protein	P04264	Keratin, type II cytoskeletal 1 OS=Homo sapiens OX=9606 GN=KRT1 PE=1 SV=6	0	146.125	32	26	52	22	1	644	66	8.12	1234	26
1299-2	High	Master Protein	P78527	DNA-dependent protein kinase catalytic subunit OS=Homo sapiens OX=9606 GN=PRKDC PE=1 SV=3	0	138.722	14	48	49	48	1	4128	468.8	7.12	801	48
1299-2	High	Master Protein	P60709	Actin, cytoplasmic 1 OS=Homo sapiens OX=9606 GN=ACTB PE=1 SV=1	0	138.178	38	13	94	1	1	375	41.7	5.48	1797	13
1299-2	High	Master Protein	Q13509	Tubulin beta-3 chain OS=Homo sapiens OX=9606 GN=TUBB3 PE=1 SV=2	0	138.161	47	18	86	5	1	450	50.4	4.93	1535	18
1299-2	High	Master Protein	Q71U36	Tubulin alpha-1A chain OS=Homo sapiens OX=9606 GN=TUBA1A PE=1 SV=1	0	137.769	40	16	71	8	1	451	50.1	5.06	1677	16
1299-2	High	Master Protein	Q00610	Clathrin heavy chain 1 OS=Homo sapiens OX=9606 GN=CLTC PE=1 SV=5	0	137.434	22	32	42	32	1	1675	191.5	5.69	825	32
1299-2	High	Master Protein	P63261	Actin, cytoplasmic 2 OS=Homo sapiens OX=9606 GN=ACTG1 PE=1 SV=1	0	136.887	38	13	93	1	1	375	41.8	5.48	1797	13
1299-2	High	Master Protein	P04350	Tubulin beta-4A chain OS=Homo sapiens OX=9606 GN=TUBB4A PE=1 SV=2	0	129.032	39	15	92	1	1	444	49.6	4.88	1744	15
1299-2	High	Master Protein	Q14697	Neutral alpha-glucosidase AB OS=Homo sapiens OX=9606 GN=GANAB PE=1 SV=3	0	124.589	30	24	41	24	1	944	106.8	6.14	685	24
1299-2	High	Master Protein	P13489	Ribonuclease inhibitor OS=Homo sapiens OX=9606 GN=RNH1 PE=1 SV=2	0	124.011	46	18	68	18	1	461	49.9	4.82	1173	18
1299-2	High	Master Protein	P19338	Nucleolin OS=Homo sapiens OX=9606 GN=NCL PE=1 SV=3	0	121.772	30	24	39	24	1	710	76.6	4.7	865	24
1299-2	High	Master Protein	P68104	Elongation factor 1-alpha 1 OS=Homo sapiens OX=9606 GN=EEF1A1 PE=1 SV=1	0	121.718	34	14	52	6	1	462	50.1	9.01	922	14
1299-2	High	Master Protein	P49327	Fatty acid synthase OS=Homo sapiens OX=9606 GN=FASN PE=1 SV=3	0	120.315	17	31	37	31	1	2511	273.3	6.44	586	31
1299-2	High	Master Protein	Q9BUF5	Tubulin beta-6 chain OS=Homo sapiens OX=9606 GN=TUBB6 PE=1 SV=1	0	116.774	49	19	75	8	1	446	49.8	4.88	1334	19
1299-2	High	Master Protein	P62805	Histone H4 OS=Homo sapiens OX=9606 GN=HIST1H4A PE=1 SV=2	0	115.301	60	11	71	11	1	103	11.4	11.36	1321	11
1299-2	High	Master Protein	P25705	ATP synthase subunit alpha, mitochondrial OS=Homo sapiens OX=9606 GN=ATP5F1A PE=1 SV=1	0	114.792	50	21	35	21	1	553	59.7	9.13	864	21
1299-2	High	Master Protein	P02545	Prelamin-A/C OS=Homo sapiens OX=9606 GN=LMNA PE=1 SV=1	0	111.139	38	20	29	20	1	664	74.1	7.02	766	20
1299-2	High	Master Protein	P12814	Alpha-actinin-1 OS=Homo sapiens OX=9606 GN=ACTN1 PE=1 SV=2	0	110.009	32	23	29	16	1	892	103	5.41	819	23
1299-2	High	Master Protein	P09651	Heterogeneous nuclear ribonucleoprotein A1 OS=Homo sapiens OX=9606 GN=HNRNPA1 PE=1 SV=5	0	106.904	31	14	35	11	1	372	38.7	9.13	619	14
1299-2	High	Master Protein	P21333	Filamin-A OS=Homo sapiens OX=9606 GN=FLNA PE=1 SV=4	0	106.477	14	23	31	21	1	2647	280.6	6.06	741	23
1299-2	High	Master Protein	P10809	60 kDa heat shock protein, mitochondrial OS=Homo sapiens OX=9606 GN=HSPD1 PE=1 SV=2	0	103.57	34	17	27	17	1	573	61	5.87	679	17
1299-2	High	Master Protein	P22626	Heterogeneous nuclear ribonucleoproteins A2/B1 OS=Homo sapiens OX=9606 GN=HNRNPA2B1 PE=1 SV=2	0	99.372	50	16	30	13	1	353	37.4	8.95	759	16
1299-2	High	Master Protein	P33993	DNA replication licensing factor MCM7 OS=Homo sapiens OX=9606 GN=MCM7 PE=1 SV=4	0	99.264	40	22	31	22	1	719	81.3	6.46	603	22
1299-2	High	Master Protein	P0DMV8	Heat shock 70 kDa protein 1A OS=Homo sapiens OX=9606 GN=HSPA1A PE=1 SV=1	0	97.329	33	17	27	16	1	641	70	5.66	563	17
1299-2	High	Master Protein	P08195	4F2 cell-surface antigen heavy chain OS=Homo sapiens OX=9606 GN=SLC3A2 PE=1 SV=3	0	94.208	34	18	26	18	1	630	68	5.01	653	18
1299-2	High	Master Protein	P46940	Ras GTPase-activating-like protein IQGAP1 OS=Homo sapiens OX=9606 GN=IQGAP1 PE=1 SV=1	0	93.087	21	24	29	24	1	1657	189.1	6.48	551	24
1299-2	High	Master Protein	Q00839	Heterogeneous nuclear ribonucleoprotein U OS=Homo sapiens OX=9606 GN=HNRNPU PE=1 SV=6	0	91.092	18	16	34	16	1	825	90.5	6	616	16
1299-2	High	Master Protein	P14618	Pyruvate kinase PKM OS=Homo sapiens OX=9606 GN=PKM PE=1 SV=4	0	90.083	41	20	27	20	1	531	57.9	7.84	485	20
1299-2	High	Master Protein	Q9NYU2	UDP-glucose:glycoprotein glucosyltransferase 1 OS=Homo sapiens OX=9606 GN=UGGT1 PE=1 SV=3	0	89.743	22	25	32	25	1	1555	177.1	5.63	515	25
1299-2	High	Master Protein	P56696	Potassium voltage-gated channel subfamily KQT member 4 OS=Homo sapiens OX=9606 GN=KCNQ4 PE=1 SV=2	0	89.637	28	13	24	13	1	695	77.1	9.54	647	13
1299-2	High	Master Protein	P06748	Nucleophosmin OS=Homo sapiens OX=9606 GN=NPM1 PE=1 SV=2	0	89.481	29	6	52	6	1	294	32.6	4.78	1221	6
1299-2	High	Master Protein	O60506	Heterogeneous nuclear ribonucleoprotein Q OS=Homo sapiens OX=9606 GN=SYNCRIP PE=1 SV=2	0	89.38	36	20	32	18	1	623	69.6	8.59	489	20
1299-2	High	Master Protein	P60842	Eukaryotic initiation factor 4A-I OS=Homo sapiens OX=9606 GN=EIF4A1 PE=1 SV=1	0	88.55	50	18	33	17	1	406	46.1	5.48	684	18
1299-2	High	Master Protein	P06576	ATP synthase subunit beta, mitochondrial OS=Homo sapiens OX=9606 GN=ATP5F1B PE=1 SV=3	0	87.389	44	17	26	17	1	529	56.5	5.4	506	17
1299-2	High	Master Protein	Q08211	ATP-dependent RNA helicase A OS=Homo sapiens OX=9606 GN=DHX9 PE=1 SV=4	0	86.858	23	21	28	21	1	1270	140.9	6.84	491	21
1299-2	High	Master Protein	P35527	Keratin, type I cytoskeletal 9 OS=Homo sapiens OX=9606 GN=KRT9 PE=1 SV=3	0	86.773	29	16	26	15	1	623	62	5.24	704	16
1299-2	High	Master Protein	P14625	Endoplasmin OS=Homo sapiens OX=9606 GN=HSP90B1 PE=1 SV=1	0	86.026	28	19	24	17	1	803	92.4	4.84	483	19
1299-2	High	Master Protein	P21589	5'-nucleotidase OS=Homo sapiens OX=9606 GN=NT5E PE=1 SV=1	0	86	37	15	21	15	1	574	63.3	7.03	431	15
1299-2	High	Master Protein	Q9NY65	Tubulin alpha-8 chain OS=Homo sapiens OX=9606 GN=TUBA8 PE=1 SV=1	0	85.982	28	10	35	2	1	449	50.1	5.06	550	10
1299-2	High	Master Protein	P22061	Protein-L-isoaspartate(D-aspartate) O-methyltransferase OS=Homo sapiens OX=9606 GN=PCMT1 PE=1 SV=4	0	84.951	49	9	44	9	1	227	24.6	7.21	485	9
1299-2	High	Master Protein	Q9NR30	Nucleolar RNA helicase 2 OS=Homo sapiens OX=9606 GN=DDX21 PE=1 SV=5	0	82.914	28	20	29	18	1	783	87.3	9.28	496	20
1299-2	High	Master Protein	P78371	T-complex protein 1 subunit beta OS=Homo sapiens OX=9606 GN=CCT2 PE=1 SV=4	0	81.772	41	16	27	16	1	535	57.5	6.46	504	16
1299-2	High	Master Protein	P05787	Keratin, type II cytoskeletal 8 OS=Homo sapiens OX=9606 GN=KRT8 PE=1 SV=7	0	81.377	44	21	31	17	1	483	53.7	5.59	430	21
1299-2	High	Master Protein	P04843	Dolichyl-diphosphooligosaccharide--protein glycosyltransferase subunit 1 OS=Homo sapiens OX=9606 GN=RPN1 PE=1 SV=1	0	80.981	41	17	27	17	1	607	68.5	6.38	358	17
1299-2	High	Master Protein	P21796	Voltage-dependent anion-selective channel protein 1 OS=Homo sapiens OX=9606 GN=VDAC1 PE=1 SV=2	0	78.927	51	11	21	10	1	283	30.8	8.54	644	11
1299-2	High	Master Protein	P04844	Dolichyl-diphosphooligosaccharide--protein glycosyltransferase subunit 2 OS=Homo sapiens OX=9606 GN=RPN2 PE=1 SV=3	0	74.8	26	12	21	12	1	631	69.2	5.69	365	12
1299-2	High	Master Protein	Q99623	Prohibitin-2 OS=Homo sapiens OX=9606 GN=PHB2 PE=1 SV=2	0	74.45	61	17	31	17	1	299	33.3	9.83	452	17
1299-2	High	Master Protein	P36578	60S ribosomal protein L4 OS=Homo sapiens OX=9606 GN=RPL4 PE=1 SV=5	0	74.305	22	14	22	14	1	427	47.7	11.06	169	14
1299-2	High	Master Protein	P68032	Actin, alpha cardiac muscle 1 OS=Homo sapiens OX=9606 GN=ACTC1 PE=1 SV=1	0	69.784	24	9	63	1	1	377	42	5.39	796	9
1299-2	High	Master Protein	Q15149	Plectin OS=Homo sapiens OX=9606 GN=PLEC PE=1 SV=3	0	68.549	8	25	26	25	1	4684	531.5	5.96	322	25
1299-2	High	Master Protein	P13645	Keratin, type I cytoskeletal 10 OS=Homo sapiens OX=9606 GN=KRT10 PE=1 SV=6	0	67.09	27	15	21	13	1	584	58.8	5.21	570	15
1299-2	High	Master Protein	P17987	T-complex protein 1 subunit alpha OS=Homo sapiens OX=9606 GN=TCP1 PE=1 SV=1	0	66.71	34	14	27	14	1	556	60.3	6.11	634	14
1299-2	High	Master Protein	P27824	Calnexin OS=Homo sapiens OX=9606 GN=CANX PE=1 SV=2	0	64.702	22	13	26	13	1	592	67.5	4.6	634	13
1299-2	High	Master Protein	P62979	Ubiquitin-40S ribosomal protein S27a OS=Homo sapiens OX=9606 GN=RPS27A PE=1 SV=2	0	64.213	42	10	30	10	1	156	18	9.64	588	10
1299-2	High	Master Protein	O00567	Nucleolar protein 56 OS=Homo sapiens OX=9606 GN=NOP56 PE=1 SV=4	0	64.095	25	12	21	12	1	594	66	9.19	334	12
1299-2	High	Master Protein	P17844	Probable ATP-dependent RNA helicase DDX5 OS=Homo sapiens OX=9606 GN=DDX5 PE=1 SV=1	0	63.622	28	16	22	13	1	614	69.1	8.92	332	16
1299-2	High	Master Protein	P12236	ADP/ATP translocase 3 OS=Homo sapiens OX=9606 GN=SLC25A6 PE=1 SV=4	0	63.218	36	12	26	3	1	298	32.8	9.74	412	12
1299-2	High	Master Protein	O00159	Unconventional myosin-Ic OS=Homo sapiens OX=9606 GN=MYO1C PE=1 SV=4	0	62.925	25	21	25	21	1	1063	121.6	9.41	373	21
1299-2	High	Master Protein	Q9UJS0	Calcium-binding mitochondrial carrier protein Aralar2 OS=Homo sapiens OX=9606 GN=SLC25A13 PE=1 SV=2	0	62.07	36	18	24	15	1	675	74.1	8.62	318	18
1299-2	High	Master Protein	Q9UBS4	DnaJ homolog subfamily B member 11 OS=Homo sapiens OX=9606 GN=DNAJB11 PE=1 SV=1	0	61.739	24	9	17	9	1	358	40.5	6.18	350	9
1299-2	High	Master Protein	P07355	Annexin A2 OS=Homo sapiens OX=9606 GN=ANXA2 PE=1 SV=2	0	61.575	42	13	17	13	1	339	38.6	7.75	363	13
1299-2	High	Master Protein	Q06830	Peroxiredoxin-1 OS=Homo sapiens OX=9606 GN=PRDX1 PE=1 SV=1	0	61.041	44	13	25	11	1	199	22.1	8.13	325	13
1299-2	High	Master Protein	P35908	Keratin, type II cytoskeletal 2 epidermal OS=Homo sapiens OX=9606 GN=KRT2 PE=1 SV=2	0	61.033	23	16	23	12	1	639	65.4	8	461	16
1299-2	High	Master Protein	P22087	rRNA 2'-O-methyltransferase fibrillarin OS=Homo sapiens OX=9606 GN=FBL PE=1 SV=2	0	60.397	25	10	16	10	1	321	33.8	10.18	252	10
1299-2	High	Master Protein	P06733	Alpha-enolase OS=Homo sapiens OX=9606 GN=ENO1 PE=1 SV=2	0	59.109	36	13	31	13	1	434	47.1	7.39	408	13
1299-2	High	Master Protein	Q05639	Elongation factor 1-alpha 2 OS=Homo sapiens OX=9606 GN=EEF1A2 PE=1 SV=1	0	58.746	31	10	25	2	1	463	50.4	9.03	408	10
1299-2	High	Master Protein	P62753	40S ribosomal protein S6 OS=Homo sapiens OX=9606 GN=RPS6 PE=1 SV=1	0	57.854	23	8	16	8	1	249	28.7	10.84	346	8
1299-2	High	Master Protein	P11940	Polyadenylate-binding protein 1 OS=Homo sapiens OX=9606 GN=PABPC1 PE=1 SV=2	0	57.278	24	13	18	10	1	636	70.6	9.5	272	13
1299-2	High	Master Protein	Q9NZM1	Myoferlin OS=Homo sapiens OX=9606 GN=MYOF PE=1 SV=1	0	57.132	13	19	19	19	1	2061	234.6	6.18	273	19
1299-2	High	Master Protein	P62937	Peptidyl-prolyl cis-trans isomerase A OS=Homo sapiens OX=9606 GN=PPIA PE=1 SV=2	0	56.725	43	8	17	8	1	165	18	7.81	340	8
1299-2	High	Master Protein	Q6P2Q9	Pre-mRNA-processing-splicing factor 8 OS=Homo sapiens OX=9606 GN=PRPF8 PE=1 SV=2	0	55.934	9	16	16	16	1	2335	273.4	8.84	347	16
1299-2	High	Master Protein	P02786	Transferrin receptor protein 1 OS=Homo sapiens OX=9606 GN=TFRC PE=1 SV=2	0	55.468	26	15	17	15	1	760	84.8	6.61	366	15
1299-2	High	Master Protein	P13639	Elongation factor 2 OS=Homo sapiens OX=9606 GN=EEF2 PE=1 SV=4	0	55.228	18	13	23	13	1	858	95.3	6.83	488	13
1299-2	High	Master Protein	P05141	ADP/ATP translocase 2 OS=Homo sapiens OX=9606 GN=SLC25A5 PE=1 SV=7	0	54.455	32	12	25	4	1	298	32.8	9.69	378	12
1299-2	High	Master Protein	P51991	Heterogeneous nuclear ribonucleoprotein A3 OS=Homo sapiens OX=9606 GN=HNRNPA3 PE=1 SV=2	0	54.352	25	11	19	10	1	378	39.6	9.01	217	11
1299-2	High	Master Protein	P39023	60S ribosomal protein L3 OS=Homo sapiens OX=9606 GN=RPL3 PE=1 SV=2	0	54.146	25	8	19	8	1	403	46.1	10.18	212	8
1299-2	High	Master Protein	P49736	DNA replication licensing factor MCM2 OS=Homo sapiens OX=9606 GN=MCM2 PE=1 SV=4	0	54.063	19	13	15	13	1	904	101.8	5.52	329	13
1299-2	High	Master Protein	P49368	T-complex protein 1 subunit gamma OS=Homo sapiens OX=9606 GN=CCT3 PE=1 SV=4	0	53.071	30	14	18	14	1	545	60.5	6.49	293	14
1299-2	High	Master Protein	Q15084	Protein disulfide-isomerase A6 OS=Homo sapiens OX=9606 GN=PDIA6 PE=1 SV=1	0	52.746	30	11	14	11	1	440	48.1	5.08	384	11
1299-2	High	Master Protein	Q15233	Non-POU domain-containing octamer-binding protein OS=Homo sapiens OX=9606 GN=NONO PE=1 SV=4	0	52.595	18	7	16	7	1	471	54.2	8.95	368	7
1299-2	High	Master Protein	P12956	X-ray repair cross-complementing protein 6 OS=Homo sapiens OX=9606 GN=XRCC6 PE=1 SV=2	0	52.119	26	15	18	15	1	609	69.8	6.64	272	15
1299-2	High	Master Protein	Q12906	Interleukin enhancer-binding factor 3 OS=Homo sapiens OX=9606 GN=ILF3 PE=1 SV=3	0	51.806	11	8	11	8	1	894	95.3	8.76	322	8
1299-2	High	Master Protein	P55209	Nucleosome assembly protein 1-like 1 OS=Homo sapiens OX=9606 GN=NAP1L1 PE=1 SV=1	0	50.878	23	9	15	7	1	391	45.3	4.46	297	9
1299-2	High	Master Protein	P0C0S8	Histone H2A type 1 OS=Homo sapiens OX=9606 GN=HIST1H2AG PE=1 SV=2	0	50.397	35	6	28	2	1	130	14.1	10.9	296	6
1299-2	High	Master Protein	P30101	Protein disulfide-isomerase A3 OS=Homo sapiens OX=9606 GN=PDIA3 PE=1 SV=4	0	49.905	32	14	21	14	1	505	56.7	6.35	353	14
1299-2	High	Master Protein	P23396	40S ribosomal protein S3 OS=Homo sapiens OX=9606 GN=RPS3 PE=1 SV=2	0	49.636	58	15	22	15	1	243	26.7	9.66	364	15
1299-2	High	Master Protein	P61978	Heterogeneous nuclear ribonucleoprotein K OS=Homo sapiens OX=9606 GN=HNRNPK PE=1 SV=1	0	49.631	27	9	14	9	1	463	50.9	5.54	469	9
1299-2	High	Master Protein	P62263	40S ribosomal protein S14 OS=Homo sapiens OX=9606 GN=RPS14 PE=1 SV=3	0	48.68	33	8	15	8	1	151	16.3	10.05	244	8
1299-2	High	Master Protein	P62906	60S ribosomal protein L10a OS=Homo sapiens OX=9606 GN=RPL10A PE=1 SV=2	0	48.439	25	8	15	8	1	217	24.8	9.94	241	8
1299-2	High	Master Protein	P55072	Transitional endoplasmic reticulum ATPase OS=Homo sapiens OX=9606 GN=VCP PE=1 SV=4	0	47.648	27	16	19	16	1	806	89.3	5.26	249	16
1299-2	High	Master Protein	P50454	Serpin H1 OS=Homo sapiens OX=9606 GN=SERPINH1 PE=1 SV=2	0	47.257	44	13	15	13	1	418	46.4	8.69	235	13
1299-2	High	Master Protein	P61247	40S ribosomal protein S3a OS=Homo sapiens OX=9606 GN=RPS3A PE=1 SV=2	0	46.85	32	10	17	10	1	264	29.9	9.73	349	10
1299-2	High	Master Protein	P16615	Sarcoplasmic/endoplasmic reticulum calcium ATPase 2 OS=Homo sapiens OX=9606 GN=ATP2A2 PE=1 SV=1	0	46.489	13	12	19	12	1	1042	114.7	5.34	281	12
1299-2	High	Master Protein	P49257	Protein ERGIC-53 OS=Homo sapiens OX=9606 GN=LMAN1 PE=1 SV=2	0	46.431	22	9	13	9	1	510	57.5	6.77	275	9
1299-2	High	Master Protein	P62826	GTP-binding nuclear protein Ran OS=Homo sapiens OX=9606 GN=RAN PE=1 SV=3	0	46.425	37	7	12	7	1	216	24.4	7.49	295	7
1299-2	High	Master Protein	Q969V3	Nicalin OS=Homo sapiens OX=9606 GN=NCLN PE=1 SV=2	0	46.285	22	10	12	10	1	563	62.9	6.89	322	10
1299-2	High	Master Protein	P48643	T-complex protein 1 subunit epsilon OS=Homo sapiens OX=9606 GN=CCT5 PE=1 SV=1	0	46.104	24	13	18	13	1	541	59.6	5.66	299	13
1299-2	High	Master Protein	Q15717	ELAV-like protein 1 OS=Homo sapiens OX=9606 GN=ELAVL1 PE=1 SV=2	0	46.037	32	9	12	9	1	326	36.1	9.17	211	9
1299-2	High	Master Protein	P50990	T-complex protein 1 subunit theta OS=Homo sapiens OX=9606 GN=CCT8 PE=1 SV=4	0	45.39	26	12	13	12	1	548	59.6	5.6	356	12
1299-2	High	Master Protein	P29317	Ephrin type-A receptor 2 OS=Homo sapiens OX=9606 GN=EPHA2 PE=1 SV=2	0	45.313	14	11	13	11	1	976	108.2	6.23	295	11
1299-2	High	Master Protein	P13674	Prolyl 4-hydroxylase subunit alpha-1 OS=Homo sapiens OX=9606 GN=P4HA1 PE=1 SV=2	0	45.251	28	11	15	11	1	534	61	6.01	243	11
1299-2	High	Master Protein	P49411	Elongation factor Tu, mitochondrial OS=Homo sapiens OX=9606 GN=TUFM PE=1 SV=2	0	45.016	20	7	12	7	1	452	49.5	7.61	373	7
1299-2	High	Master Protein	Q9Y230	RuvB-like 2 OS=Homo sapiens OX=9606 GN=RUVBL2 PE=1 SV=3	0	45.014	29	11	13	11	1	463	51.1	5.64	304	11
1299-2	High	Master Protein	P41091	Eukaryotic translation initiation factor 2 subunit 3 OS=Homo sapiens OX=9606 GN=EIF2S3 PE=1 SV=3	0	44.91	24	7	13	7	1	472	51.1	8.4	332	7
1299-2	High	Master Protein	P52272	Heterogeneous nuclear ribonucleoprotein M OS=Homo sapiens OX=9606 GN=HNRNPM PE=1 SV=3	0	44.811	21	11	14	11	1	730	77.5	8.7	292	11
1299-2	High	Master Protein	P40227	T-complex protein 1 subunit zeta OS=Homo sapiens OX=9606 GN=CCT6A PE=1 SV=3	0	44.6	30	11	15	11	1	531	58	6.68	298	11
1299-2	High	Master Protein	P45880	Voltage-dependent anion-selective channel protein 2 OS=Homo sapiens OX=9606 GN=VDAC2 PE=1 SV=2	0	44.462	37	8	12	8	1	294	31.5	7.56	327	8
1299-2	High	Master Protein	P06899	Histone H2B type 1-J OS=Homo sapiens OX=9606 GN=HIST1H2BJ PE=1 SV=3	0	44.214	27	4	56	2	1	126	13.9	10.32	2776	4
1299-2	High	Master Protein	P61019	Ras-related protein Rab-2A OS=Homo sapiens OX=9606 GN=RAB2A PE=1 SV=1	0	44.186	47	8	13	8	1	212	23.5	6.54	263	8
1299-2	High	Master Protein	P40939	Trifunctional enzyme subunit alpha, mitochondrial OS=Homo sapiens OX=9606 GN=HADHA PE=1 SV=2	0	44.147	21	13	15	13	1	763	82.9	9.04	198	13
1299-2	High	Master Protein	O75367	Core histone macro-H2A.1 OS=Homo sapiens OX=9606 GN=H2AFY PE=1 SV=4	0	43.755	37	9	11	9	1	372	39.6	9.79	280	9
1299-2	High	Master Protein	Q07065	Cytoskeleton-associated protein 4 OS=Homo sapiens OX=9606 GN=CKAP4 PE=1 SV=2	0	43.438	24	10	10	10	1	602	66	5.92	334	10
1299-2	High	Master Protein	P07686	Beta-hexosaminidase subunit beta OS=Homo sapiens OX=9606 GN=HEXB PE=1 SV=3	0	43.368	19	10	14	9	1	556	63.1	6.76	278	10
1299-2	High	Master Protein	Q9NZI8	Insulin-like growth factor 2 mRNA-binding protein 1 OS=Homo sapiens OX=9606 GN=IGF2BP1 PE=1 SV=2	0	43.299	21	9	11	8	1	577	63.4	9.2	336	9
1299-2	High	Master Protein	P40926	Malate dehydrogenase, mitochondrial OS=Homo sapiens OX=9606 GN=MDH2 PE=1 SV=3	0	43.23	33	7	11	7	1	338	35.5	8.68	271	7
1299-2	High	Master Protein	P10314	HLA class I histocompatibility antigen, A-32 alpha chain OS=Homo sapiens OX=9606 GN=HLA-A PE=1 SV=2	0	43.113	31	8	12	1	1	365	41	6.47	427	8
1299-2	High	Master Protein	P23246	Splicing factor, proline- and glutamine-rich OS=Homo sapiens OX=9606 GN=SFPQ PE=1 SV=2	0	43.102	14	7	10	7	1	707	76.1	9.44	240	7
1299-2	High	Master Protein	P09382	Galectin-1 OS=Homo sapiens OX=9606 GN=LGALS1 PE=1 SV=2	0	43.043	22	5	17	5	1	135	14.7	5.5	441	5
1299-2	High	Master Protein	P18621	60S ribosomal protein L17 OS=Homo sapiens OX=9606 GN=RPL17 PE=1 SV=3	0	42.948	30	6	10	6	1	184	21.4	10.17	249	6
1299-2	High	Master Protein	P15311	Ezrin OS=Homo sapiens OX=9606 GN=EZR PE=1 SV=4	0	42.583	19	12	15	8	1	586	69.4	6.27	278	12
1299-2	High	Master Protein	Q12931	Heat shock protein 75 kDa, mitochondrial OS=Homo sapiens OX=9606 GN=TRAP1 PE=1 SV=3	0	42.478	17	9	9	8	1	704	80.1	8.21	356	9
1299-2	High	Master Protein	Q13162	Peroxiredoxin-4 OS=Homo sapiens OX=9606 GN=PRDX4 PE=1 SV=1	0	42.361	30	8	14	6	1	271	30.5	6.29	220	8
1299-2	High	Master Protein	P04908	Histone H2A type 1-B/E OS=Homo sapiens OX=9606 GN=HIST1H2AB PE=1 SV=2	0	42.224	35	5	24	1	1	130	14.1	11.05	273	5
1299-2	High	Master Protein	Q99832	T-complex protein 1 subunit eta OS=Homo sapiens OX=9606 GN=CCT7 PE=1 SV=2	0	41.828	30	13	16	13	1	543	59.3	7.65	279	13
1299-2	High	Master Protein	Q15046	Lysine--tRNA ligase OS=Homo sapiens OX=9606 GN=KARS PE=1 SV=3	0	41.643	20	11	13	11	1	597	68	6.35	251	11
1299-2	High	Master Protein	P26641	Elongation factor 1-gamma OS=Homo sapiens OX=9606 GN=EEF1G PE=1 SV=3	0	41.107	20	8	13	8	1	437	50.1	6.67	242	8
1299-2	High	Master Protein	P53621	Coatomer subunit alpha OS=Homo sapiens OX=9606 GN=COPA PE=1 SV=2	0	40.757	14	13	13	13	1	1224	138.3	7.66	241	13
1299-2	High	Master Protein	P62847	40S ribosomal protein S24 OS=Homo sapiens OX=9606 GN=RPS24 PE=1 SV=1	0	40.15	30	5	11	5	1	133	15.4	10.78	218	5
1299-2	High	Master Protein	P62241	40S ribosomal protein S8 OS=Homo sapiens OX=9606 GN=RPS8 PE=1 SV=2	0	39.896	34	8	12	8	1	208	24.2	10.32	291	8
1299-2	High	Master Protein	Q02809	Procollagen-lysine,2-oxoglutarate 5-dioxygenase 1 OS=Homo sapiens OX=9606 GN=PLOD1 PE=1 SV=2	0	39.895	20	10	12	10	1	727	83.5	6.95	254	10
1299-2	High	Master Protein	P35232	Prohibitin OS=Homo sapiens OX=9606 GN=PHB PE=1 SV=1	0	39.836	40	8	13	8	1	272	29.8	5.76	260	8
1299-2	High	Master Protein	P46777	60S ribosomal protein L5 OS=Homo sapiens OX=9606 GN=RPL5 PE=1 SV=3	0	39.705	26	7	11	7	1	297	34.3	9.72	221	7
1299-2	High	Master Protein	P50991	T-complex protein 1 subunit delta OS=Homo sapiens OX=9606 GN=CCT4 PE=1 SV=4	0	39.406	22	8	13	8	1	539	57.9	7.83	206	8
1299-2	High	Master Protein	P12235	ADP/ATP translocase 1 OS=Homo sapiens OX=9606 GN=SLC25A4 PE=1 SV=4	0	39.059	27	8	18	2	1	298	33	9.76	340	8
1299-2	High	Master Protein	Q8IY81	pre-rRNA processing protein FTSJ3 OS=Homo sapiens OX=9606 GN=FTSJ3 PE=1 SV=2	0	38.934	16	10	11	10	1	847	96.5	8.4	246	10
1299-2	High	Master Protein	Q9UMS4	Pre-mRNA-processing factor 19 OS=Homo sapiens OX=9606 GN=PRPF19 PE=1 SV=1	0	38.636	23	9	14	9	1	504	55.1	6.61	167	9
1299-2	High	Master Protein	P51659	Peroxisomal multifunctional enzyme type 2 OS=Homo sapiens OX=9606 GN=HSD17B4 PE=1 SV=3	0	38.592	21	11	12	11	1	736	79.6	8.84	212	11
1299-2	High	Master Protein	P36542	ATP synthase subunit gamma, mitochondrial OS=Homo sapiens OX=9606 GN=ATP5F1C PE=1 SV=1	0	38.566	17	6	12	6	1	298	33	9.22	340	6
1299-2	High	Master Protein	P43358	Melanoma-associated antigen 4 OS=Homo sapiens OX=9606 GN=MAGEA4 PE=1 SV=2	0	38.326	26	7	13	7	1	317	34.9	4.69	330	7
1299-2	High	Master Protein	P62829	60S ribosomal protein L23 OS=Homo sapiens OX=9606 GN=RPL23 PE=1 SV=1	0	38.119	19	5	9	5	1	140	14.9	10.51	214	5
1299-2	High	Master Protein	P46087	Probable 28S rRNA (cytosine(4447)-C(5))-methyltransferase OS=Homo sapiens OX=9606 GN=NOP2 PE=1 SV=2	0	38.086	14	9	12	9	1	812	89.2	9.23	255	9
1299-2	High	Master Protein	P07910	Heterogeneous nuclear ribonucleoproteins C1/C2 OS=Homo sapiens OX=9606 GN=HNRNPC PE=1 SV=4	0	37.965	22	9	13	9	1	306	33.7	5.08	307	9
1299-2	High	Master Protein	P61204	ADP-ribosylation factor 3 OS=Homo sapiens OX=9606 GN=ARF3 PE=1 SV=2	0	37.905	43	6	10	4	1	181	20.6	7.43	143	6
1299-2	High	Master Protein	Q96IV0	Peptide-N(4)-(N-acetyl-beta-glucosaminyl)asparagine amidase OS=Homo sapiens OX=9606 GN=NGLY1 PE=1 SV=1	0	37.788	22	10	13	10	1	654	74.3	6.89	210	10
1299-2	High	Master Protein	Q12792	Twinfilin-1 OS=Homo sapiens OX=9606 GN=TWF1 PE=1 SV=3	0	37.753	21	5	11	5	1	350	40.3	6.96	229	5
1299-2	High	Master Protein	P38646	Stress-70 protein, mitochondrial OS=Homo sapiens OX=9606 GN=HSPA9 PE=1 SV=2	0	37.625	22	11	13	11	1	679	73.6	6.16	239	11
1299-2	High	Master Protein	P16190	HLA class I histocompatibility antigen, A-33 alpha chain OS=Homo sapiens OX=9606 GN=HLA-A PE=1 SV=3	0	37.504	27	7	8	0	1	365	40.9	6.7	348	7
1299-2	High	Master Protein	O60814	Histone H2B type 1-K OS=Homo sapiens OX=9606 GN=HIST1H2BK PE=1 SV=3	0	37.386	27	4	58	2	1	126	13.9	10.32	2785	4
1299-2	High	Master Protein	P55884	Eukaryotic translation initiation factor 3 subunit B OS=Homo sapiens OX=9606 GN=EIF3B PE=1 SV=3	0	37.331	14	8	12	8	1	814	92.4	5	202	8
1299-2	High	Master Protein	Q9Y265	RuvB-like 1 OS=Homo sapiens OX=9606 GN=RUVBL1 PE=1 SV=1	0	36.581	29	9	12	9	1	456	50.2	6.42	196	9
1299-2	High	Master Protein	P04083	Annexin A1 OS=Homo sapiens OX=9606 GN=ANXA1 PE=1 SV=2	0	36.495	36	10	11	10	1	346	38.7	7.02	228	10
1299-2	High	Master Protein	P62701	40S ribosomal protein S4, X isoform OS=Homo sapiens OX=9606 GN=RPS4X PE=1 SV=2	0	36.432	25	9	14	9	1	263	29.6	10.15	150	9
1299-2	High	Master Protein	Q12905	Interleukin enhancer-binding factor 2 OS=Homo sapiens OX=9606 GN=ILF2 PE=1 SV=2	0	36.227	31	10	14	10	1	390	43	5.26	264	10
1299-2	High	Master Protein	P62424	60S ribosomal protein L7a OS=Homo sapiens OX=9606 GN=RPL7A PE=1 SV=2	0	36.035	19	6	13	6	1	266	30	10.61	312	6
1299-2	High	Master Protein	Q9Y2X3	Nucleolar protein 58 OS=Homo sapiens OX=9606 GN=NOP58 PE=1 SV=1	0	35.959	22	8	9	8	1	529	59.5	8.92	235	8
1299-2	High	Master Protein	P04075	Fructose-bisphosphate aldolase A OS=Homo sapiens OX=9606 GN=ALDOA PE=1 SV=2	0	35.739	27	8	9	8	1	364	39.4	8.09	222	8
1299-2	High	Master Protein	P30041	Peroxiredoxin-6 OS=Homo sapiens OX=9606 GN=PRDX6 PE=1 SV=3	0	35.514	55	8	13	8	1	224	25	6.38	202	8
1299-2	High	Master Protein	P11586	C-1-tetrahydrofolate synthase, cytoplasmic OS=Homo sapiens OX=9606 GN=MTHFD1 PE=1 SV=3	0	34.861	13	11	11	11	1	935	101.5	7.3	264	11
1299-2	High	Master Protein	P04792	Heat shock protein beta-1 OS=Homo sapiens OX=9606 GN=HSPB1 PE=1 SV=2	0	34.414	33	5	10	5	1	205	22.8	6.4	267	5
1299-2	High	Master Protein	Q14257	Reticulocalbin-2 OS=Homo sapiens OX=9606 GN=RCN2 PE=1 SV=1	0	34.406	29	9	10	9	1	317	36.9	4.4	240	9
1299-2	High	Master Protein	P20700	Lamin-B1 OS=Homo sapiens OX=9606 GN=LMNB1 PE=1 SV=2	0	34.235	21	11	13	10	1	586	66.4	5.16	186	11
1299-2	High	Master Protein	Q02878	60S ribosomal protein L6 OS=Homo sapiens OX=9606 GN=RPL6 PE=1 SV=3	0	33.913	36	9	12	9	1	288	32.7	10.58	182	9
1299-2	High	Master Protein	P62277	40S ribosomal protein S13 OS=Homo sapiens OX=9606 GN=RPS13 PE=1 SV=2	0	33.836	39	7	12	7	1	151	17.2	10.54	227	7
1299-2	High	Master Protein	P33991	DNA replication licensing factor MCM4 OS=Homo sapiens OX=9606 GN=MCM4 PE=1 SV=5	0	33.665	14	9	12	9	1	863	96.5	6.74	204	9
1299-2	High	Master Protein	Q9Y277	Voltage-dependent anion-selective channel protein 3 OS=Homo sapiens OX=9606 GN=VDAC3 PE=1 SV=1	0	33.504	25	6	9	5	1	283	30.6	8.66	261	6
1299-2	High	Master Protein	O43143	Pre-mRNA-splicing factor ATP-dependent RNA helicase DHX15 OS=Homo sapiens OX=9606 GN=DHX15 PE=1 SV=2	0	33.486	14	9	11	9	1	795	90.9	7.46	128	9
1299-2	High	Master Protein	P26599	Polypyrimidine tract-binding protein 1 OS=Homo sapiens OX=9606 GN=PTBP1 PE=1 SV=1	0	33.428	27	9	15	8	1	531	57.2	9.17	250	9
1299-2	High	Master Protein	Q9HCN8	Stromal cell-derived factor 2-like protein 1 OS=Homo sapiens OX=9606 GN=SDF2L1 PE=1 SV=2	0	33.334	30	3	6	3	1	221	23.6	7.03	261	3
1299-2	High	Master Protein	P31943	Heterogeneous nuclear ribonucleoprotein H OS=Homo sapiens OX=9606 GN=HNRNPH1 PE=1 SV=4	0	32.688	22	6	10	5	1	449	49.2	6.3	182	6
1299-2	High	Master Protein	Q07020	60S ribosomal protein L18 OS=Homo sapiens OX=9606 GN=RPL18 PE=1 SV=2	0	32.674	23	5	10	5	1	188	21.6	11.72	330	5
1299-2	High	Master Protein	Q92900	Regulator of nonsense transcripts 1 OS=Homo sapiens OX=9606 GN=UPF1 PE=1 SV=2	0	32.565	13	11	14	11	1	1129	124.3	6.61	163	11
1299-2	High	Master Protein	P00558	Phosphoglycerate kinase 1 OS=Homo sapiens OX=9606 GN=PGK1 PE=1 SV=3	0	32.562	25	8	10	8	1	417	44.6	8.1	182	8
1299-2	High	Master Protein	Q96AG4	Leucine-rich repeat-containing protein 59 OS=Homo sapiens OX=9606 GN=LRRC59 PE=1 SV=1	0	32.337	28	8	14	8	1	307	34.9	9.57	262	8
1299-2	High	Master Protein	Q92841	Probable ATP-dependent RNA helicase DDX17 OS=Homo sapiens OX=9606 GN=DDX17 PE=1 SV=2	0	32.316	19	13	16	10	1	729	80.2	8.27	211	13
1299-2	High	Master Protein	O00571	ATP-dependent RNA helicase DDX3X OS=Homo sapiens OX=9606 GN=DDX3X PE=1 SV=3	0	32.306	21	12	15	11	1	662	73.2	7.18	159	12
1299-2	High	Master Protein	P61353	60S ribosomal protein L27 OS=Homo sapiens OX=9606 GN=RPL27 PE=1 SV=2	0	32.233	46	6	14	6	1	136	15.8	10.56	181	6
1299-2	High	Master Protein	Q3ZCQ8	Mitochondrial import inner membrane translocase subunit TIM50 OS=Homo sapiens OX=9606 GN=TIMM50 PE=1 SV=2	0	31.986	24	7	9	7	1	353	39.6	8.37	213	7
1299-2	High	Master Protein	P30530	Tyrosine-protein kinase receptor UFO OS=Homo sapiens OX=9606 GN=AXL PE=1 SV=4	0	31.908	15	9	10	9	1	894	98.3	5.39	187	9
1299-2	High	Master Protein	Q86V81	THO complex subunit 4 OS=Homo sapiens OX=9606 GN=ALYREF PE=1 SV=3	0	31.698	26	5	12	5	1	257	26.9	11.15	213	5
1299-2	High	Master Protein	P26038	Moesin OS=Homo sapiens OX=9606 GN=MSN PE=1 SV=3	0	31.698	20	11	15	7	1	577	67.8	6.4	234	11
1299-2	High	Master Protein	Q8IXB1	DnaJ homolog subfamily C member 10 OS=Homo sapiens OX=9606 GN=DNAJC10 PE=1 SV=2	0	31.674	13	9	11	9	1	793	91	7.18	257	9
1299-2	High	Master Protein	Q5JPE7	Nodal modulator 2 OS=Homo sapiens OX=9606 GN=NOMO2 PE=1 SV=1	0	31.473	15	12	12	12	1	1267	139.4	5.76	122	12
1299-2	High	Master Protein	Q07021	Complement component 1 Q subcomponent-binding protein, mitochondrial OS=Homo sapiens OX=9606 GN=C1QBP PE=1 SV=1	0	31.45	24	5	8	5	1	282	31.3	4.84	209	5
1299-2	High	Master Protein	P18124	60S ribosomal protein L7 OS=Homo sapiens OX=9606 GN=RPL7 PE=1 SV=1	0	31.376	39	11	15	11	1	248	29.2	10.65	296	11
1299-2	High	Master Protein	P16403	Histone H1.2 OS=Homo sapiens OX=9606 GN=HIST1H1C PE=1 SV=2	0	30.831	21	7	13	3	1	213	21.4	10.93	188	7
1299-2	High	Master Protein	P27635	60S ribosomal protein L10 OS=Homo sapiens OX=9606 GN=RPL10 PE=1 SV=4	0	30.732	16	4	9	4	1	214	24.6	10.08	260	4
1299-2	High	Master Protein	Q9BSJ8	Extended synaptotagmin-1 OS=Homo sapiens OX=9606 GN=ESYT1 PE=1 SV=1	0	30.421	14	9	10	9	1	1104	122.8	5.83	188	9
1299-2	High	Master Protein	Q13724	Mannosyl-oligosaccharide glucosidase OS=Homo sapiens OX=9606 GN=MOGS PE=1 SV=5	0	30.289	13	8	11	8	1	837	91.9	8.9	158	8
1299-2	High	Master Protein	Q13310	Polyadenylate-binding protein 4 OS=Homo sapiens OX=9606 GN=PABPC4 PE=1 SV=1	0	30.111	14	8	9	5	1	644	70.7	9.26	155	8
1299-2	High	Master Protein	Q02978	Mitochondrial 2-oxoglutarate/malate carrier protein OS=Homo sapiens OX=9606 GN=SLC25A11 PE=1 SV=3	0	30.028	25	7	9	7	1	314	34	9.91	173	7
1299-2	High	Master Protein	P62249	40S ribosomal protein S16 OS=Homo sapiens OX=9606 GN=RPS16 PE=1 SV=2	0	29.828	44	8	11	8	1	146	16.4	10.21	201	8
1299-2	High	Master Protein	P08865	40S ribosomal protein SA OS=Homo sapiens OX=9606 GN=RPSA PE=1 SV=4	0	29.814	26	6	7	6	1	295	32.8	4.87	210	6
1299-2	High	Master Protein	P56192	Methionine--tRNA ligase, cytoplasmic OS=Homo sapiens OX=9606 GN=MARS PE=1 SV=2	0	29.812	10	8	8	8	1	900	101.1	6.16	236	8
1299-2	High	Master Protein	P30501	HLA class I histocompatibility antigen, Cw-2 alpha chain OS=Homo sapiens OX=9606 GN=HLA-C PE=1 SV=1	0	29.798	24	6	6	1	1	366	41.1	6.11	136	6
1299-2	High	Master Protein	P30479	HLA class I histocompatibility antigen, B-41 alpha chain OS=Homo sapiens OX=9606 GN=HLA-B PE=1 SV=1	0	29.791	25	7	7	2	1	362	40.5	6.54	201	7
1299-2	High	Master Protein	P13647	Keratin, type II cytoskeletal 5 OS=Homo sapiens OX=9606 GN=KRT5 PE=1 SV=3	0	29.693	17	9	12	4	1	590	62.3	7.74	196	9
1299-2	High	Master Protein	Q29963	HLA class I histocompatibility antigen, Cw-6 alpha chain OS=Homo sapiens OX=9606 GN=HLA-C PE=1 SV=2	0	29.648	28	7	7	0	1	366	40.9	6	115	7
1299-2	High	Master Protein	P05023	Sodium/potassium-transporting ATPase subunit alpha-1 OS=Homo sapiens OX=9606 GN=ATP1A1 PE=1 SV=1	0	29.576	11	10	10	10	1	1023	112.8	5.49	214	10
1299-2	High	Master Protein	P10412	Histone H1.4 OS=Homo sapiens OX=9606 GN=HIST1H1E PE=1 SV=2	0	29.527	20	6	10	2	1	219	21.9	11.03	196	6
1299-2	High	Master Protein	P05783	Keratin, type I cytoskeletal 18 OS=Homo sapiens OX=9606 GN=KRT18 PE=1 SV=2	0	29.503	21	6	10	5	1	430	48	5.45	254	6
1299-2	High	Master Protein	O00154	Cytosolic acyl coenzyme A thioester hydrolase OS=Homo sapiens OX=9606 GN=ACOT7 PE=1 SV=3	0	29.436	23	7	10	7	1	380	41.8	8.54	159	7
1299-2	High	Master Protein	P23284	Peptidyl-prolyl cis-trans isomerase B OS=Homo sapiens OX=9606 GN=PPIB PE=1 SV=2	0	29.419	39	7	10	7	1	216	23.7	9.41	204	7
1299-2	High	Master Protein	P63244	Receptor of activated protein C kinase 1 OS=Homo sapiens OX=9606 GN=RACK1 PE=1 SV=3	0	29.39	30	7	9	7	1	317	35.1	7.69	207	7
1299-2	High	Master Protein	P07237	Protein disulfide-isomerase OS=Homo sapiens OX=9606 GN=P4HB PE=1 SV=3	0	29.375	23	9	10	9	1	508	57.1	4.87	199	9
1299-2	High	Master Protein	P54136	Arginine--tRNA ligase, cytoplasmic OS=Homo sapiens OX=9606 GN=RARS PE=1 SV=2	0	29.172	18	10	10	10	1	660	75.3	6.68	186	10
1299-2	High	Master Protein	P62081	40S ribosomal protein S7 OS=Homo sapiens OX=9606 GN=RPS7 PE=1 SV=1	0	29.147	28	6	13	6	1	194	22.1	10.1	221	6
1299-2	High	Master Protein	O43491	Band 4.1-like protein 2 OS=Homo sapiens OX=9606 GN=EPB41L2 PE=1 SV=1	0	28.88	10	8	9	8	1	1005	112.5	5.44	143	8
1299-2	High	Master Protein	P62244	40S ribosomal protein S15a OS=Homo sapiens OX=9606 GN=RPS15A PE=1 SV=2	0	28.866	54	6	10	6	1	130	14.8	10.13	166	6
1299-2	High	Master Protein	P38159	RNA-binding motif protein, X chromosome OS=Homo sapiens OX=9606 GN=RBMX PE=1 SV=3	0	28.743	12	6	9	6	1	391	42.3	10.05	220	6
1299-2	High	Master Protein	O94905	Erlin-2 OS=Homo sapiens OX=9606 GN=ERLIN2 PE=1 SV=1	0	28.559	26	7	9	5	1	339	37.8	5.62	204	7
1299-2	High	Master Protein	P05556	Integrin beta-1 OS=Homo sapiens OX=9606 GN=ITGB1 PE=1 SV=2	0	28.529	12	8	10	8	1	798	88.4	5.39	207	8
1299-2	High	Master Protein	P39656	Dolichyl-diphosphooligosaccharide--protein glycosyltransferase 48 kDa subunit OS=Homo sapiens OX=9606 GN=DDOST PE=1 SV=4	0	28.466	20	8	11	8	1	456	50.8	6.55	200	8
1299-2	High	Master Protein	P11177	Pyruvate dehydrogenase E1 component subunit beta, mitochondrial OS=Homo sapiens OX=9606 GN=PDHB PE=1 SV=3	0	28.167	24	8	9	8	1	359	39.2	6.65	236	8
1299-2	High	Master Protein	Q9HB71	Calcyclin-binding protein OS=Homo sapiens OX=9606 GN=CACYBP PE=1 SV=2	0	28.018	43	6	9	6	1	228	26.2	8.25	141	6
1299-2	High	Master Protein	Q13283	Ras GTPase-activating protein-binding protein 1 OS=Homo sapiens OX=9606 GN=G3BP1 PE=1 SV=1	0	27.965	16	5	11	5	1	466	52.1	5.52	275	5
1299-2	High	Master Protein	Q16891	MICOS complex subunit MIC60 OS=Homo sapiens OX=9606 GN=IMMT PE=1 SV=1	0	27.859	15	8	9	8	1	758	83.6	6.48	138	8
1299-2	High	Master Protein	Q9BUJ2	Heterogeneous nuclear ribonucleoprotein U-like protein 1 OS=Homo sapiens OX=9606 GN=HNRNPUL1 PE=1 SV=2	0	27.829	9	5	7	5	1	856	95.7	6.92	178	5
1299-2	High	Master Protein	P07339	Cathepsin D OS=Homo sapiens OX=9606 GN=CTSD PE=1 SV=1	0	27.742	29	10	13	10	1	412	44.5	6.54	167	10
1299-2	High	Master Protein	P27797	Calreticulin OS=Homo sapiens OX=9606 GN=CALR PE=1 SV=1	0	27.708	21	6	16	6	1	417	48.1	4.44	276	6
1299-2	High	Master Protein	Q15293	Reticulocalbin-1 OS=Homo sapiens OX=9606 GN=RCN1 PE=1 SV=1	0	27.639	23	7	9	7	1	331	38.9	5	166	7
1299-2	High	Master Protein	Q9UJZ1	Stomatin-like protein 2, mitochondrial OS=Homo sapiens OX=9606 GN=STOML2 PE=1 SV=1	0	27.628	30	7	9	7	1	356	38.5	7.39	267	7
1299-2	High	Master Protein	P13010	X-ray repair cross-complementing protein 5 OS=Homo sapiens OX=9606 GN=XRCC5 PE=1 SV=3	0	27.582	18	12	15	12	1	732	82.7	5.81	81	12
1299-2	High	Master Protein	Q99848	Probable rRNA-processing protein EBP2 OS=Homo sapiens OX=9606 GN=EBNA1BP2 PE=1 SV=2	0	27.562	32	7	7	7	1	306	34.8	10.1	175	7
1299-2	High	Master Protein	P23528	Cofilin-1 OS=Homo sapiens OX=9606 GN=CFL1 PE=1 SV=3	0	27.355	46	5	7	3	1	166	18.5	8.09	261	5
1299-2	High	Master Protein	P46781	40S ribosomal protein S9 OS=Homo sapiens OX=9606 GN=RPS9 PE=1 SV=3	0	27.232	30	11	15	11	1	194	22.6	10.65	187	11
1299-2	High	Master Protein	P07814	Bifunctional glutamate/proline--tRNA ligase OS=Homo sapiens OX=9606 GN=EPRS PE=1 SV=5	0	27.106	10	11	13	11	1	1512	170.5	7.33	172	11
1299-2	High	Master Protein	P15880	40S ribosomal protein S2 OS=Homo sapiens OX=9606 GN=RPS2 PE=1 SV=2	0	27.032	24	6	10	6	1	293	31.3	10.24	155	6
1299-2	High	Master Protein	P42167	Lamina-associated polypeptide 2, isoforms beta/gamma OS=Homo sapiens OX=9606 GN=TMPO PE=1 SV=2	0	26.935	29	9	9	4	1	454	50.6	9.38	168	9
1299-2	High	Master Protein	Q9P2J5	Leucine--tRNA ligase, cytoplasmic OS=Homo sapiens OX=9606 GN=LARS PE=1 SV=2	0	26.604	11	10	11	10	1	1176	134.4	7.3	141	10
1299-2	High	Master Protein	Q13151	Heterogeneous nuclear ribonucleoprotein A0 OS=Homo sapiens OX=9606 GN=HNRNPA0 PE=1 SV=1	0	25.91	21	5	6	4	1	305	30.8	9.29	113	5
1299-2	High	Master Protein	P41252	Isoleucine--tRNA ligase, cytoplasmic OS=Homo sapiens OX=9606 GN=IARS PE=1 SV=2	0	25.898	9	9	9	9	1	1262	144.4	6.15	202	9
1299-2	High	Master Protein	P23526	Adenosylhomocysteinase OS=Homo sapiens OX=9606 GN=AHCY PE=1 SV=4	0	25.852	16	6	7	6	1	432	47.7	6.34	171	6
1299-2	High	Master Protein	Q8NBJ7	Inactive C-alpha-formylglycine-generating enzyme 2 OS=Homo sapiens OX=9606 GN=SUMF2 PE=1 SV=2	0	25.779	25	6	8	6	1	301	33.8	8	118	6
1299-2	High	Master Protein	Q8NE71	ATP-binding cassette sub-family F member 1 OS=Homo sapiens OX=9606 GN=ABCF1 PE=1 SV=2	0	25.282	13	8	9	8	1	845	95.9	6.8	188	8
1299-2	High	Master Protein	P14866	Heterogeneous nuclear ribonucleoprotein L OS=Homo sapiens OX=9606 GN=HNRNPL PE=1 SV=2	0	25.146	9	4	6	4	1	589	64.1	8.22	195	4
1299-2	High	Master Protein	O95831	Apoptosis-inducing factor 1, mitochondrial OS=Homo sapiens OX=9606 GN=AIFM1 PE=1 SV=1	0	25.012	16	7	8	7	1	613	66.9	8.95	140	7
1299-2	High	Master Protein	P22314	Ubiquitin-like modifier-activating enzyme 1 OS=Homo sapiens OX=9606 GN=UBA1 PE=1 SV=3	0	25.007	10	7	10	7	1	1058	117.8	5.76	200	7
1299-2	High	Master Protein	O96005	Cleft lip and palate transmembrane protein 1 OS=Homo sapiens OX=9606 GN=CLPTM1 PE=1 SV=1	0	24.946	10	6	7	6	1	669	76	6.3	205	6
1299-2	High	Master Protein	Q9Y3F4	Serine-threonine kinase receptor-associated protein OS=Homo sapiens OX=9606 GN=STRAP PE=1 SV=1	0	24.938	19	4	5	4	1	350	38.4	5.12	293	4
1299-2	High	Master Protein	P26640	Valine--tRNA ligase OS=Homo sapiens OX=9606 GN=VARS PE=1 SV=4	0	24.815	10	9	9	9	1	1264	140.4	7.59	167	9
1299-2	High	Master Protein	P01889	HLA class I histocompatibility antigen, B-7 alpha chain OS=Homo sapiens OX=9606 GN=HLA-B PE=1 SV=3	0	24.815	23	6	6	0	1	362	40.4	5.85	153	6
1299-2	High	Master Protein	P17661	Desmin OS=Homo sapiens OX=9606 GN=DES PE=1 SV=3	0	24.751	7	5	8	1	1	470	53.5	5.27	183	5
1299-2	High	Master Protein	P22695	Cytochrome b-c1 complex subunit 2, mitochondrial OS=Homo sapiens OX=9606 GN=UQCRC2 PE=1 SV=3	0	24.701	19	5	6	5	1	453	48.4	8.63	135	5
1299-2	High	Master Protein	O43390	Heterogeneous nuclear ribonucleoprotein R OS=Homo sapiens OX=9606 GN=HNRNPR PE=1 SV=1	0	24.644	18	10	11	8	1	633	70.9	8.13	158	10
1299-2	High	Master Protein	P62191	26S proteasome regulatory subunit 4 OS=Homo sapiens OX=9606 GN=PSMC1 PE=1 SV=1	0	24.571	24	7	8	6	1	440	49.2	6.21	142	7
1299-2	High	Master Protein	P04259	Keratin, type II cytoskeletal 6B OS=Homo sapiens OX=9606 GN=KRT6B PE=1 SV=5	0	24.533	15	8	11	1	1	564	60	8	163	8
1299-2	High	Master Protein	P62917	60S ribosomal protein L8 OS=Homo sapiens OX=9606 GN=RPL8 PE=1 SV=2	0	24.312	18	3	6	3	1	257	28	11.03	143	3
1299-2	High	Master Protein	Q9Y4L1	Hypoxia up-regulated protein 1 OS=Homo sapiens OX=9606 GN=HYOU1 PE=1 SV=1	0	24.262	13	9	10	9	1	999	111.3	5.22	120	9
1299-2	High	Master Protein	P27105	Erythrocyte band 7 integral membrane protein OS=Homo sapiens OX=9606 GN=STOM PE=1 SV=3	0	24.25	22	5	7	5	1	288	31.7	7.88	175	5
1299-2	High	Master Protein	P05388	60S acidic ribosomal protein P0 OS=Homo sapiens OX=9606 GN=RPLP0 PE=1 SV=1	0	24.244	30	6	9	6	1	317	34.3	5.97	121	6
1299-2	High	Master Protein	Q16629	Serine/arginine-rich splicing factor 7 OS=Homo sapiens OX=9606 GN=SRSF7 PE=1 SV=1	0	24.16	24	5	7	4	1	238	27.4	11.82	171	5
1299-2	High	Master Protein	P46776	60S ribosomal protein L27a OS=Homo sapiens OX=9606 GN=RPL27A PE=1 SV=2	0	24.141	24	4	7	4	1	148	16.6	11	170	4
1299-2	High	Master Protein	P28331	NADH-ubiquinone oxidoreductase 75 kDa subunit, mitochondrial OS=Homo sapiens OX=9606 GN=NDUFS1 PE=1 SV=3	0	24.093	14	7	8	7	1	727	79.4	6.23	165	7
1299-2	High	Master Protein	P22392	Nucleoside diphosphate kinase B OS=Homo sapiens OX=9606 GN=NME2 PE=1 SV=1	0	24.08	44	5	10	5	1	152	17.3	8.41	116	5
1299-2	High	Master Protein	Q9Y6C9	Mitochondrial carrier homolog 2 OS=Homo sapiens OX=9606 GN=MTCH2 PE=1 SV=1	0	23.995	24	5	10	5	1	303	33.3	7.97	153	5
1299-2	High	Master Protein	P02533	Keratin, type I cytoskeletal 14 OS=Homo sapiens OX=9606 GN=KRT14 PE=1 SV=4	0	23.993	21	9	9	5	1	472	51.5	5.16	124	9
1299-2	High	Master Protein	P60866	40S ribosomal protein S20 OS=Homo sapiens OX=9606 GN=RPS20 PE=1 SV=1	0	23.809	25	4	11	4	1	119	13.4	9.94	144	4
1299-2	High	Master Protein	Q14103	Heterogeneous nuclear ribonucleoprotein D0 OS=Homo sapiens OX=9606 GN=HNRNPD PE=1 SV=1	0	23.784	19	7	11	5	1	355	38.4	7.81	158	7
1299-2	High	Master Protein	Q99714	3-hydroxyacyl-CoA dehydrogenase type-2 OS=Homo sapiens OX=9606 GN=HSD17B10 PE=1 SV=3	0	23.777	34	5	8	5	1	261	26.9	7.78	187	5
1299-2	High	Master Protein	Q15019	Septin-2 OS=Homo sapiens OX=9606 GN=SEPT2 PE=1 SV=1	0	23.703	30	7	8	7	1	361	41.5	6.6	97	7
1299-2	High	Master Protein	Q562R1	Beta-actin-like protein 2 OS=Homo sapiens OX=9606 GN=ACTBL2 PE=1 SV=2	0	23.689	13	5	30	1	1	376	42	5.59	489	5
1299-2	High	Master Protein	P62995	Transformer-2 protein homolog beta OS=Homo sapiens OX=9606 GN=TRA2B PE=1 SV=1	0	23.68	21	5	7	5	1	288	33.6	11.25	177	5
1299-2	High	Master Protein	Q16795	NADH dehydrogenase [ubiquinone] 1 alpha subcomplex subunit 9, mitochondrial OS=Homo sapiens OX=9606 GN=NDUFA9 PE=1 SV=2	0	23.641	27	7	8	7	1	377	42.5	9.8	115	7
1299-2	High	Master Protein	P49915	GMP synthase [glutamine-hydrolyzing] OS=Homo sapiens OX=9606 GN=GMPS PE=1 SV=1	0	23.45	16	7	9	7	1	693	76.7	6.87	74	7
1299-2	High	Master Protein	Q6IBS0	Twinfilin-2 OS=Homo sapiens OX=9606 GN=TWF2 PE=1 SV=2	0	23.428	29	6	8	6	1	349	39.5	6.84	138	6
1299-2	High	Master Protein	P23229	Integrin alpha-6 OS=Homo sapiens OX=9606 GN=ITGA6 PE=1 SV=5	0	23.35	11	10	10	10	1	1130	126.5	6.61	141	10
1299-2	High	Master Protein	P35606	Coatomer subunit beta' OS=Homo sapiens OX=9606 GN=COPB2 PE=1 SV=2	0	23.342	13	8	8	8	1	906	102.4	5.27	122	8
1299-2	High	Master Protein	P18085	ADP-ribosylation factor 4 OS=Homo sapiens OX=9606 GN=ARF4 PE=1 SV=3	0	23.193	27	4	7	2	1	180	20.5	7.14	90	4
1299-2	High	Master Protein	Q96GQ7	Probable ATP-dependent RNA helicase DDX27 OS=Homo sapiens OX=9606 GN=DDX27 PE=1 SV=2	0	23.141	12	8	8	8	1	796	89.8	9.28	141	8
1299-2	High	Master Protein	P36957	Dihydrolipoyllysine-residue succinyltransferase component of 2-oxoglutarate dehydrogenase complex, mitochondrial OS=Homo sapiens OX=9606 GN=DLST PE=1 SV=4	0	22.977	13	5	6	5	1	453	48.7	8.95	152	5
1299-2	High	Master Protein	P01130	Low-density lipoprotein receptor OS=Homo sapiens OX=9606 GN=LDLR PE=1 SV=1	0	22.85	11	7	7	7	1	860	95.3	5.05	157	7
1299-2	High	Master Protein	Q99470	Stromal cell-derived factor 2 OS=Homo sapiens OX=9606 GN=SDF2 PE=1 SV=2	0	22.824	36	4	5	4	1	211	23	7.33	196	4
1299-2	High	Master Protein	P49755	Transmembrane emp24 domain-containing protein 10 OS=Homo sapiens OX=9606 GN=TMED10 PE=1 SV=2	0	22.782	17	5	7	5	1	219	25	7.44	174	5
1299-2	High	Master Protein	P0C0S5	Histone H2A.Z OS=Homo sapiens OX=9606 GN=H2AFZ PE=1 SV=2	0	22.777	31	4	9	2	1	128	13.5	10.58	126	4
1299-2	High	Master Protein	P27708	CAD protein OS=Homo sapiens OX=9606 GN=CAD PE=1 SV=3	0	22.71	6	10	10	10	1	2225	242.8	6.46	93	10
1299-2	High	Master Protein	P60660	Myosin light polypeptide 6 OS=Homo sapiens OX=9606 GN=MYL6 PE=1 SV=2	0	22.702	34	5	10	5	1	151	16.9	4.65	210	5
1299-2	High	Master Protein	P51571	Translocon-associated protein subunit delta OS=Homo sapiens OX=9606 GN=SSR4 PE=1 SV=1	0	22.675	31	5	9	5	1	173	19	6.15	158	5
1299-2	High	Master Protein	Q9BTY2	Plasma alpha-L-fucosidase OS=Homo sapiens OX=9606 GN=FUCA2 PE=1 SV=2	0	22.611	17	6	8	6	1	467	54	6.25	224	6
1299-2	High	Master Protein	O96008	Mitochondrial import receptor subunit TOM40 homolog OS=Homo sapiens OX=9606 GN=TOMM40 PE=1 SV=1	0	22.567	14	5	8	5	1	361	37.9	7.25	178	5
1299-2	High	Master Protein	Q8TCJ2	Dolichyl-diphosphooligosaccharide--protein glycosyltransferase subunit STT3B OS=Homo sapiens OX=9606 GN=STT3B PE=1 SV=1	0	22.56	8	7	8	7	1	826	93.6	8.91	112	7
1299-2	High	Master Protein	O76021	Ribosomal L1 domain-containing protein 1 OS=Homo sapiens OX=9606 GN=RSL1D1 PE=1 SV=3	0	22.547	22	8	12	8	1	490	54.9	10.13	135	8
1299-2	High	Master Protein	Q01518	Adenylyl cyclase-associated protein 1 OS=Homo sapiens OX=9606 GN=CAP1 PE=1 SV=5	0	22.539	15	6	8	6	1	475	51.9	8.06	161	6
1299-2	High	Master Protein	P01893	Putative HLA class I histocompatibility antigen, alpha chain H OS=Homo sapiens OX=9606 GN=HLA-H PE=5 SV=3	0	22.412	21	6	6	2	1	362	40.9	6.3	111	6
1299-2	High	Master Protein	P52292	Importin subunit alpha-1 OS=Homo sapiens OX=9606 GN=KPNA2 PE=1 SV=1	0	22.28	21	8	8	8	1	529	57.8	5.4	198	8
1299-2	High	Master Protein	O95433	Activator of 90 kDa heat shock protein ATPase homolog 1 OS=Homo sapiens OX=9606 GN=AHSA1 PE=1 SV=1	0	22.201	18	5	6	5	1	338	38.3	5.53	106	5
1299-2	High	Master Protein	O75190	DnaJ homolog subfamily B member 6 OS=Homo sapiens OX=9606 GN=DNAJB6 PE=1 SV=2	0	22.081	17	4	5	4	1	326	36.1	9.16	153	4
1299-2	High	Master Protein	P05198	Eukaryotic translation initiation factor 2 subunit 1 OS=Homo sapiens OX=9606 GN=EIF2S1 PE=1 SV=3	0	21.969	24	7	9	7	1	315	36.1	5.08	259	7
1299-2	High	Master Protein	P17980	26S proteasome regulatory subunit 6A OS=Homo sapiens OX=9606 GN=PSMC3 PE=1 SV=3	0	21.957	31	9	11	9	1	439	49.2	5.24	137	9
1299-2	High	Master Protein	O94901	SUN domain-containing protein 1 OS=Homo sapiens OX=9606 GN=SUN1 PE=1 SV=3	0	21.946	12	6	7	6	1	812	90	7.08	90	6
1299-2	High	Master Protein	P07737	Profilin-1 OS=Homo sapiens OX=9606 GN=PFN1 PE=1 SV=2	0	21.878	47	5	9	5	1	140	15	8.27	180	5
1299-2	High	Master Protein	P51114	Fragile X mental retardation syndrome-related protein 1 OS=Homo sapiens OX=9606 GN=FXR1 PE=1 SV=3	0	21.869	10	6	8	5	1	621	69.7	6.15	209	6
1299-2	High	Master Protein	P26022	Pentraxin-related protein PTX3 OS=Homo sapiens OX=9606 GN=PTX3 PE=1 SV=3	0	21.8	15	4	5	4	1	381	41.9	5.01	137	4
1299-2	High	Master Protein	Q14566	DNA replication licensing factor MCM6 OS=Homo sapiens OX=9606 GN=MCM6 PE=1 SV=1	0	21.634	12	8	8	8	1	821	92.8	5.41	143	8
1299-2	High	Master Protein	O75369	Filamin-B OS=Homo sapiens OX=9606 GN=FLNB PE=1 SV=2	0	21.616	3	7	7	4	1	2602	278	5.73	154	7
1299-2	High	Master Protein	Q9UQ80	Proliferation-associated protein 2G4 OS=Homo sapiens OX=9606 GN=PA2G4 PE=1 SV=3	0	21.424	22	6	6	6	1	394	43.8	6.55	170	6
1299-2	High	Master Protein	O75477	Erlin-1 OS=Homo sapiens OX=9606 GN=ERLIN1 PE=1 SV=1	0	21.402	20	6	8	4	1	346	38.9	7.87	135	6
1299-2	High	Master Protein	Q9Y4P3	Transducin beta-like protein 2 OS=Homo sapiens OX=9606 GN=TBL2 PE=1 SV=1	0	21.4	17	5	5	5	1	447	49.8	9.44	143	5
1299-2	High	Master Protein	P55786	Puromycin-sensitive aminopeptidase OS=Homo sapiens OX=9606 GN=NPEPPS PE=1 SV=2	0	21.372	8	7	8	7	1	919	103.2	5.72	138	7
1299-2	High	Master Protein	P61106	Ras-related protein Rab-14 OS=Homo sapiens OX=9606 GN=RAB14 PE=1 SV=4	0	21.246	32	6	7	5	1	215	23.9	6.21	150	6
1299-2	High	Master Protein	O15460	Prolyl 4-hydroxylase subunit alpha-2 OS=Homo sapiens OX=9606 GN=P4HA2 PE=1 SV=1	0	21.09	19	7	8	7	1	535	60.9	5.71	56	7
1299-2	High	Master Protein	P16402	Histone H1.3 OS=Homo sapiens OX=9606 GN=HIST1H1D PE=1 SV=2	0	21.087	19	5	9	1	1	221	22.3	11.02	150	5
1299-2	High	Master Protein	O95793	Double-stranded RNA-binding protein Staufen homolog 1 OS=Homo sapiens OX=9606 GN=STAU1 PE=1 SV=2	0	21.053	15	7	7	7	1	577	63.1	9.44	151	7
1299-2	High	Master Protein	O60264	SWI/SNF-related matrix-associated actin-dependent regulator of chromatin subfamily A member 5 OS=Homo sapiens OX=9606 GN=SMARCA5 PE=1 SV=1	0	20.953	8	8	8	8	1	1052	121.8	8.09	121	8
1299-2	High	Master Protein	P42166	Lamina-associated polypeptide 2, isoform alpha OS=Homo sapiens OX=9606 GN=TMPO PE=1 SV=2	0	20.914	18	7	7	2	1	694	75.4	7.66	124	7
1299-2	High	Master Protein	P31689	DnaJ homolog subfamily A member 1 OS=Homo sapiens OX=9606 GN=DNAJA1 PE=1 SV=2	0	20.813	17	4	5	4	1	397	44.8	7.08	117	4
1299-2	High	Master Protein	A6NHR9	Structural maintenance of chromosomes flexible hinge domain-containing protein 1 OS=Homo sapiens OX=9606 GN=SMCHD1 PE=1 SV=2	0	20.683	5	9	9	9	1	2005	226.2	7.3	150	9
1299-2	High	Master Protein	Q14152	Eukaryotic translation initiation factor 3 subunit A OS=Homo sapiens OX=9606 GN=EIF3A PE=1 SV=1	0	20.616	8	10	11	10	1	1382	166.5	6.79	131	10
1299-2	High	Master Protein	Q5T9A4	ATPase family AAA domain-containing protein 3B OS=Homo sapiens OX=9606 GN=ATAD3B PE=1 SV=1	0	20.598	17	8	8	4	1	648	72.5	9.2	127	8
1299-2	High	Master Protein	P62333	26S proteasome regulatory subunit 10B OS=Homo sapiens OX=9606 GN=PSMC6 PE=1 SV=1	0	20.546	21	7	7	7	1	389	44.1	7.49	140	7
1299-2	High	Master Protein	P35637	RNA-binding protein FUS OS=Homo sapiens OX=9606 GN=FUS PE=1 SV=1	0	20.395	10	6	10	6	1	526	53.4	9.36	113	6
1299-2	High	Master Protein	Q9H0U4	Ras-related protein Rab-1B OS=Homo sapiens OX=9606 GN=RAB1B PE=1 SV=1	0	20.226	50	7	10	2	1	201	22.2	5.73	159	7
1299-2	High	Master Protein	P51149	Ras-related protein Rab-7a OS=Homo sapiens OX=9606 GN=RAB7A PE=1 SV=1	0	20.159	38	6	7	6	1	207	23.5	6.7	186	6
1299-2	High	Master Protein	O94776	Metastasis-associated protein MTA2 OS=Homo sapiens OX=9606 GN=MTA2 PE=1 SV=1	0	20.139	16	8	8	8	1	668	75	9.66	143	8
1299-2	High	Master Protein	Q92598	Heat shock protein 105 kDa OS=Homo sapiens OX=9606 GN=HSPH1 PE=1 SV=1	0	20.119	10	6	6	5	1	858	96.8	5.39	194	6
1299-2	High	Master Protein	Q00325	Phosphate carrier protein, mitochondrial OS=Homo sapiens OX=9606 GN=SLC25A3 PE=1 SV=2	0	20.084	20	6	9	6	1	362	40.1	9.38	122	6
1299-2	High	Master Protein	P62910	60S ribosomal protein L32 OS=Homo sapiens OX=9606 GN=RPL32 PE=1 SV=2	0	19.99	23	3	7	3	1	135	15.9	11.33	77	3
1299-2	High	Master Protein	Q9P0L0	Vesicle-associated membrane protein-associated protein A OS=Homo sapiens OX=9606 GN=VAPA PE=1 SV=3	0	19.985	11	3	5	3	1	249	27.9	8.62	126	3
1299-2	High	Master Protein	P05455	Lupus La protein OS=Homo sapiens OX=9606 GN=SSB PE=1 SV=2	0	19.963	17	6	8	6	1	408	46.8	7.12	141	6
1299-2	High	Master Protein	P39019	40S ribosomal protein S19 OS=Homo sapiens OX=9606 GN=RPS19 PE=1 SV=2	0	19.944	39	6	8	6	1	145	16.1	10.32	114	6
1299-2	High	Master Protein	Q9Y240	C-type lectin domain family 11 member A OS=Homo sapiens OX=9606 GN=CLEC11A PE=1 SV=1	0	19.672	19	5	6	5	1	323	35.7	5.16	114	5
1299-2	High	Master Protein	Q9Y3I0	tRNA-splicing ligase RtcB homolog OS=Homo sapiens OX=9606 GN=RTCB PE=1 SV=1	0	19.655	15	5	5	5	1	505	55.2	7.23	137	5
1299-2	High	Master Protein	P05067	Amyloid-beta A4 protein OS=Homo sapiens OX=9606 GN=APP PE=1 SV=3	0	19.651	11	5	6	5	1	770	86.9	4.82	209	5
1299-2	High	Master Protein	P26196	Probable ATP-dependent RNA helicase DDX6 OS=Homo sapiens OX=9606 GN=DDX6 PE=1 SV=2	0	19.65	15	5	6	5	1	483	54.4	8.66	104	5
1299-2	High	Master Protein	P83731	60S ribosomal protein L24 OS=Homo sapiens OX=9606 GN=RPL24 PE=1 SV=1	0	19.627	22	4	8	4	1	157	17.8	11.25	181	4
1299-2	High	Master Protein	B5ME19	Eukaryotic translation initiation factor 3 subunit C-like protein OS=Homo sapiens OX=9606 GN=EIF3CL PE=3 SV=1	0	19.556	6	4	6	4	1	914	105.4	5.64	115	4
1299-2	High	Master Protein	P14868	Aspartate--tRNA ligase, cytoplasmic OS=Homo sapiens OX=9606 GN=DARS PE=1 SV=2	0	19.535	14	5	6	5	1	501	57.1	6.55	190	5
1299-2	High	Master Protein	E9PAV3	Nascent polypeptide-associated complex subunit alpha, muscle-specific form OS=Homo sapiens OX=9606 GN=NACA PE=1 SV=1	0	19.438	2	4	4	4	1	2078	205.3	9.58	121	4
1299-2	High	Master Protein	Q9BTV4	Transmembrane protein 43 OS=Homo sapiens OX=9606 GN=TMEM43 PE=1 SV=1	0	19.409	20	5	7	5	1	400	44.8	8.13	107	5
1299-2	High	Master Protein	P26373	60S ribosomal protein L13 OS=Homo sapiens OX=9606 GN=RPL13 PE=1 SV=4	0	19.327	24	6	11	6	1	211	24.2	11.65	219	6
1299-2	High	Master Protein	P55084	Trifunctional enzyme subunit beta, mitochondrial OS=Homo sapiens OX=9606 GN=HADHB PE=1 SV=3	0	19.3	19	6	8	6	1	474	51.3	9.41	105	6
1299-2	High	Master Protein	P40429	60S ribosomal protein L13a OS=Homo sapiens OX=9606 GN=RPL13A PE=1 SV=2	0	19.185	22	6	9	6	1	203	23.6	10.93	105	6
1299-2	High	Master Protein	P16401	Histone H1.5 OS=Homo sapiens OX=9606 GN=HIST1H1B PE=1 SV=3	0	19.181	19	5	6	5	1	226	22.6	10.92	150	5
1299-2	High	Master Protein	Q99733	Nucleosome assembly protein 1-like 4 OS=Homo sapiens OX=9606 GN=NAP1L4 PE=1 SV=1	0	19.11	12	4	5	2	1	375	42.8	4.69	90	4
1299-2	High	Master Protein	Q7KZF4	Staphylococcal nuclease domain-containing protein 1 OS=Homo sapiens OX=9606 GN=SND1 PE=1 SV=1	0	19.106	12	7	7	7	1	910	101.9	7.17	143	7
1299-2	High	Master Protein	P06493	Cyclin-dependent kinase 1 OS=Homo sapiens OX=9606 GN=CDK1 PE=1 SV=3	0	19.105	29	8	9	8	1	297	34.1	8.4	67	8
1299-2	High	Master Protein	Q9BVP2	Guanine nucleotide-binding protein-like 3 OS=Homo sapiens OX=9606 GN=GNL3 PE=1 SV=2	0	19.016	18	6	7	6	1	549	62	9.16	88	6
1299-2	High	Master Protein	Q13263	Transcription intermediary factor 1-beta OS=Homo sapiens OX=9606 GN=TRIM28 PE=1 SV=5	0	18.957	9	4	4	4	1	835	88.5	5.77	100	4
1299-2	High	Master Protein	Q13347	Eukaryotic translation initiation factor 3 subunit I OS=Homo sapiens OX=9606 GN=EIF3I PE=1 SV=1	0	18.715	8	2	3	2	1	325	36.5	5.64	127	2
1299-2	High	Master Protein	P46778	60S ribosomal protein L21 OS=Homo sapiens OX=9606 GN=RPL21 PE=1 SV=2	0	18.687	17	3	4	3	1	160	18.6	10.49	172	3
1299-2	High	Master Protein	Q9H3K6	BolA-like protein 2 OS=Homo sapiens OX=9606 GN=BOLA2 PE=1 SV=1	0	18.666	29	2	4	2	1	86	10.1	6.52	156	2
1299-2	High	Master Protein	P30050	60S ribosomal protein L12 OS=Homo sapiens OX=9606 GN=RPL12 PE=1 SV=1	0	18.603	24	3	4	3	1	165	17.8	9.42	161	3
1299-2	High	Master Protein	P05121	Plasminogen activator inhibitor 1 OS=Homo sapiens OX=9606 GN=SERPINE1 PE=1 SV=1	0	18.577	24	7	7	7	1	402	45	7.2	110	7
1299-2	High	Master Protein	O14979	Heterogeneous nuclear ribonucleoprotein D-like OS=Homo sapiens OX=9606 GN=HNRNPDL PE=1 SV=3	0	18.538	10	5	10	3	1	420	46.4	9.57	119	5
1299-2	High	Master Protein	Q13200	26S proteasome non-ATPase regulatory subunit 2 OS=Homo sapiens OX=9606 GN=PSMD2 PE=1 SV=3	0	18.459	7	4	5	4	1	908	100.1	5.2	114	4
1299-2	High	Master Protein	Q9UL25	Ras-related protein Rab-21 OS=Homo sapiens OX=9606 GN=RAB21 PE=1 SV=3	0	18.379	18	4	5	4	1	225	24.3	7.94	142	4
1299-2	High	Master Protein	Q09666	Neuroblast differentiation-associated protein AHNAK OS=Homo sapiens OX=9606 GN=AHNAK PE=1 SV=2	0	18.34	4	7	7	7	1	5890	628.7	6.15	125	7
1299-2	High	Master Protein	P54709	Sodium/potassium-transporting ATPase subunit beta-3 OS=Homo sapiens OX=9606 GN=ATP1B3 PE=1 SV=1	0	18.225	14	3	5	3	1	279	31.5	8.35	144	3
1299-2	High	Master Protein	Q8IV08	Phospholipase D3 OS=Homo sapiens OX=9606 GN=PLD3 PE=1 SV=1	0	18.189	20	7	8	7	1	490	54.7	6.47	83	7
1299-2	High	Master Protein	Q14974	Importin subunit beta-1 OS=Homo sapiens OX=9606 GN=KPNB1 PE=1 SV=2	0	18.118	8	6	8	6	1	876	97.1	4.78	156	6
1299-2	High	Master Protein	Q14165	Malectin OS=Homo sapiens OX=9606 GN=MLEC PE=1 SV=1	0	18.061	23	5	5	5	1	292	32.2	5.41	129	5
1299-2	High	Master Protein	P26006	Integrin alpha-3 OS=Homo sapiens OX=9606 GN=ITGA3 PE=1 SV=5	0	18.034	7	5	6	5	1	1051	116.5	6.77	129	5
1299-2	High	Master Protein	O76094	Signal recognition particle subunit SRP72 OS=Homo sapiens OX=9606 GN=SRP72 PE=1 SV=3	0	18.03	15	6	8	6	1	671	74.6	9.26	114	6
1299-2	High	Master Protein	P38919	Eukaryotic initiation factor 4A-III OS=Homo sapiens OX=9606 GN=EIF4A3 PE=1 SV=4	0	18.022	13	4	5	3	1	411	46.8	6.73	99	4
1299-2	High	Master Protein	Q02790	Peptidyl-prolyl cis-trans isomerase FKBP4 OS=Homo sapiens OX=9606 GN=FKBP4 PE=1 SV=3	0	17.981	17	6	6	6	1	459	51.8	5.43	121	6
1299-2	High	Master Protein	Q9P035	Very-long-chain (3R)-3-hydroxyacyl-CoA dehydratase 3 OS=Homo sapiens OX=9606 GN=HACD3 PE=1 SV=2	0	17.972	15	6	6	6	1	362	43.1	8.94	125	6
1299-2	High	Master Protein	O14980	Exportin-1 OS=Homo sapiens OX=9606 GN=XPO1 PE=1 SV=1	0	17.962	7	5	7	5	1	1071	123.3	6.06	110	5
1299-2	High	Master Protein	Q9NRD1	F-box only protein 6 OS=Homo sapiens OX=9606 GN=FBXO6 PE=1 SV=1	0	17.876	16	5	6	5	1	293	33.9	6.09	106	5
1299-2	High	Master Protein	Q15050	Ribosome biogenesis regulatory protein homolog OS=Homo sapiens OX=9606 GN=RRS1 PE=1 SV=2	0	17.745	15	4	6	4	1	365	41.2	10.7	179	4
1299-2	High	Master Protein	Q9Y262	Eukaryotic translation initiation factor 3 subunit L OS=Homo sapiens OX=9606 GN=EIF3L PE=1 SV=1	0	17.69	11	4	4	4	1	564	66.7	6.34	189	4
1299-2	High	Master Protein	Q9UKM9	RNA-binding protein Raly OS=Homo sapiens OX=9606 GN=RALY PE=1 SV=1	0	17.608	25	6	6	6	1	306	32.4	9.17	104	6
1299-2	High	Master Protein	P62195	26S proteasome regulatory subunit 8 OS=Homo sapiens OX=9606 GN=PSMC5 PE=1 SV=1	0	17.595	23	6	7	5	1	406	45.6	7.55	121	6
1299-2	High	Master Protein	Q9Y490	Talin-1 OS=Homo sapiens OX=9606 GN=TLN1 PE=1 SV=3	0	17.565	5	7	8	7	1	2541	269.6	6.07	128	7
1299-2	High	Master Protein	P78347	General transcription factor II-I OS=Homo sapiens OX=9606 GN=GTF2I PE=1 SV=2	0	17.562	10	7	8	7	1	998	112.3	6.39	124	7
1299-2	High	Master Protein	P24666	Low molecular weight phosphotyrosine protein phosphatase OS=Homo sapiens OX=9606 GN=ACP1 PE=1 SV=3	0	17.544	34	5	5	5	1	158	18	6.74	182	5
1299-2	High	Master Protein	O14828	Secretory carrier-associated membrane protein 3 OS=Homo sapiens OX=9606 GN=SCAMP3 PE=1 SV=3	0	17.542	16	4	5	4	1	347	38.3	7.64	198	4
1299-2	High	Master Protein	Q12797	Aspartyl/asparaginyl beta-hydroxylase OS=Homo sapiens OX=9606 GN=ASPH PE=1 SV=3	0	17.491	13	7	8	7	1	758	85.8	5.01	168	7
1299-2	High	Master Protein	Q9BY44	Eukaryotic translation initiation factor 2A OS=Homo sapiens OX=9606 GN=EIF2A PE=1 SV=3	0	17.398	18	7	7	7	1	585	64.9	8.87	95	7
1299-2	High	Master Protein	Q9NZ08	Endoplasmic reticulum aminopeptidase 1 OS=Homo sapiens OX=9606 GN=ERAP1 PE=1 SV=3	0	17.393	10	7	7	7	1	941	107.2	6.46	95	7
1299-2	High	Master Protein	Q9Y5M8	Signal recognition particle receptor subunit beta OS=Homo sapiens OX=9606 GN=SRPRB PE=1 SV=3	0	17.382	17	4	4	4	1	271	29.7	9.04	152	4
1299-2	High	Master Protein	P63241	Eukaryotic translation initiation factor 5A-1 OS=Homo sapiens OX=9606 GN=EIF5A PE=1 SV=2	0	17.354	39	5	6	5	1	154	16.8	5.24	114	5
1299-2	High	Master Protein	Q96AY3	Peptidyl-prolyl cis-trans isomerase FKBP10 OS=Homo sapiens OX=9606 GN=FKBP10 PE=1 SV=1	0	17.343	12	5	6	5	1	582	64.2	5.62	94	5
1299-2	High	Master Protein	P37108	Signal recognition particle 14 kDa protein OS=Homo sapiens OX=9606 GN=SRP14 PE=1 SV=2	0	17.342	42	3	6	3	1	136	14.6	10.04	98	3
1299-2	High	Master Protein	P84098	60S ribosomal protein L19 OS=Homo sapiens OX=9606 GN=RPL19 PE=1 SV=1	0	17.334	22	6	7	6	1	196	23.5	11.47	148	6
1299-2	High	Master Protein	P60174	Triosephosphate isomerase OS=Homo sapiens OX=9606 GN=TPI1 PE=1 SV=3	0	17.282	17	5	6	5	1	286	30.8	5.92	165	5
1299-2	High	Master Protein	P22102	Trifunctional purine biosynthetic protein adenosine-3 OS=Homo sapiens OX=9606 GN=GART PE=1 SV=1	0	17.243	10	7	7	7	1	1010	107.7	6.7	68	7
1299-2	High	Master Protein	Q7Z2W4	Zinc finger CCCH-type antiviral protein 1 OS=Homo sapiens OX=9606 GN=ZC3HAV1 PE=1 SV=3	0	17.174	9	5	5	5	1	902	101.4	8.4	140	5
1299-2	High	Master Protein	P63104	14-3-3 protein zeta/delta OS=Homo sapiens OX=9606 GN=YWHAZ PE=1 SV=1	0	17.166	20	5	5	3	1	245	27.7	4.79	152	5
1299-2	High	Master Protein	Q9Y3U8	60S ribosomal protein L36 OS=Homo sapiens OX=9606 GN=RPL36 PE=1 SV=3	0	17.116	24	3	7	3	1	105	12.2	11.59	95	3
1299-2	High	Master Protein	P26639	Threonine--tRNA ligase, cytoplasmic OS=Homo sapiens OX=9606 GN=TARS PE=1 SV=3	0	17.116	13	7	8	7	1	723	83.4	6.67	101	7
1299-2	High	Master Protein	Q99459	Cell division cycle 5-like protein OS=Homo sapiens OX=9606 GN=CDC5L PE=1 SV=2	0	17.074	11	6	7	6	1	802	92.2	8.18	130	6
1299-2	High	Master Protein	Q15165	Serum paraoxonase/arylesterase 2 OS=Homo sapiens OX=9606 GN=PON2 PE=1 SV=4	0	17.044	12	3	6	3	1	354	39.4	5.6	163	3
1299-2	High	Master Protein	P41250	Glycine--tRNA ligase OS=Homo sapiens OX=9606 GN=GARS PE=1 SV=3	0	16.968	13	7	8	7	1	739	83.1	7.03	117	7
1299-2	High	Master Protein	P05387	60S acidic ribosomal protein P2 OS=Homo sapiens OX=9606 GN=RPLP2 PE=1 SV=1	0	16.956	41	3	5	3	1	115	11.7	4.54	189	3
1299-2	High	Master Protein	P09211	Glutathione S-transferase P OS=Homo sapiens OX=9606 GN=GSTP1 PE=1 SV=2	0	16.942	31	4	4	4	1	210	23.3	5.64	151	4
1299-2	High	Master Protein	P67809	Nuclease-sensitive element-binding protein 1 OS=Homo sapiens OX=9606 GN=YBX1 PE=1 SV=3	0	16.906	10	3	4	1	1	324	35.9	9.88	114	3
1299-2	High	Master Protein	Q9ULV4	Coronin-1C OS=Homo sapiens OX=9606 GN=CORO1C PE=1 SV=1	0	16.896	18	6	8	6	1	474	53.2	7.08	92	6
1299-2	High	Master Protein	P29692	Elongation factor 1-delta OS=Homo sapiens OX=9606 GN=EEF1D PE=1 SV=5	0	16.855	19	4	4	4	1	281	31.1	5.01	102	4
1299-2	High	Master Protein	O75643	U5 small nuclear ribonucleoprotein 200 kDa helicase OS=Homo sapiens OX=9606 GN=SNRNP200 PE=1 SV=2	0	16.824	4	7	7	7	1	2136	244.4	6.06	60	7
1299-2	High	Master Protein	Q08J23	tRNA (cytosine(34)-C(5))-methyltransferase OS=Homo sapiens OX=9606 GN=NSUN2 PE=1 SV=2	0	16.822	11	6	6	6	1	767	86.4	6.77	118	6
1299-2	High	Master Protein	P23381	Tryptophan--tRNA ligase, cytoplasmic OS=Homo sapiens OX=9606 GN=WARS PE=1 SV=2	0	16.662	13	4	6	4	1	471	53.1	6.23	122	4
1299-2	High	Master Protein	P30499	HLA class I histocompatibility antigen, Cw-1 alpha chain OS=Homo sapiens OX=9606 GN=HLA-C PE=1 SV=1	0	16.644	18	5	6	0	1	366	40.9	5.71	58	5
1299-2	High	Master Protein	Q8TEM1	Nuclear pore membrane glycoprotein 210 OS=Homo sapiens OX=9606 GN=NUP210 PE=1 SV=3	0	16.617	3	5	5	5	1	1887	205	6.81	127	5
1299-2	High	Master Protein	Q92499	ATP-dependent RNA helicase DDX1 OS=Homo sapiens OX=9606 GN=DDX1 PE=1 SV=2	0	16.506	12	6	6	6	1	740	82.4	7.23	50	6
1299-2	High	Master Protein	Q96PK6	RNA-binding protein 14 OS=Homo sapiens OX=9606 GN=RBM14 PE=1 SV=2	0	16.472	11	5	7	5	1	669	69.4	9.67	148	5
1299-2	High	Master Protein	O43795	Unconventional myosin-Ib OS=Homo sapiens OX=9606 GN=MYO1B PE=1 SV=3	0	16.441	8	6	6	6	1	1136	131.9	9.38	57	6
1299-2	High	Master Protein	P27694	Replication protein A 70 kDa DNA-binding subunit OS=Homo sapiens OX=9606 GN=RPA1 PE=1 SV=2	0	16.438	11	4	5	4	1	616	68.1	7.21	136	4
1299-2	High	Master Protein	Q92616	eIF-2-alpha kinase activator GCN1 OS=Homo sapiens OX=9606 GN=GCN1 PE=1 SV=6	0	16.413	4	7	8	7	1	2671	292.6	7.47	100	7
1299-2	High	Master Protein	P51148	Ras-related protein Rab-5C OS=Homo sapiens OX=9606 GN=RAB5C PE=1 SV=2	0	16.312	31	5	6	3	1	216	23.5	8.41	101	5
1299-2	High	Master Protein	P50914	60S ribosomal protein L14 OS=Homo sapiens OX=9606 GN=RPL14 PE=1 SV=4	0	16.29	11	2	4	2	1	215	23.4	10.93	124	2
1299-2	High	Master Protein	P16070	CD44 antigen OS=Homo sapiens OX=9606 GN=CD44 PE=1 SV=3	0	16.088	7	4	4	4	1	742	81.5	5.33	123	4
1299-2	High	Master Protein	Q8TCT9	Minor histocompatibility antigen H13 OS=Homo sapiens OX=9606 GN=HM13 PE=1 SV=1	0	16.041	14	4	5	4	1	377	41.5	6.43	110	4
1299-2	High	Master Protein	P62820	Ras-related protein Rab-1A OS=Homo sapiens OX=9606 GN=RAB1A PE=1 SV=3	0	16.025	44	6	8	1	1	205	22.7	6.21	112	6
1299-2	High	Master Protein	O95573	Long-chain-fatty-acid--CoA ligase 3 OS=Homo sapiens OX=9606 GN=ACSL3 PE=1 SV=3	0	15.959	13	6	6	4	1	720	80.4	8.38	106	6
1299-2	High	Master Protein	O43242	26S proteasome non-ATPase regulatory subunit 3 OS=Homo sapiens OX=9606 GN=PSMD3 PE=1 SV=2	0	15.864	11	5	5	5	1	534	60.9	8.44	167	5
1299-2	High	Master Protein	Q99729	Heterogeneous nuclear ribonucleoprotein A/B OS=Homo sapiens OX=9606 GN=HNRNPAB PE=1 SV=2	0	15.833	17	5	6	5	1	332	36.2	8.21	105	5
1299-2	High	Master Protein	P31153	S-adenosylmethionine synthase isoform type-2 OS=Homo sapiens OX=9606 GN=MAT2A PE=1 SV=1	0	15.818	10	3	4	3	1	395	43.6	6.48	117	3
1299-2	High	Master Protein	P62269	40S ribosomal protein S18 OS=Homo sapiens OX=9606 GN=RPS18 PE=1 SV=3	0	15.781	43	6	7	6	1	152	17.7	10.99	117	6
1299-2	High	Master Protein	P52597	Heterogeneous nuclear ribonucleoprotein F OS=Homo sapiens OX=9606 GN=HNRNPF PE=1 SV=3	0	15.777	11	3	5	2	1	415	45.6	5.58	146	3
1299-2	High	Master Protein	P07195	L-lactate dehydrogenase B chain OS=Homo sapiens OX=9606 GN=LDHB PE=1 SV=2	0	15.771	16	5	6	5	1	334	36.6	6.05	188	5
1299-2	High	Master Protein	Q13838	Spliceosome RNA helicase DDX39B OS=Homo sapiens OX=9606 GN=DDX39B PE=1 SV=1	0	15.715	15	6	7	2	1	428	49	5.67	104	6
1299-2	High	Master Protein	O00425	Insulin-like growth factor 2 mRNA-binding protein 3 OS=Homo sapiens OX=9606 GN=IGF2BP3 PE=1 SV=2	0	15.687	10	4	5	3	1	579	63.7	8.87	131	4
1299-2	High	Master Protein	P14314	Glucosidase 2 subunit beta OS=Homo sapiens OX=9606 GN=PRKCSH PE=1 SV=2	0	15.661	7	5	7	5	1	528	59.4	4.41	125	5
1299-2	High	Master Protein	P31930	Cytochrome b-c1 complex subunit 1, mitochondrial OS=Homo sapiens OX=9606 GN=UQCRC1 PE=1 SV=3	0	15.63	7	2	3	2	1	480	52.6	6.37	111	2
1299-2	High	Master Protein	Q15365	Poly(rC)-binding protein 1 OS=Homo sapiens OX=9606 GN=PCBP1 PE=1 SV=2	0	15.63	15	3	5	2	1	356	37.5	7.09	196	3
1299-2	High	Master Protein	P16989	Y-box-binding protein 3 OS=Homo sapiens OX=9606 GN=YBX3 PE=1 SV=4	0	15.6	16	4	5	2	1	372	40.1	9.77	72	4
1299-2	High	Master Protein	P47756	F-actin-capping protein subunit beta OS=Homo sapiens OX=9606 GN=CAPZB PE=1 SV=4	0	15.576	19	4	4	4	1	277	31.3	5.59	90	4
1299-2	High	Master Protein	P20339	Ras-related protein Rab-5A OS=Homo sapiens OX=9606 GN=RAB5A PE=1 SV=2	0	15.493	25	4	4	2	1	215	23.6	8.15	104	4
1299-2	High	Master Protein	O00148	ATP-dependent RNA helicase DDX39A OS=Homo sapiens OX=9606 GN=DDX39A PE=1 SV=2	0	15.471	15	6	7	2	1	427	49.1	5.68	98	6
1299-2	High	Master Protein	Q9NWH9	SAFB-like transcription modulator OS=Homo sapiens OX=9606 GN=SLTM PE=1 SV=2	0	15.441	4	4	5	4	1	1034	117.1	7.87	115	4
1299-2	High	Master Protein	O14818	Proteasome subunit alpha type-7 OS=Homo sapiens OX=9606 GN=PSMA7 PE=1 SV=1	0	15.258	25	4	4	4	1	248	27.9	8.46	134	4
1299-2	High	Master Protein	P00505	Aspartate aminotransferase, mitochondrial OS=Homo sapiens OX=9606 GN=GOT2 PE=1 SV=3	0	15.105	11	3	3	3	1	430	47.5	9.01	142	3
1299-2	High	Master Protein	P42766	60S ribosomal protein L35 OS=Homo sapiens OX=9606 GN=RPL35 PE=1 SV=2	0	15.101	22	2	4	2	1	123	14.5	11.05	128	2
1299-2	High	Master Protein	Q6P4A8	Phospholipase B-like 1 OS=Homo sapiens OX=9606 GN=PLBD1 PE=1 SV=2	0	14.972	10	5	6	5	1	553	63.2	9.06	141	5
1299-2	High	Master Protein	P35998	26S proteasome regulatory subunit 7 OS=Homo sapiens OX=9606 GN=PSMC2 PE=1 SV=3	0	14.965	20	6	7	6	1	433	48.6	5.95	91	6
1299-2	High	Master Protein	Q14498	RNA-binding protein 39 OS=Homo sapiens OX=9606 GN=RBM39 PE=1 SV=2	0	14.917	10	4	4	4	1	530	59.3	10.1	111	4
1299-2	High	Master Protein	Q9BRK5	45 kDa calcium-binding protein OS=Homo sapiens OX=9606 GN=SDF4 PE=1 SV=1	0	14.898	21	6	7	6	1	362	41.8	4.86	69	6
1299-2	High	Master Protein	O14672	Disintegrin and metalloproteinase domain-containing protein 10 OS=Homo sapiens OX=9606 GN=ADAM10 PE=1 SV=1	0	14.873	7	4	5	4	1	748	84.1	7.77	164	4
1299-2	High	Master Protein	Q9P015	39S ribosomal protein L15, mitochondrial OS=Homo sapiens OX=9606 GN=MRPL15 PE=1 SV=1	0	14.811	19	4	5	4	1	296	33.4	10.01	78	4
1299-2	High	Master Protein	P31942	Heterogeneous nuclear ribonucleoprotein H3 OS=Homo sapiens OX=9606 GN=HNRNPH3 PE=1 SV=2	0	14.713	14	3	4	3	1	346	36.9	6.87	86	3
1299-2	High	Master Protein	Q9Y295	Developmentally-regulated GTP-binding protein 1 OS=Homo sapiens OX=9606 GN=DRG1 PE=1 SV=1	0	14.627	19	5	6	5	1	367	40.5	8.9	133	5
1299-2	High	Master Protein	Q86UE4	Protein LYRIC OS=Homo sapiens OX=9606 GN=MTDH PE=1 SV=2	0	14.6	13	4	4	4	1	582	63.8	9.32	115	4
1299-2	High	Master Protein	P56537	Eukaryotic translation initiation factor 6 OS=Homo sapiens OX=9606 GN=EIF6 PE=1 SV=1	0	14.574	27	4	7	4	1	245	26.6	4.68	91	4
1299-2	High	Master Protein	P68431	Histone H3.1 OS=Homo sapiens OX=9606 GN=HIST1H3A PE=1 SV=2	0	14.546	13	2	10	2	1	136	15.4	11.12	138	2
1299-2	High	Master Protein	O75694	Nuclear pore complex protein Nup155 OS=Homo sapiens OX=9606 GN=NUP155 PE=1 SV=1	0	14.276	5	4	4	4	1	1391	155.1	6.16	100	4
1299-2	High	Master Protein	Q9BUQ8	Probable ATP-dependent RNA helicase DDX23 OS=Homo sapiens OX=9606 GN=DDX23 PE=1 SV=3	0	14.262	12	8	9	8	1	820	95.5	9.55	55	8
1299-2	High	Master Protein	P63220	40S ribosomal protein S21 OS=Homo sapiens OX=9606 GN=RPS21 PE=1 SV=1	0	14.178	52	3	4	3	1	83	9.1	8.5	112	3
1299-2	High	Master Protein	P61604	10 kDa heat shock protein, mitochondrial OS=Homo sapiens OX=9606 GN=HSPE1 PE=1 SV=2	0	14.147	35	3	5	3	1	102	10.9	8.92	170	3
1299-2	High	Master Protein	P84103	Serine/arginine-rich splicing factor 3 OS=Homo sapiens OX=9606 GN=SRSF3 PE=1 SV=1	0	13.971	29	4	6	3	1	164	19.3	11.65	101	4
1299-2	High	Master Protein	Q03518	Antigen peptide transporter 1 OS=Homo sapiens OX=9606 GN=TAP1 PE=1 SV=2	0	13.919	7	3	3	3	1	808	87.2	8.02	103	3
1299-2	High	Master Protein	O60832	H/ACA ribonucleoprotein complex subunit DKC1 OS=Homo sapiens OX=9606 GN=DKC1 PE=1 SV=3	0	13.917	16	5	5	5	1	514	57.6	9.42	58	5
1299-2	High	Master Protein	Q9BQ39	ATP-dependent RNA helicase DDX50 OS=Homo sapiens OX=9606 GN=DDX50 PE=1 SV=1	0	13.911	8	4	6	2	1	737	82.5	9.17	97	4
1299-2	High	Master Protein	P25205	DNA replication licensing factor MCM3 OS=Homo sapiens OX=9606 GN=MCM3 PE=1 SV=3	0	13.893	9	6	6	6	1	808	90.9	5.77	87	6
1299-2	High	Master Protein	P43243	Matrin-3 OS=Homo sapiens OX=9606 GN=MATR3 PE=1 SV=2	0	13.852	10	5	6	5	1	847	94.6	6.25	66	5
1299-2	High	Master Protein	Q9NVH1	DnaJ homolog subfamily C member 11 OS=Homo sapiens OX=9606 GN=DNAJC11 PE=1 SV=2	0	13.828	9	4	5	4	1	559	63.2	8.4	121	4
1299-2	High	Master Protein	P42677	40S ribosomal protein S27 OS=Homo sapiens OX=9606 GN=RPS27 PE=1 SV=3	0	13.779	33	3	4	3	1	84	9.5	9.45	118	3
1299-2	High	Master Protein	Q16643	Drebrin OS=Homo sapiens OX=9606 GN=DBN1 PE=1 SV=4	0	13.763	9	4	5	4	1	649	71.4	4.45	84	4
1299-2	High	Master Protein	Q02543	60S ribosomal protein L18a OS=Homo sapiens OX=9606 GN=RPL18A PE=1 SV=2	0	13.726	26	5	6	5	1	176	20.7	10.71	60	5
1299-2	High	Master Protein	Q6PIU2	Neutral cholesterol ester hydrolase 1 OS=Homo sapiens OX=9606 GN=NCEH1 PE=1 SV=3	0	13.708	18	6	6	6	1	408	45.8	7.23	78	6
1299-2	High	Master Protein	O75821	Eukaryotic translation initiation factor 3 subunit G OS=Homo sapiens OX=9606 GN=EIF3G PE=1 SV=2	0	13.683	16	4	6	4	1	320	35.6	6.13	53	4
1299-2	High	Master Protein	P09661	U2 small nuclear ribonucleoprotein A' OS=Homo sapiens OX=9606 GN=SNRPA1 PE=1 SV=2	0	13.668	25	5	5	5	1	255	28.4	8.62	78	5
1299-2	High	Master Protein	Q04837	Single-stranded DNA-binding protein, mitochondrial OS=Homo sapiens OX=9606 GN=SSBP1 PE=1 SV=1	0	13.64	39	4	5	4	1	148	17.2	9.6	104	4
1299-2	High	Master Protein	Q8TDN6	Ribosome biogenesis protein BRX1 homolog OS=Homo sapiens OX=9606 GN=BRIX1 PE=1 SV=2	0	13.636	14	4	5	4	1	353	41.4	9.92	102	4
1299-2	High	Master Protein	Q9UBX3	Mitochondrial dicarboxylate carrier OS=Homo sapiens OX=9606 GN=SLC25A10 PE=1 SV=2	0	13.604	15	3	5	3	1	287	31.3	9.54	82	3
1299-2	High	Master Protein	Q9Y678	Coatomer subunit gamma-1 OS=Homo sapiens OX=9606 GN=COPG1 PE=1 SV=1	0	13.483	7	4	4	4	1	874	97.7	5.47	117	4
1299-2	High	Master Protein	Q9H9B4	Sideroflexin-1 OS=Homo sapiens OX=9606 GN=SFXN1 PE=1 SV=4	0	13.476	20	5	5	5	1	322	35.6	9.07	106	5
1299-2	High	Master Protein	Q32P28	Prolyl 3-hydroxylase 1 OS=Homo sapiens OX=9606 GN=P3H1 PE=1 SV=2	0	13.375	8	6	6	6	1	736	83.3	5.14	85	6
1299-2	High	Master Protein	O00303	Eukaryotic translation initiation factor 3 subunit F OS=Homo sapiens OX=9606 GN=EIF3F PE=1 SV=1	0	13.354	11	3	4	3	1	357	37.5	5.45	100	3
1299-2	High	Master Protein	P08708	40S ribosomal protein S17 OS=Homo sapiens OX=9606 GN=RPS17 PE=1 SV=2	0	13.325	43	4	5	4	1	135	15.5	9.85	76	4
1299-2	High	Master Protein	Q99519	Sialidase-1 OS=Homo sapiens OX=9606 GN=NEU1 PE=1 SV=1	0	13.284	10	5	5	5	1	415	45.4	5.88	98	5
1299-2	High	Master Protein	P13667	Protein disulfide-isomerase A4 OS=Homo sapiens OX=9606 GN=PDIA4 PE=1 SV=2	0	13.272	14	6	9	6	1	645	72.9	5.07	98	6
1299-2	High	Master Protein	P08779	Keratin, type I cytoskeletal 16 OS=Homo sapiens OX=9606 GN=KRT16 PE=1 SV=4	0	13.263	9	5	5	1	1	473	51.2	5.05	112	5
1299-2	High	Master Protein	P46379	Large proline-rich protein BAG6 OS=Homo sapiens OX=9606 GN=BAG6 PE=1 SV=2	0	13.244	6	6	6	6	1	1132	119.3	5.6	110	6
1299-2	High	Master Protein	Q1KMD3	Heterogeneous nuclear ribonucleoprotein U-like protein 2 OS=Homo sapiens OX=9606 GN=HNRNPUL2 PE=1 SV=1	0	13.204	7	5	6	5	1	747	85.1	4.91	97	5
1299-2	High	Master Protein	Q15369	Elongin-C OS=Homo sapiens OX=9606 GN=ELOC PE=1 SV=1	0	13.137	29	2	3	2	1	112	12.5	4.78	137	2
1299-2	High	Master Protein	Q03252	Lamin-B2 OS=Homo sapiens OX=9606 GN=LMNB2 PE=1 SV=4	0	13.12	11	7	8	6	1	620	69.9	5.59	63	7
1299-2	High	Master Protein	P53004	Biliverdin reductase A OS=Homo sapiens OX=9606 GN=BLVRA PE=1 SV=2	0	13.11	22	5	5	5	1	296	33.4	6.44	49	5
1299-2	High	Master Protein	P04899	Guanine nucleotide-binding protein G(i) subunit alpha-2 OS=Homo sapiens OX=9606 GN=GNAI2 PE=1 SV=3	0	13	20	5	6	3	1	355	40.4	5.54	79	5
1299-2	High	Master Protein	Q13155	Aminoacyl tRNA synthase complex-interacting multifunctional protein 2 OS=Homo sapiens OX=9606 GN=AIMP2 PE=1 SV=2	0	12.912	11	2	2	2	1	320	35.3	8.22	73	2
1299-2	High	Master Protein	Q13148	TAR DNA-binding protein 43 OS=Homo sapiens OX=9606 GN=TARDBP PE=1 SV=1	0	12.912	7	2	2	2	1	414	44.7	6.19	134	2
1299-2	High	Master Protein	Q92544	Transmembrane 9 superfamily member 4 OS=Homo sapiens OX=9606 GN=TM9SF4 PE=1 SV=2	0	12.896	7	3	6	3	1	642	74.5	6.54	130	3
1299-2	High	Master Protein	P52209	6-phosphogluconate dehydrogenase, decarboxylating OS=Homo sapiens OX=9606 GN=PGD PE=1 SV=3	0	12.848	10	4	4	4	1	483	53.1	7.23	75	4
1299-2	High	Master Protein	O60568	Procollagen-lysine,2-oxoglutarate 5-dioxygenase 3 OS=Homo sapiens OX=9606 GN=PLOD3 PE=1 SV=1	0	12.751	11	6	6	6	1	738	84.7	6.05	61	6
1299-2	High	Master Protein	P20042	Eukaryotic translation initiation factor 2 subunit 2 OS=Homo sapiens OX=9606 GN=EIF2S2 PE=1 SV=2	0	12.662	12	4	4	4	1	333	38.4	5.8	76	4
1299-2	High	Master Protein	P01033	Metalloproteinase inhibitor 1 OS=Homo sapiens OX=9606 GN=TIMP1 PE=1 SV=1	0	12.66	17	3	4	3	1	207	23.2	8.1	82	3
1299-2	High	Master Protein	P10619	Lysosomal protective protein OS=Homo sapiens OX=9606 GN=CTSA PE=1 SV=2	0	12.651	9	4	4	4	1	480	54.4	6.61	109	4
1299-2	High	Master Protein	Q15029	116 kDa U5 small nuclear ribonucleoprotein component OS=Homo sapiens OX=9606 GN=EFTUD2 PE=1 SV=1	0	12.638	7	5	5	5	1	972	109.4	5	42	5
1299-2	High	Master Protein	O43172	U4/U6 small nuclear ribonucleoprotein Prp4 OS=Homo sapiens OX=9606 GN=PRPF4 PE=1 SV=2	0	12.61	11	4	4	4	1	522	58.4	7.42	82	4
1299-2	High	Master Protein	Q96CS3	FAS-associated factor 2 OS=Homo sapiens OX=9606 GN=FAF2 PE=1 SV=2	0	12.562	12	4	4	4	1	445	52.6	5.62	88	4
1299-2	High	Master Protein	P34932	Heat shock 70 kDa protein 4 OS=Homo sapiens OX=9606 GN=HSPA4 PE=1 SV=4	0	12.554	9	5	6	5	1	840	94.3	5.19	98	5
1299-2	High	Master Protein	P11216	Glycogen phosphorylase, brain form OS=Homo sapiens OX=9606 GN=PYGB PE=1 SV=5	0	12.553	8	5	5	3	1	843	96.6	6.86	55	5
1299-2	High	Master Protein	Q9BY77	Polymerase delta-interacting protein 3 OS=Homo sapiens OX=9606 GN=POLDIP3 PE=1 SV=2	0	12.537	17	4	4	4	1	421	46.1	9.99	90	4
1299-2	High	Master Protein	Q8WU90	Zinc finger CCCH domain-containing protein 15 OS=Homo sapiens OX=9606 GN=ZC3H15 PE=1 SV=1	0	12.468	12	3	3	3	1	426	48.6	5.31	98	3
1299-2	High	Master Protein	P11387	DNA topoisomerase 1 OS=Homo sapiens OX=9606 GN=TOP1 PE=1 SV=2	0	12.397	9	5	5	5	1	765	90.7	9.31	56	5
1299-2	High	Master Protein	P46783	40S ribosomal protein S10 OS=Homo sapiens OX=9606 GN=RPS10 PE=1 SV=1	0	12.376	24	4	4	4	1	165	18.9	10.15	106	4
1299-2	High	Master Protein	P28066	Proteasome subunit alpha type-5 OS=Homo sapiens OX=9606 GN=PSMA5 PE=1 SV=3	0	12.369	16	3	3	3	1	241	26.4	4.79	96	3
1299-2	High	Master Protein	P62750	60S ribosomal protein L23a OS=Homo sapiens OX=9606 GN=RPL23A PE=1 SV=1	0	12.32	14	3	4	3	1	156	17.7	10.45	121	3
1299-2	High	Master Protein	P42704	Leucine-rich PPR motif-containing protein, mitochondrial OS=Homo sapiens OX=9606 GN=LRPPRC PE=1 SV=3	0	12.223	3	4	4	4	1	1394	157.8	6.13	64	4
1299-2	High	Master Protein	Q8NBS9	Thioredoxin domain-containing protein 5 OS=Homo sapiens OX=9606 GN=TXNDC5 PE=1 SV=2	0	12.191	14	5	5	5	1	432	47.6	5.97	60	5
1299-2	High	Master Protein	Q15393	Splicing factor 3B subunit 3 OS=Homo sapiens OX=9606 GN=SF3B3 PE=1 SV=4	0	12.187	5	4	4	4	1	1217	135.5	5.26	92	4
1299-2	High	Master Protein	P62913	60S ribosomal protein L11 OS=Homo sapiens OX=9606 GN=RPL11 PE=1 SV=2	0	12.156	16	3	5	3	1	178	20.2	9.6	142	3
1299-2	High	Master Protein	Q16658	Fascin OS=Homo sapiens OX=9606 GN=FSCN1 PE=1 SV=3	0	12.064	10	4	4	4	1	493	54.5	7.24	50	4
1299-2	High	Master Protein	Q14318	Peptidyl-prolyl cis-trans isomerase FKBP8 OS=Homo sapiens OX=9606 GN=FKBP8 PE=1 SV=2	0	12.04	8	2	3	2	1	412	44.5	4.84	213	2
1299-2	High	Master Protein	Q9Y281	Cofilin-2 OS=Homo sapiens OX=9606 GN=CFL2 PE=1 SV=1	0	12.015	38	4	4	2	1	166	18.7	7.88	96	4
1299-2	High	Master Protein	O75746	Calcium-binding mitochondrial carrier protein Aralar1 OS=Homo sapiens OX=9606 GN=SLC25A12 PE=1 SV=2	0	12.014	11	6	6	3	1	678	74.7	8.38	81	6
1299-2	High	Master Protein	Q09028	Histone-binding protein RBBP4 OS=Homo sapiens OX=9606 GN=RBBP4 PE=1 SV=3	0	11.991	13	4	5	4	1	425	47.6	4.89	111	4
1299-2	High	Master Protein	O75534	Cold shock domain-containing protein E1 OS=Homo sapiens OX=9606 GN=CSDE1 PE=1 SV=2	0	11.985	7	6	6	6	1	798	88.8	6.25	97	6
1299-2	High	Master Protein	P54886	Delta-1-pyrroline-5-carboxylate synthase OS=Homo sapiens OX=9606 GN=ALDH18A1 PE=1 SV=2	0	11.948	8	4	4	4	1	795	87.2	7.12	71	4
1299-2	High	Master Protein	Q9BQG0	Myb-binding protein 1A OS=Homo sapiens OX=9606 GN=MYBBP1A PE=1 SV=2	0	11.889	4	4	4	4	1	1328	148.8	9.28	99	4
1299-2	High	Master Protein	Q96HS1	Serine/threonine-protein phosphatase PGAM5, mitochondrial OS=Homo sapiens OX=9606 GN=PGAM5 PE=1 SV=2	0	11.878	18	4	5	4	1	289	32	8.68	80	4
1299-2	High	Master Protein	Q9H0U3	Magnesium transporter protein 1 OS=Homo sapiens OX=9606 GN=MAGT1 PE=1 SV=1	0	11.847	12	4	5	4	1	335	38	9.63	48	4
1299-2	High	Master Protein	P00338	L-lactate dehydrogenase A chain OS=Homo sapiens OX=9606 GN=LDHA PE=1 SV=2	0	11.819	15	4	4	4	1	332	36.7	8.27	93	4
1299-2	High	Master Protein	Q9BS26	Endoplasmic reticulum resident protein 44 OS=Homo sapiens OX=9606 GN=ERP44 PE=1 SV=1	0	11.81	11	5	6	5	1	406	46.9	5.26	68	5
1299-2	High	Master Protein	P46459	Vesicle-fusing ATPase OS=Homo sapiens OX=9606 GN=NSF PE=1 SV=3	0	11.784	6	4	4	4	1	744	82.5	6.95	106	4
1299-2	High	Master Protein	P52907	F-actin-capping protein subunit alpha-1 OS=Homo sapiens OX=9606 GN=CAPZA1 PE=1 SV=3	0	11.776	20	4	4	3	1	286	32.9	5.69	83	4
1299-2	High	Master Protein	Q15645	Pachytene checkpoint protein 2 homolog OS=Homo sapiens OX=9606 GN=TRIP13 PE=1 SV=2	0	11.757	6	2	3	2	1	432	48.5	6.09	97	2
1299-2	High	Master Protein	P55036	26S proteasome non-ATPase regulatory subunit 4 OS=Homo sapiens OX=9606 GN=PSMD4 PE=1 SV=1	0	11.684	14	3	3	3	1	377	40.7	4.79	74	3
1299-2	High	Master Protein	P08621	U1 small nuclear ribonucleoprotein 70 kDa OS=Homo sapiens OX=9606 GN=SNRNP70 PE=1 SV=2	0	11.681	9	4	5	4	1	437	51.5	9.94	48	4
1299-2	High	Master Protein	O75787	Renin receptor OS=Homo sapiens OX=9606 GN=ATP6AP2 PE=1 SV=2	0	11.68	13	3	5	3	1	350	39	6.1	105	3
1299-2	High	Master Protein	O60762	Dolichol-phosphate mannosyltransferase subunit 1 OS=Homo sapiens OX=9606 GN=DPM1 PE=1 SV=1	0	11.655	15	3	4	3	1	260	29.6	9.57	126	3
1299-2	High	Master Protein	Q13045	Protein flightless-1 homolog OS=Homo sapiens OX=9606 GN=FLII PE=1 SV=2	0	11.613	6	6	6	6	1	1269	144.7	6.05	80	6
1299-2	High	Master Protein	Q8TED1	Probable glutathione peroxidase 8 OS=Homo sapiens OX=9606 GN=GPX8 PE=1 SV=2	0	11.558	16	4	4	4	1	209	23.9	9.35	86	4
1299-2	High	Master Protein	P62888	60S ribosomal protein L30 OS=Homo sapiens OX=9606 GN=RPL30 PE=1 SV=2	0	11.547	10	2	4	2	1	115	12.8	9.63	171	2
1299-2	High	Master Protein	P33992	DNA replication licensing factor MCM5 OS=Homo sapiens OX=9606 GN=MCM5 PE=1 SV=5	0	11.546	9	4	4	4	1	734	82.2	8.37	50	4
1299-2	High	Master Protein	Q15582	Transforming growth factor-beta-induced protein ig-h3 OS=Homo sapiens OX=9606 GN=TGFBI PE=1 SV=1	0	11.546	7	4	4	4	1	683	74.6	7.71	117	4
1299-2	High	Master Protein	Q9UM00	Calcium load-activated calcium channel OS=Homo sapiens OX=9606 GN=TMCO1 PE=1 SV=1	0	11.546	20	3	3	3	1	188	21.2	9.74	109	3
1299-2	High	Master Protein	P60228	Eukaryotic translation initiation factor 3 subunit E OS=Homo sapiens OX=9606 GN=EIF3E PE=1 SV=1	0	11.52	14	4	4	4	1	445	52.2	6.04	89	4
1299-2	High	Master Protein	Q14739	Lamin-B receptor OS=Homo sapiens OX=9606 GN=LBR PE=1 SV=2	0	11.464	9	4	4	4	1	615	70.7	9.36	133	4
1299-2	High	Master Protein	Q5JWF2	Guanine nucleotide-binding protein G(s) subunit alpha isoforms XLas OS=Homo sapiens OX=9606 GN=GNAS PE=1 SV=2	0	11.38	6	5	6	4	1	1037	111	5.03	75	5
1299-2	High	Master Protein	Q16352	Alpha-internexin OS=Homo sapiens OX=9606 GN=INA PE=1 SV=2	0	11.359	4	3	4	1	1	499	55.4	5.4	89	3
1299-2	High	Master Protein	Q9BXS5	AP-1 complex subunit mu-1 OS=Homo sapiens OX=9606 GN=AP1M1 PE=1 SV=3	0	11.355	13	5	5	5	1	423	48.6	7.3	44	5
1299-2	High	Master Protein	P27816	Microtubule-associated protein 4 OS=Homo sapiens OX=9606 GN=MAP4 PE=1 SV=3	0	11.344	3	2	3	2	1	1152	120.9	5.43	96	2
1299-2	High	Master Protein	Q15758	Neutral amino acid transporter B(0) OS=Homo sapiens OX=9606 GN=SLC1A5 PE=1 SV=2	0	11.341	9	4	4	4	1	541	56.6	5.48	109	4
1299-2	High	Master Protein	Q8IY17	Neuropathy target esterase OS=Homo sapiens OX=9606 GN=PNPLA6 PE=1 SV=2	0	11.323	5	4	5	4	1	1366	149.9	7.81	65	4
1299-2	High	Master Protein	Q07955	Serine/arginine-rich splicing factor 1 OS=Homo sapiens OX=9606 GN=SRSF1 PE=1 SV=2	0	11.283	22	4	7	4	1	248	27.7	10.36	91	4
1299-2	High	Master Protein	P98179	RNA-binding protein 3 OS=Homo sapiens OX=9606 GN=RBM3 PE=1 SV=1	0	11.262	21	2	2	2	1	157	17.2	8.91	57	2
1299-2	High	Master Protein	Q9NZ01	Very-long-chain enoyl-CoA reductase OS=Homo sapiens OX=9606 GN=TECR PE=1 SV=1	0	11.143	4	1	4	1	1	308	36	9.45	92	1
1299-2	High	Master Protein	Q99805	Transmembrane 9 superfamily member 2 OS=Homo sapiens OX=9606 GN=TM9SF2 PE=1 SV=1	0	11.14	5	2	3	2	1	663	75.7	7.44	185	2
1299-2	High	Master Protein	Q15907	Ras-related protein Rab-11B OS=Homo sapiens OX=9606 GN=RAB11B PE=1 SV=4	0	11.121	21	4	4	4	1	218	24.5	5.94	68	4
1299-2	High	Master Protein	Q9Y5B9	FACT complex subunit SPT16 OS=Homo sapiens OX=9606 GN=SUPT16H PE=1 SV=1	0	11.093	5	4	4	4	1	1047	119.8	5.66	101	4
1299-2	High	Master Protein	P08574	Cytochrome c1, heme protein, mitochondrial OS=Homo sapiens OX=9606 GN=CYC1 PE=1 SV=3	0	11.049	4	2	3	2	1	325	35.4	9	75	2
1299-2	High	Master Protein	P11388	DNA topoisomerase 2-alpha OS=Homo sapiens OX=9606 GN=TOP2A PE=1 SV=3	0	11.044	2	3	3	3	1	1531	174.3	8.72	118	3
1299-2	High	Master Protein	Q8NFQ8	Torsin-1A-interacting protein 2 OS=Homo sapiens OX=9606 GN=TOR1AIP2 PE=1 SV=1	0	10.985	10	3	4	3	1	470	51.2	4.96	39	3
1299-2	High	Master Protein	Q92692	Nectin-2 OS=Homo sapiens OX=9606 GN=NECTIN2 PE=1 SV=1	0	10.978	15	6	6	6	1	538	57.7	4.82	65	6
1299-2	High	Master Protein	Q13823	Nucleolar GTP-binding protein 2 OS=Homo sapiens OX=9606 GN=GNL2 PE=1 SV=1	0	10.929	6	3	4	3	1	731	83.6	9.25	83	3
1299-2	High	Master Protein	Q9Y679	Ancient ubiquitous protein 1 OS=Homo sapiens OX=9606 GN=AUP1 PE=1 SV=1	0	10.876	13	4	4	4	1	476	53	8.09	84	4
1299-2	High	Master Protein	P30040	Endoplasmic reticulum resident protein 29 OS=Homo sapiens OX=9606 GN=ERP29 PE=1 SV=4	0	10.867	20	4	4	4	1	261	29	7.31	74	4
1299-2	High	Master Protein	P47897	Glutamine--tRNA ligase OS=Homo sapiens OX=9606 GN=QARS PE=1 SV=1	0	10.867	8	5	5	5	1	775	87.7	7.15	61	5
1299-2	High	Master Protein	P69905	Hemoglobin subunit alpha OS=Homo sapiens OX=9606 GN=HBA1 PE=1 SV=2	0	10.861	23	3	4	3	1	142	15.2	8.68	49	3
1299-2	High	Master Protein	O00267	Transcription elongation factor SPT5 OS=Homo sapiens OX=9606 GN=SUPT5H PE=1 SV=1	0	10.85	8	6	6	6	1	1087	120.9	5.06	51	6
1299-2	High	Master Protein	P51610	Host cell factor 1 OS=Homo sapiens OX=9606 GN=HCFC1 PE=1 SV=2	0	10.85	2	3	4	3	1	2035	208.6	7.46	89	3
1299-2	High	Master Protein	P22234	Multifunctional protein ADE2 OS=Homo sapiens OX=9606 GN=PAICS PE=1 SV=3	0	10.743	11	4	4	4	1	425	47	7.23	78	4
1299-2	High	Master Protein	Q9NYL9	Tropomodulin-3 OS=Homo sapiens OX=9606 GN=TMOD3 PE=1 SV=1	0	10.707	21	5	5	5	1	352	39.6	5.19	47	5
1299-2	High	Master Protein	Q9NX58	Cell growth-regulating nucleolar protein OS=Homo sapiens OX=9606 GN=LYAR PE=1 SV=2	0	10.706	7	3	3	3	1	379	43.6	9.54	111	3
1299-2	High	Master Protein	Q5T2N8	ATPase family AAA domain-containing protein 3C OS=Homo sapiens OX=9606 GN=ATAD3C PE=2 SV=2	0	10.706	14	5	5	1	1	411	46.4	9.31	48	5
1299-2	High	Master Protein	O95881	Thioredoxin domain-containing protein 12 OS=Homo sapiens OX=9606 GN=TXNDC12 PE=1 SV=1	0	10.658	22	3	3	3	1	172	19.2	5.4	91	3
1299-2	High	Master Protein	P09874	Poly [ADP-ribose] polymerase 1 OS=Homo sapiens OX=9606 GN=PARP1 PE=1 SV=4	0	10.646	4	3	3	3	1	1014	113	8.88	86	3
1299-2	High	Master Protein	Q00534	Cyclin-dependent kinase 6 OS=Homo sapiens OX=9606 GN=CDK6 PE=1 SV=1	0	10.645	15	4	4	4	1	326	36.9	6.46	63	4
1299-2	High	Master Protein	P35268	60S ribosomal protein L22 OS=Homo sapiens OX=9606 GN=RPL22 PE=1 SV=2	0	10.636	21	3	3	3	1	128	14.8	9.19	122	3
1299-2	High	Master Protein	O94973	AP-2 complex subunit alpha-2 OS=Homo sapiens OX=9606 GN=AP2A2 PE=1 SV=2	0	10.633	8	5	6	2	1	939	103.9	6.96	79	5
1299-2	High	Master Protein	O00767	Acyl-CoA desaturase OS=Homo sapiens OX=9606 GN=SCD PE=1 SV=2	0	10.61	12	3	5	3	1	359	41.5	9	48	3
1299-2	High	Master Protein	Q92945	Far upstream element-binding protein 2 OS=Homo sapiens OX=9606 GN=KHSRP PE=1 SV=4	0	10.601	7	4	4	4	1	711	73.1	7.3	69	4
1299-2	High	Master Protein	P50416	Carnitine O-palmitoyltransferase 1, liver isoform OS=Homo sapiens OX=9606 GN=CPT1A PE=1 SV=2	0	10.531	8	5	5	5	1	773	88.3	8.65	79	5
1299-2	High	Master Protein	P20340	Ras-related protein Rab-6A OS=Homo sapiens OX=9606 GN=RAB6A PE=1 SV=3	0	10.489	17	3	4	2	1	208	23.6	5.54	106	3
1299-2	High	Master Protein	P28838	Cytosol aminopeptidase OS=Homo sapiens OX=9606 GN=LAP3 PE=1 SV=3	0	10.47	14	5	5	5	1	519	56.1	7.93	49	5
1299-2	High	Master Protein	P62851	40S ribosomal protein S25 OS=Homo sapiens OX=9606 GN=RPS25 PE=1 SV=1	0	10.419	26	5	6	5	1	125	13.7	10.11	61	5
1299-2	High	Master Protein	P00367	Glutamate dehydrogenase 1, mitochondrial OS=Homo sapiens OX=9606 GN=GLUD1 PE=1 SV=2	0	10.395	10	4	4	4	1	558	61.4	7.8	26	4
1299-2	High	Master Protein	Q86X29	Lipolysis-stimulated lipoprotein receptor OS=Homo sapiens OX=9606 GN=LSR PE=1 SV=4	0	10.39	8	3	3	3	1	649	71.4	7.97	61	3
1299-2	High	Master Protein	P11908	Ribose-phosphate pyrophosphokinase 2 OS=Homo sapiens OX=9606 GN=PRPS2 PE=1 SV=2	0	10.365	13	3	3	3	1	318	34.7	6.61	52	3
1299-2	High	Master Protein	P47755	F-actin-capping protein subunit alpha-2 OS=Homo sapiens OX=9606 GN=CAPZA2 PE=1 SV=3	0	10.343	15	3	3	2	1	286	32.9	5.85	127	3
1299-2	High	Master Protein	Q92688	Acidic leucine-rich nuclear phosphoprotein 32 family member B OS=Homo sapiens OX=9606 GN=ANP32B PE=1 SV=1	0	10.339	10	2	3	2	1	251	28.8	4.06	55	2
1299-2	High	Master Protein	Q9UBV2	Protein sel-1 homolog 1 OS=Homo sapiens OX=9606 GN=SEL1L PE=1 SV=3	0	10.338	9	4	4	4	1	794	88.7	5.39	42	4
1299-2	High	Master Protein	Q9Y2L1	Exosome complex exonuclease RRP44 OS=Homo sapiens OX=9606 GN=DIS3 PE=1 SV=2	0	10.32	4	3	3	3	1	958	108.9	7.14	93	3
1299-2	High	Master Protein	P31040	Succinate dehydrogenase [ubiquinone] flavoprotein subunit, mitochondrial OS=Homo sapiens OX=9606 GN=SDHA PE=1 SV=2	0	10.279	11	4	4	4	1	664	72.6	7.39	43	4
1299-2	High	Master Protein	Q92522	Histone H1x OS=Homo sapiens OX=9606 GN=H1FX PE=1 SV=1	0	10.259	19	3	4	3	1	213	22.5	10.76	94	3
1299-2	High	Master Protein	O75083	WD repeat-containing protein 1 OS=Homo sapiens OX=9606 GN=WDR1 PE=1 SV=4	0	10.257	11	4	4	4	1	606	66.2	6.65	32	4
1299-2	High	Master Protein	P01137	Transforming growth factor beta-1 OS=Homo sapiens OX=9606 GN=TGFB1 PE=1 SV=2	0	10.244	10	3	3	3	1	390	44.3	8.53	74	3
1299-2	High	Master Protein	Q14694	Ubiquitin carboxyl-terminal hydrolase 10 OS=Homo sapiens OX=9606 GN=USP10 PE=1 SV=2	0	10.237	7	4	4	4	1	798	87.1	5.31	51	4
1299-2	High	Master Protein	P55060	Exportin-2 OS=Homo sapiens OX=9606 GN=CSE1L PE=1 SV=3	0	10.179	6	5	6	5	1	971	110.3	5.77	85	5
1299-2	High	Master Protein	P61026	Ras-related protein Rab-10 OS=Homo sapiens OX=9606 GN=RAB10 PE=1 SV=1	0	10.16	22	4	5	2	1	200	22.5	8.38	90	4
1299-2	High	Master Protein	Q9NVP1	ATP-dependent RNA helicase DDX18 OS=Homo sapiens OX=9606 GN=DDX18 PE=1 SV=2	0	10.138	7	4	4	4	1	670	75.4	9.5	61	4
1299-2	High	Master Protein	Q9NS69	Mitochondrial import receptor subunit TOM22 homolog OS=Homo sapiens OX=9606 GN=TOMM22 PE=1 SV=3	0	10.134	23	2	4	2	1	142	15.5	4.34	69	2
1299-2	High	Master Protein	P61006	Ras-related protein Rab-8A OS=Homo sapiens OX=9606 GN=RAB8A PE=1 SV=1	0	10.132	17	3	4	1	1	207	23.7	9.07	100	3
1299-2	High	Master Protein	Q9NX20	39S ribosomal protein L16, mitochondrial OS=Homo sapiens OX=9606 GN=MRPL16 PE=1 SV=1	0	10.102	16	3	4	3	1	251	28.4	10.13	44	3
1299-2	High	Master Protein	Q9NXH8	Torsin-4A OS=Homo sapiens OX=9606 GN=TOR4A PE=1 SV=2	0	10.057	10	3	3	3	1	423	46.9	9.94	67	3
1299-2	High	Master Protein	P08559	Pyruvate dehydrogenase E1 component subunit alpha, somatic form, mitochondrial OS=Homo sapiens OX=9606 GN=PDHA1 PE=1 SV=3	0	10.01	8	3	3	3	1	390	43.3	8.06	74	3
1299-2	High	Master Protein	Q9Y6M1	Insulin-like growth factor 2 mRNA-binding protein 2 OS=Homo sapiens OX=9606 GN=IGF2BP2 PE=1 SV=2	0	10.008	5	2	3	1	1	599	66.1	8.46	50	2
1299-2	High	Master Protein	P67812	Signal peptidase complex catalytic subunit SEC11A OS=Homo sapiens OX=9606 GN=SEC11A PE=1 SV=1	0	9.973	16	3	4	3	1	179	20.6	9.48	70	3
1299-2	High	Master Protein	Q9H307	Pinin OS=Homo sapiens OX=9606 GN=PNN PE=1 SV=5	0	9.961	5	2	3	2	1	717	81.6	7.14	50	2
1299-2	High	Master Protein	P57088	Transmembrane protein 33 OS=Homo sapiens OX=9606 GN=TMEM33 PE=1 SV=2	0	9.906	18	4	5	4	1	247	28	9.7	59	4
1299-2	High	Master Protein	O00299	Chloride intracellular channel protein 1 OS=Homo sapiens OX=9606 GN=CLIC1 PE=1 SV=4	0	9.883	19	2	2	2	1	241	26.9	5.17	103	2
1299-2	High	Master Protein	P49748	Very long-chain specific acyl-CoA dehydrogenase, mitochondrial OS=Homo sapiens OX=9606 GN=ACADVL PE=1 SV=1	0	9.829	7	4	4	4	1	655	70.3	8.75	52	4
1299-2	High	Master Protein	Q7L2E3	Putative ATP-dependent RNA helicase DHX30 OS=Homo sapiens OX=9606 GN=DHX30 PE=1 SV=1	0	9.814	5	4	4	4	1	1194	133.9	8.78	22	4
1299-2	High	Master Protein	P32969	60S ribosomal protein L9 OS=Homo sapiens OX=9606 GN=RPL9 PE=1 SV=1	0	9.805	16	3	4	3	1	192	21.9	9.95	121	3
1299-2	High	Master Protein	O60701	UDP-glucose 6-dehydrogenase OS=Homo sapiens OX=9606 GN=UGDH PE=1 SV=1	0	9.79	9	4	4	4	1	494	55	7.12	58	4
1299-2	High	Master Protein	P0DME0	Protein SETSIP OS=Homo sapiens OX=9606 GN=SETSIP PE=1 SV=1	0	9.765	9	2	2	2	1	302	34.9	4.31	116	2
1299-2	High	Master Protein	P28074	Proteasome subunit beta type-5 OS=Homo sapiens OX=9606 GN=PSMB5 PE=1 SV=3	0	9.76	5	1	2	1	1	263	28.5	6.92	77	1
1299-2	High	Master Protein	P62495	Eukaryotic peptide chain release factor subunit 1 OS=Homo sapiens OX=9606 GN=ETF1 PE=1 SV=3	0	9.757	9	3	3	3	1	437	49	5.71	68	3
1299-2	High	Master Protein	O95757	Heat shock 70 kDa protein 4L OS=Homo sapiens OX=9606 GN=HSPA4L PE=1 SV=3	0	9.742	5	3	3	2	1	839	94.5	5.88	64	3
1299-2	High	Master Protein	P53007	Tricarboxylate transport protein, mitochondrial OS=Homo sapiens OX=9606 GN=SLC25A1 PE=1 SV=2	0	9.741	12	3	3	3	1	311	34	9.89	89	3
1299-2	High	Master Protein	O43852	Calumenin OS=Homo sapiens OX=9606 GN=CALU PE=1 SV=2	0	9.737	9	2	3	2	1	315	37.1	4.64	57	2
1299-2	High	Master Protein	P14384	Carboxypeptidase M OS=Homo sapiens OX=9606 GN=CPM PE=1 SV=2	0	9.729	8	3	4	3	1	443	50.5	7.36	43	3
1299-2	High	Master Protein	P62861	40S ribosomal protein S30 OS=Homo sapiens OX=9606 GN=FAU PE=1 SV=1	0	9.695	20	3	4	3	1	59	6.6	12.15	47	3
1299-2	High	Master Protein	P54578	Ubiquitin carboxyl-terminal hydrolase 14 OS=Homo sapiens OX=9606 GN=USP14 PE=1 SV=3	0	9.681	6	3	3	3	1	494	56	5.3	90	3
1299-2	High	Master Protein	O75489	NADH dehydrogenase [ubiquinone] iron-sulfur protein 3, mitochondrial OS=Homo sapiens OX=9606 GN=NDUFS3 PE=1 SV=1	0	9.641	21	4	4	4	1	264	30.2	7.5	53	4
1299-2	High	Master Protein	Q9BZE4	Nucleolar GTP-binding protein 1 OS=Homo sapiens OX=9606 GN=GTPBP4 PE=1 SV=3	0	9.588	6	3	3	3	1	634	73.9	9.5	65	3
1299-2	High	Master Protein	Q9H6E4	Coiled-coil domain-containing protein 134 OS=Homo sapiens OX=9606 GN=CCDC134 PE=1 SV=1	0	9.537	19	3	4	3	1	229	26.5	8.85	102	3
1299-2	High	Master Protein	O75131	Copine-3 OS=Homo sapiens OX=9606 GN=CPNE3 PE=1 SV=1	0	9.492	9	4	4	4	1	537	60.1	5.85	39	4
1299-2	High	Master Protein	Q9NW13	RNA-binding protein 28 OS=Homo sapiens OX=9606 GN=RBM28 PE=1 SV=3	0	9.49	5	3	3	3	1	759	85.7	9.22	43	3
1299-2	High	Master Protein	P08240	Signal recognition particle receptor subunit alpha OS=Homo sapiens OX=9606 GN=SRPRA PE=1 SV=2	0	9.485	9	4	5	4	1	638	69.8	8.95	104	4
1299-2	High	Master Protein	P49720	Proteasome subunit beta type-3 OS=Homo sapiens OX=9606 GN=PSMB3 PE=1 SV=2	0	9.463	17	2	3	2	1	205	22.9	6.55	99	2
1299-2	High	Master Protein	P16435	NADPH--cytochrome P450 reductase OS=Homo sapiens OX=9606 GN=POR PE=1 SV=2	0	9.46	9	4	4	4	1	677	76.6	5.58	45	4
1299-2	High	Master Protein	P11172	Uridine 5'-monophosphate synthase OS=Homo sapiens OX=9606 GN=UMPS PE=1 SV=1	0	9.456	8	3	3	3	1	480	52.2	7.24	45	3
1299-2	High	Master Protein	P62316	Small nuclear ribonucleoprotein Sm D2 OS=Homo sapiens OX=9606 GN=SNRPD2 PE=1 SV=1	0	9.455	24	3	3	3	1	118	13.5	9.91	99	3
1299-2	High	Master Protein	P29401	Transketolase OS=Homo sapiens OX=9606 GN=TKT PE=1 SV=3	0	9.42	8	3	3	3	1	623	67.8	7.66	81	3
1299-2	High	Master Protein	P62873	Guanine nucleotide-binding protein G(I)/G(S)/G(T) subunit beta-1 OS=Homo sapiens OX=9606 GN=GNB1 PE=1 SV=3	0	9.403	9	3	3	3	1	340	37.4	6	92	3
1299-2	High	Master Protein	P48444	Coatomer subunit delta OS=Homo sapiens OX=9606 GN=ARCN1 PE=1 SV=1	0	9.37	7	3	3	3	1	511	57.2	6.21	64	3
1299-2	High	Master Protein	P45974	Ubiquitin carboxyl-terminal hydrolase 5 OS=Homo sapiens OX=9606 GN=USP5 PE=1 SV=2	0	9.367	5	3	3	3	1	858	95.7	5.03	88	3
1299-2	High	Master Protein	Q13011	Delta(3,5)-Delta(2,4)-dienoyl-CoA isomerase, mitochondrial OS=Homo sapiens OX=9606 GN=ECH1 PE=1 SV=2	0	9.338	8	2	2	2	1	328	35.8	8	111	2
1299-2	High	Master Protein	O15269	Serine palmitoyltransferase 1 OS=Homo sapiens OX=9606 GN=SPTLC1 PE=1 SV=1	0	9.3	11	3	3	3	1	473	52.7	6.01	83	3
1299-2	High	Master Protein	O43615	Mitochondrial import inner membrane translocase subunit TIM44 OS=Homo sapiens OX=9606 GN=TIMM44 PE=1 SV=2	0	9.277	9	3	3	3	1	452	51.3	8.32	71	3
1299-2	High	Master Protein	Q9Y224	RNA transcription, translation and transport factor protein OS=Homo sapiens OX=9606 GN=RTRAF PE=1 SV=1	0	9.274	23	4	5	4	1	244	28.1	6.65	89	4
1299-2	High	Master Protein	P02768	Serum albumin OS=Homo sapiens OX=9606 GN=ALB PE=1 SV=2	0	9.233	4	4	4	4	1	609	69.3	6.28	85	4
1299-2	High	Master Protein	P06744	Glucose-6-phosphate isomerase OS=Homo sapiens OX=9606 GN=GPI PE=1 SV=4	0	9.212	11	4	4	4	1	558	63.1	8.32	49	4
1299-2	High	Master Protein	Q06481	Amyloid-like protein 2 OS=Homo sapiens OX=9606 GN=APLP2 PE=1 SV=2	0	9.207	4	2	3	2	1	763	86.9	4.79	130	2
1299-2	High	Master Protein	P68400	Casein kinase II subunit alpha OS=Homo sapiens OX=9606 GN=CSNK2A1 PE=1 SV=1	0	9.179	13	3	5	3	1	391	45.1	7.74	23	3
1299-2	High	Master Protein	P37802	Transgelin-2 OS=Homo sapiens OX=9606 GN=TAGLN2 PE=1 SV=3	0	9.149	20	3	3	3	1	199	22.4	8.25	76	3
1299-2	High	Master Protein	P61020	Ras-related protein Rab-5B OS=Homo sapiens OX=9606 GN=RAB5B PE=1 SV=1	0	9.138	23	4	4	2	1	215	23.7	8.13	22	4
1299-2	High	Master Protein	Q92974	Rho guanine nucleotide exchange factor 2 OS=Homo sapiens OX=9606 GN=ARHGEF2 PE=1 SV=4	0	9.096	4	3	3	3	1	986	111.5	7.27	109	3
1299-2	High	Master Protein	P19525	Interferon-induced, double-stranded RNA-activated protein kinase OS=Homo sapiens OX=9606 GN=EIF2AK2 PE=1 SV=2	0	9.089	7	3	3	3	1	551	62.1	8.4	82	3
1299-2	High	Master Protein	O00622	Protein CYR61 OS=Homo sapiens OX=9606 GN=CYR61 PE=1 SV=1	0	9.08	9	3	3	3	1	381	42	8.21	65	3
1299-2	High	Master Protein	O95347	Structural maintenance of chromosomes protein 2 OS=Homo sapiens OX=9606 GN=SMC2 PE=1 SV=2	0	9.044	3	3	3	3	1	1197	135.6	8.43	79	3
1299-2	High	Master Protein	Q12907	Vesicular integral-membrane protein VIP36 OS=Homo sapiens OX=9606 GN=LMAN2 PE=1 SV=1	0	9.025	9	3	4	3	1	356	40.2	6.95	47	3
1299-2	High	Master Protein	P07741	Adenine phosphoribosyltransferase OS=Homo sapiens OX=9606 GN=APRT PE=1 SV=2	0	9.014	21	3	3	3	1	180	19.6	6.02	76	3
1299-2	High	Master Protein	Q01813	ATP-dependent 6-phosphofructokinase, platelet type OS=Homo sapiens OX=9606 GN=PFKP PE=1 SV=2	0	9.012	8	4	4	4	1	784	85.5	7.55	49	4
1299-2	High	Master Protein	Q9BQ67	Glutamate-rich WD repeat-containing protein 1 OS=Homo sapiens OX=9606 GN=GRWD1 PE=1 SV=1	0	8.999	13	4	4	4	1	446	49.4	4.92	79	4
1299-2	High	Master Protein	Q99575	Ribonucleases P/MRP protein subunit POP1 OS=Homo sapiens OX=9606 GN=POP1 PE=1 SV=2	0	8.995	4	3	3	3	1	1024	114.6	9.22	67	3
1299-2	High	Master Protein	Q9UHX1	Poly(U)-binding-splicing factor PUF60 OS=Homo sapiens OX=9606 GN=PUF60 PE=1 SV=1	0	8.992	10	3	3	3	1	559	59.8	5.29	82	3
1299-2	High	Master Protein	Q9UGP8	Translocation protein SEC63 homolog OS=Homo sapiens OX=9606 GN=SEC63 PE=1 SV=2	0	8.986	5	3	4	3	1	760	87.9	5.31	25	3
1299-2	High	Master Protein	P24534	Elongation factor 1-beta OS=Homo sapiens OX=9606 GN=EEF1B2 PE=1 SV=3	0	8.947	16	3	3	3	1	225	24.7	4.67	52	3
1299-2	High	Master Protein	P61803	Dolichyl-diphosphooligosaccharide--protein glycosyltransferase subunit DAD1 OS=Homo sapiens OX=9606 GN=DAD1 PE=1 SV=3	0	8.947	28	3	3	3	1	113	12.5	7.08	95	3
1299-2	High	Master Protein	Q8TDD1	ATP-dependent RNA helicase DDX54 OS=Homo sapiens OX=9606 GN=DDX54 PE=1 SV=2	0	8.912	7	5	5	5	1	881	98.5	10.02	55	5
1299-2	High	Master Protein	Q13595	Transformer-2 protein homolog alpha OS=Homo sapiens OX=9606 GN=TRA2A PE=1 SV=1	0	8.9	8	2	2	2	1	282	32.7	11.27	106	2
1299-2	High	Master Protein	P46779	60S ribosomal protein L28 OS=Homo sapiens OX=9606 GN=RPL28 PE=1 SV=3	0	8.889	20	2	3	2	1	137	15.7	12.02	43	2
1299-2	High	Master Protein	P25398	40S ribosomal protein S12 OS=Homo sapiens OX=9606 GN=RPS12 PE=1 SV=3	0	8.885	27	2	3	2	1	132	14.5	7.21	89	2
1299-2	High	Master Protein	P16278	Beta-galactosidase OS=Homo sapiens OX=9606 GN=GLB1 PE=1 SV=2	0	8.878	6	3	3	3	1	677	76	6.57	58	3
1299-2	High	Master Protein	O75607	Nucleoplasmin-3 OS=Homo sapiens OX=9606 GN=NPM3 PE=1 SV=3	0	8.841	17	2	2	2	1	178	19.3	4.63	67	2
[truncated: 9,845 more rows]
