# Supplementary material for: AXL is a candidate receptor for SARS-CoV-2 that promotes infection of pulmonary and bronchial epithelial cells
Source: Cell Res. 2021 Jan 8;31(2):126–40. doi: 10.1038/s41422-020-00460-y (PMC7791157; doi:10.1038/s41422-020-00460-y)
Supplement: Supplementary file 12 — Supplementary information, Table S4 [file 41422_2020_460_MOESM12_ESM.xlsx]

## Sheet: Homo Sapiens
Protein FDR Confidence: Combined	Master	Accession	Description	Exp. q-value: Combined	Sum PEP Score	Coverage [%]	# Peptides	# PSMs	# Unique Peptides	# Protein Groups	# AAs	MW [kDa]	calc. pI	Score Mascot: Mascot	# Peptides (by Search Engine): Mascot
High	Master Protein	P35579	Myosin-9 OS=Homo sapiens OX=9606 GN=MYH9 PE=1 SV=4	0	1033.41	52	115	385	101	1	1960	226.4	5.6	7056	115
High	Master Protein	Q15149	Plectin OS=Homo sapiens OX=9606 GN=PLEC PE=1 SV=3	0	857.767	39	167	269	166	1	4684	531.5	5.96	4000	167
High	Master Protein	O43707	Alpha-actinin-4 OS=Homo sapiens OX=9606 GN=ACTN4 PE=1 SV=2	0	493.453	58	46	172	33	1	911	104.8	5.44	3850	46
High	Master Protein	P63261	Actin, cytoplasmic 2 OS=Homo sapiens OX=9606 GN=ACTG1 PE=1 SV=1	0	463.242	62	25	522	1	1	375	41.8	5.48	9413	25
High	Master Protein	P60709	Actin, cytoplasmic 1 OS=Homo sapiens OX=9606 GN=ACTB PE=1 SV=1	0	462.163	62	25	523	1	1	375	41.7	5.48	9381	25
High	Master Protein	P21333	Filamin-A OS=Homo sapiens OX=9606 GN=FLNA PE=1 SV=4	0	426.477	34	62	117	59	1	2647	280.6	6.06	1989	62
High	Master Protein	O75369	Filamin-B OS=Homo sapiens OX=9606 GN=FLNB PE=1 SV=2	0	380.294	33	64	108	61	1	2602	278	5.73	1787	64
High	Master Protein	P08670	Vimentin OS=Homo sapiens OX=9606 GN=VIM PE=1 SV=4	0	342.951	71	41	156	35	1	466	53.6	5.12	2617	41
High	Master Protein	P05787	Keratin, type II cytoskeletal 8 OS=Homo sapiens OX=9606 GN=KRT8 PE=1 SV=7	0	308.935	56	40	138	32	1	483	53.7	5.59	1971	40
High	Master Protein	P11142	Heat shock cognate 71 kDa protein OS=Homo sapiens OX=9606 GN=HSPA8 PE=1 SV=1	0	303.22	50	33	163	21	1	646	70.9	5.52	2794	33
High	Master Protein	Q01082	Spectrin beta chain, non-erythrocytic 1 OS=Homo sapiens OX=9606 GN=SPTBN1 PE=1 SV=2	0	296.456	30	56	79	56	1	2364	274.4	5.57	1152	56
High	Master Protein	Q09666	Neuroblast differentiation-associated protein AHNAK OS=Homo sapiens OX=9606 GN=AHNAK PE=1 SV=2	0	290.468	32	77	89	77	1	5890	628.7	6.15	765	77
High	Master Protein	Q13813	Spectrin alpha chain, non-erythrocytic 1 OS=Homo sapiens OX=9606 GN=SPTAN1 PE=1 SV=3	0	273.407	31	62	82	62	1	2472	284.4	5.35	1055	62
High	Master Protein	P07355	Annexin A2 OS=Homo sapiens OX=9606 GN=ANXA2 PE=1 SV=2	0	262.999	58	27	137	27	1	339	38.6	7.75	2799	27
High	Master Protein	P12814	Alpha-actinin-1 OS=Homo sapiens OX=9606 GN=ACTN1 PE=1 SV=2	0	253.01	49	35	92	22	1	892	103	5.41	1648	35
High	Master Protein	P11021	Endoplasmic reticulum chaperone BiP OS=Homo sapiens OX=9606 GN=HSPA5 PE=1 SV=2	0	251.295	50	34	98	31	1	654	72.3	5.16	1846	34
High	Master Protein	P08238	Heat shock protein HSP 90-beta OS=Homo sapiens OX=9606 GN=HSP90AB1 PE=1 SV=4	0	241.64	43	35	121	21	1	724	83.2	5.03	1724	35
High	Master Protein	P68133	Actin, alpha skeletal muscle OS=Homo sapiens OX=9606 GN=ACTA1 PE=1 SV=1	0	234.91	53	20	396	1	1	377	42	5.39	4662	20
High	Master Protein	Q00610	Clathrin heavy chain 1 OS=Homo sapiens OX=9606 GN=CLTC PE=1 SV=5	0	225.489	29	41	82	41	1	1675	191.5	5.69	1171	41
High	Master Protein	P14618	Pyruvate kinase PKM OS=Homo sapiens OX=9606 GN=PKM PE=1 SV=4	0	219.834	45	23	65	23	1	531	57.9	7.84	1165	23
High	Master Protein	P62736	Actin, aortic smooth muscle OS=Homo sapiens OX=9606 GN=ACTA2 PE=1 SV=1	0	215.624	47	19	358	1	1	377	42	5.39	4368	19
High	Master Protein	P07437	Tubulin beta chain OS=Homo sapiens OX=9606 GN=TUBB PE=1 SV=2	0	211.718	46	17	98	3	1	444	49.6	4.89	1835	17
High	Master Protein	P02545	Prelamin-A/C OS=Homo sapiens OX=9606 GN=LMNA PE=1 SV=1	0	210.286	49	36	69	35	1	664	74.1	7.02	1104	36
High	Master Protein	P68371	Tubulin beta-4B chain OS=Homo sapiens OX=9606 GN=TUBB4B PE=1 SV=1	0	208.499	46	18	95	1	1	445	49.8	4.89	1721	18
High	Master Protein	P35580	Myosin-10 OS=Homo sapiens OX=9606 GN=MYH10 PE=1 SV=3	0	208.197	20	34	74	23	1	1976	228.9	5.54	866	34
High	Master Protein	P00352	Retinal dehydrogenase 1 OS=Homo sapiens OX=9606 GN=ALDH1A1 PE=1 SV=2	0	208.165	43	24	92	21	1	501	54.8	6.73	1723	24
High	Master Protein	P10809	60 kDa heat shock protein, mitochondrial OS=Homo sapiens OX=9606 GN=HSPD1 PE=1 SV=2	0	205.98	46	25	65	25	1	573	61	5.87	1216	25
High	Master Protein	P07900	Heat shock protein HSP 90-alpha OS=Homo sapiens OX=9606 GN=HSP90AA1 PE=1 SV=5	0	196.126	43	32	101	21	1	732	84.6	5.02	1745	32
High	Master Protein	P04406	Glyceraldehyde-3-phosphate dehydrogenase OS=Homo sapiens OX=9606 GN=GAPDH PE=1 SV=3	0	191.652	48	16	83	16	1	335	36	8.46	1377	16
High	Master Protein	O00159	Unconventional myosin-Ic OS=Homo sapiens OX=9606 GN=MYO1C PE=1 SV=4	0	188.692	33	31	79	31	1	1063	121.6	9.41	1336	31
High	Master Protein	P14625	Endoplasmin OS=Homo sapiens OX=9606 GN=HSP90B1 PE=1 SV=1	0	185.978	37	32	59	30	1	803	92.4	4.84	878	32
High	Master Protein	P78527	DNA-dependent protein kinase catalytic subunit OS=Homo sapiens OX=9606 GN=PRKDC PE=1 SV=3	0	176.557	14	51	64	51	1	4128	468.8	7.12	627	51
High	Master Protein	Q13885	Tubulin beta-2A chain OS=Homo sapiens OX=9606 GN=TUBB2A PE=1 SV=1	0	172.508	41	16	82	1	1	445	49.9	4.89	1318	16
High	Master Protein	Q13509	Tubulin beta-3 chain OS=Homo sapiens OX=9606 GN=TUBB3 PE=1 SV=2	0	168.998	44	17	72	5	1	450	50.4	4.93	1406	17
High	Master Protein	P42704	Leucine-rich PPR motif-containing protein, mitochondrial OS=Homo sapiens OX=9606 GN=LRPPRC PE=1 SV=3	0	166.854	25	31	48	31	1	1394	157.8	6.13	881	31
High	Master Protein	P04350	Tubulin beta-4A chain OS=Homo sapiens OX=9606 GN=TUBB4A PE=1 SV=2	0	163.201	35	13	82	2	1	444	49.6	4.88	1491	13
High	Master Protein	Q9NZM1	Myoferlin OS=Homo sapiens OX=9606 GN=MYOF PE=1 SV=1	0	160.827	23	40	60	40	1	2061	234.6	6.18	730	40
High	Master Protein	P52272	Heterogeneous nuclear ribonucleoprotein M OS=Homo sapiens OX=9606 GN=HNRNPM PE=1 SV=3	0	157.426	38	22	41	22	1	730	77.5	8.7	953	22
High	Master Protein	Q14204	Cytoplasmic dynein 1 heavy chain 1 OS=Homo sapiens OX=9606 GN=DYNC1H1 PE=1 SV=5	0	156.795	12	45	54	45	1	4646	532.1	6.4	452	45
High	Master Protein	P22626	Heterogeneous nuclear ribonucleoproteins A2/B1 OS=Homo sapiens OX=9606 GN=HNRNPA2B1 PE=1 SV=2	0	153.964	58	18	45	14	1	353	37.4	8.95	1034	18
High	Master Protein	P06733	Alpha-enolase OS=Homo sapiens OX=9606 GN=ENO1 PE=1 SV=2	0	149.432	42	16	50	15	1	434	47.1	7.39	1000	16
High	Master Protein	P06576	ATP synthase subunit beta, mitochondrial OS=Homo sapiens OX=9606 GN=ATP5F1B PE=1 SV=3	0	147.952	44	18	62	18	1	529	56.5	5.4	1323	18
High	Master Protein	P05783	Keratin, type I cytoskeletal 18 OS=Homo sapiens OX=9606 GN=KRT18 PE=1 SV=2	0	147.83	52	21	69	19	1	430	48	5.45	1139	21
High	Master Protein	P04264	Keratin, type II cytoskeletal 1 OS=Homo sapiens OX=9606 GN=KRT1 PE=1 SV=6	0	147.112	37	28	61	23	1	644	66	8.12	1020	28
High	Master Protein	Q08211	ATP-dependent RNA helicase A OS=Homo sapiens OX=9606 GN=DHX9 PE=1 SV=4	0	144.116	28	31	54	31	1	1270	140.9	6.84	648	31
High	Master Protein	P11413	Glucose-6-phosphate 1-dehydrogenase OS=Homo sapiens OX=9606 GN=G6PD PE=1 SV=4	0	143.482	56	27	59	27	1	515	59.2	6.84	923	27
High	Master Protein	P68104	Elongation factor 1-alpha 1 OS=Homo sapiens OX=9606 GN=EEF1A1 PE=1 SV=1	0	140.953	41	17	67	9	1	462	50.1	9.01	806	17
High	Master Protein	P0DMV8	Heat shock 70 kDa protein 1A OS=Homo sapiens OX=9606 GN=HSPA1A PE=1 SV=1	0	140.523	34	21	52	12	1	641	70	5.66	870	21
High	Master Protein	P46940	Ras GTPase-activating-like protein IQGAP1 OS=Homo sapiens OX=9606 GN=IQGAP1 PE=1 SV=1	0	138.221	23	31	39	31	1	1657	189.1	6.48	678	31
High	Master Protein	P25705	ATP synthase subunit alpha, mitochondrial OS=Homo sapiens OX=9606 GN=ATP5F1A PE=1 SV=1	0	137.851	43	22	53	22	1	553	59.7	9.13	909	22
High	Master Protein	P06748	Nucleophosmin OS=Homo sapiens OX=9606 GN=NPM1 PE=1 SV=2	0	135.439	37	12	37	12	1	294	32.6	4.78	879	12
High	Master Protein	P29401	Transketolase OS=Homo sapiens OX=9606 GN=TKT PE=1 SV=3	0	134.423	35	21	53	21	1	623	67.8	7.66	686	21
High	Master Protein	P19338	Nucleolin OS=Homo sapiens OX=9606 GN=NCL PE=1 SV=3	0	133.513	32	24	55	24	1	710	76.6	4.7	1038	24
High	Master Protein	P55072	Transitional endoplasmic reticulum ATPase OS=Homo sapiens OX=9606 GN=VCP PE=1 SV=4	0	127.471	31	23	43	23	1	806	89.3	5.26	597	23
High	Master Protein	P38646	Stress-70 protein, mitochondrial OS=Homo sapiens OX=9606 GN=HSPA9 PE=1 SV=2	0	124.687	34	20	49	20	1	679	73.6	6.16	853	20
High	Master Protein	Q562R1	Beta-actin-like protein 2 OS=Homo sapiens OX=9606 GN=ACTBL2 PE=1 SV=2	0	124.435	30	13	196	5	1	376	42	5.59	2811	13
High	Master Protein	P09651	Heterogeneous nuclear ribonucleoprotein A1 OS=Homo sapiens OX=9606 GN=HNRNPA1 PE=1 SV=5	0	124.013	33	14	37	10	1	372	38.7	9.13	564	14
High	Master Protein	P35908	Keratin, type II cytoskeletal 2 epidermal OS=Homo sapiens OX=9606 GN=KRT2 PE=1 SV=2	0	122.451	34	23	45	16	1	639	65.4	8	722	23
High	Master Protein	P49327	Fatty acid synthase OS=Homo sapiens OX=9606 GN=FASN PE=1 SV=3	0	120.323	16	30	36	30	1	2511	273.3	6.44	450	30
High	Master Protein	P08729	Keratin, type II cytoskeletal 7 OS=Homo sapiens OX=9606 GN=KRT7 PE=1 SV=5	0	119.801	54	30	59	24	1	469	51.4	5.48	713	30
High	Master Protein	P62805	Histone H4 OS=Homo sapiens OX=9606 GN=HIST1H4A PE=1 SV=2	0	119.775	55	9	139	9	1	103	11.4	11.36	2161	9
High	Master Protein	P60842	Eukaryotic initiation factor 4A-I OS=Homo sapiens OX=9606 GN=EIF4A1 PE=1 SV=1	0	119.275	51	20	35	17	1	406	46.1	5.48	552	20
High	Master Protein	P68363	Tubulin alpha-1B chain OS=Homo sapiens OX=9606 GN=TUBA1B PE=1 SV=1	0	117.478	41	16	52	4	1	451	50.1	5.06	1121	16
High	Master Protein	P04075	Fructose-bisphosphate aldolase A OS=Homo sapiens OX=9606 GN=ALDOA PE=1 SV=2	0	116.808	44	15	32	14	1	364	39.4	8.09	499	15
High	Master Protein	P13639	Elongation factor 2 OS=Homo sapiens OX=9606 GN=EEF2 PE=1 SV=4	0	115.032	23	22	40	21	1	858	95.3	6.83	527	22
High	Master Protein	P04083	Annexin A1 OS=Homo sapiens OX=9606 GN=ANXA1 PE=1 SV=2	0	113.733	53	16	44	16	1	346	38.7	7.02	932	16
High	Master Protein	P13645	Keratin, type I cytoskeletal 10 OS=Homo sapiens OX=9606 GN=KRT10 PE=1 SV=6	0	113.463	38	22	39	18	1	584	58.8	5.21	677	22
High	Master Protein	P08195	4F2 cell-surface antigen heavy chain OS=Homo sapiens OX=9606 GN=SLC3A2 PE=1 SV=3	0	112.742	31	18	34	18	1	630	68	5.01	672	18
High	Master Protein	P54652	Heat shock-related 70 kDa protein 2 OS=Homo sapiens OX=9606 GN=HSPA2 PE=1 SV=1	0	111.493	25	16	75	4	1	639	70	5.74	1455	16
High	Master Protein	Q9BUF5	Tubulin beta-6 chain OS=Homo sapiens OX=9606 GN=TUBB6 PE=1 SV=1	0	109.43	29	11	55	3	1	446	49.8	4.88	938	11
High	Master Protein	P53396	ATP-citrate synthase OS=Homo sapiens OX=9606 GN=ACLY PE=1 SV=3	0	107.025	23	22	41	22	1	1101	120.8	7.33	900	22
High	Master Protein	P07237	Protein disulfide-isomerase OS=Homo sapiens OX=9606 GN=P4HB PE=1 SV=3	0	107.001	39	21	42	21	1	508	57.1	4.87	638	21
High	Master Protein	O60218	Aldo-keto reductase family 1 member B10 OS=Homo sapiens OX=9606 GN=AKR1B10 PE=1 SV=2	0	106.084	53	16	50	16	1	316	36	7.84	953	16
High	Master Protein	P49736	DNA replication licensing factor MCM2 OS=Homo sapiens OX=9606 GN=MCM2 PE=1 SV=4	0	105.547	25	18	30	18	1	904	101.8	5.52	559	18
High	Master Protein	Q00839	Heterogeneous nuclear ribonucleoprotein U OS=Homo sapiens OX=9606 GN=HNRNPU PE=1 SV=6	0	103.894	20	19	41	19	1	825	90.5	6	614	19
High	Master Protein	P30101	Protein disulfide-isomerase A3 OS=Homo sapiens OX=9606 GN=PDIA3 PE=1 SV=4	0	101.986	36	19	37	19	1	505	56.7	6.35	517	19
High	Master Protein	O60814	Histone H2B type 1-K OS=Homo sapiens OX=9606 GN=HIST1H2BK PE=1 SV=3	0	97.409	41	6	77	2	1	126	13.9	10.32	1536	6
High	Master Protein	P68366	Tubulin alpha-4A chain OS=Homo sapiens OX=9606 GN=TUBA4A PE=1 SV=1	0	95.833	37	15	39	3	1	448	49.9	5.06	666	15
High	Master Protein	O43795	Unconventional myosin-Ib OS=Homo sapiens OX=9606 GN=MYO1B PE=1 SV=3	0	95.235	19	21	35	21	1	1136	131.9	9.38	377	21
High	Master Protein	P17844	Probable ATP-dependent RNA helicase DDX5 OS=Homo sapiens OX=9606 GN=DDX5 PE=1 SV=1	0	95.094	26	18	44	14	1	614	69.1	8.92	678	18
High	Master Protein	Q8IVT2	Mitotic interactor and substrate of PLK1 OS=Homo sapiens OX=9606 GN=MISP PE=1 SV=1	0	94.831	37	19	28	19	1	679	75.3	6.83	311	19
High	Master Protein	P35527	Keratin, type I cytoskeletal 9 OS=Homo sapiens OX=9606 GN=KRT9 PE=1 SV=3	0	94.116	33	17	39	16	1	623	62	5.24	742	17
High	Master Protein	P06899	Histone H2B type 1-J OS=Homo sapiens OX=9606 GN=HIST1H2BJ PE=1 SV=3	0	93.499	41	6	69	2	1	126	13.9	10.32	1384	6
High	Master Protein	Q15029	116 kDa U5 small nuclear ribonucleoprotein component OS=Homo sapiens OX=9606 GN=EFTUD2 PE=1 SV=1	0	92.863	24	18	21	17	1	972	109.4	5	376	18
High	Master Protein	Q01813	ATP-dependent 6-phosphofructokinase, platelet type OS=Homo sapiens OX=9606 GN=PFKP PE=1 SV=2	0	92.135	27	17	24	17	1	784	85.5	7.55	375	17
High	Master Protein	P31943	Heterogeneous nuclear ribonucleoprotein H OS=Homo sapiens OX=9606 GN=HNRNPH1 PE=1 SV=4	0	89.815	24	8	29	4	1	449	49.2	6.3	727	8
High	Master Protein	P36578	60S ribosomal protein L4 OS=Homo sapiens OX=9606 GN=RPL4 PE=1 SV=5	0	87.992	32	19	28	19	1	427	47.7	11.06	296	19
High	Master Protein	P00338	L-lactate dehydrogenase A chain OS=Homo sapiens OX=9606 GN=LDHA PE=1 SV=2	0	87.661	46	16	36	16	1	332	36.7	8.27	412	16
High	Master Protein	Q12965	Unconventional myosin-Ie OS=Homo sapiens OX=9606 GN=MYO1E PE=1 SV=2	0	84.548	21	21	29	21	1	1108	127	8.92	365	21
High	Master Protein	Q13263	Transcription intermediary factor 1-beta OS=Homo sapiens OX=9606 GN=TRIM28 PE=1 SV=5	0	84.53	24	14	23	14	1	835	88.5	5.77	381	14
High	Master Protein	Q92841	Probable ATP-dependent RNA helicase DDX17 OS=Homo sapiens OX=9606 GN=DDX17 PE=1 SV=2	0	84.508	26	18	34	14	1	729	80.2	8.27	566	18
High	Master Protein	P22314	Ubiquitin-like modifier-activating enzyme 1 OS=Homo sapiens OX=9606 GN=UBA1 PE=1 SV=3	0	83.803	24	17	28	17	1	1058	117.8	5.76	393	17
High	Master Protein	P61978	Heterogeneous nuclear ribonucleoprotein K OS=Homo sapiens OX=9606 GN=HNRNPK PE=1 SV=1	0	83.768	36	13	24	13	1	463	50.9	5.54	355	13
High	Master Protein	Q15084	Protein disulfide-isomerase A6 OS=Homo sapiens OX=9606 GN=PDIA6 PE=1 SV=1	0	83.481	31	11	25	11	1	440	48.1	5.08	563	11
High	Master Protein	P34931	Heat shock 70 kDa protein 1-like OS=Homo sapiens OX=9606 GN=HSPA1L PE=1 SV=2	0	83.268	23	11	38	1	1	641	70.3	6.02	708	11
High	Master Protein	P42330	Aldo-keto reductase family 1 member C3 OS=Homo sapiens OX=9606 GN=AKR1C3 PE=1 SV=4	0	83.169	46	13	37	9	1	323	36.8	7.94	468	13
High	Master Protein	O14950	Myosin regulatory light chain 12B OS=Homo sapiens OX=9606 GN=MYL12B PE=1 SV=2	0	82.717	51	9	36	9	1	172	19.8	4.84	585	9
High	Master Protein	Q16643	Drebrin OS=Homo sapiens OX=9606 GN=DBN1 PE=1 SV=4	0	82.612	19	12	29	12	1	649	71.4	4.45	361	12
High	Master Protein	P43243	Matrin-3 OS=Homo sapiens OX=9606 GN=MATR3 PE=1 SV=2	0	81.763	22	14	21	14	1	847	94.6	6.25	265	14
High	Master Protein	Q6P2Q9	Pre-mRNA-processing-splicing factor 8 OS=Homo sapiens OX=9606 GN=PRPF8 PE=1 SV=2	0	80.411	13	28	33	28	1	2335	273.4	8.84	283	28
High	Master Protein	P20700	Lamin-B1 OS=Homo sapiens OX=9606 GN=LMNB1 PE=1 SV=2	0	80.278	27	17	20	15	1	586	66.4	5.16	387	17
High	Master Protein	P51991	Heterogeneous nuclear ribonucleoprotein A3 OS=Homo sapiens OX=9606 GN=HNRNPA3 PE=1 SV=2	0	79.71	27	11	24	9	1	378	39.6	9.01	354	11
High	Master Protein	Q9Y490	Talin-1 OS=Homo sapiens OX=9606 GN=TLN1 PE=1 SV=3	0	79.62	10	18	23	18	1	2541	269.6	6.07	319	18
High	Master Protein	P30838	Aldehyde dehydrogenase, dimeric NADP-preferring OS=Homo sapiens OX=9606 GN=ALDH3A1 PE=1 SV=3	0	79.474	33	13	25	12	1	453	50.4	6.54	435	13
High	Master Protein	P11940	Polyadenylate-binding protein 1 OS=Homo sapiens OX=9606 GN=PABPC1 PE=1 SV=2	0	79.284	24	15	31	11	1	636	70.6	9.5	536	15
High	Master Protein	Q8IVF2	Protein AHNAK2 OS=Homo sapiens OX=9606 GN=AHNAK2 PE=1 SV=2	0	78.288	14	23	28	23	1	5795	616.2	5.36	207	23
High	Master Protein	P13667	Protein disulfide-isomerase A4 OS=Homo sapiens OX=9606 GN=PDIA4 PE=1 SV=2	0	78.063	29	19	29	19	1	645	72.9	5.07	462	19
High	Master Protein	P50990	T-complex protein 1 subunit theta OS=Homo sapiens OX=9606 GN=CCT8 PE=1 SV=4	0	76.959	34	16	25	16	1	548	59.6	5.6	445	16
High	Master Protein	P06753	Tropomyosin alpha-3 chain OS=Homo sapiens OX=9606 GN=TPM3 PE=1 SV=2	0	76.834	31	14	19	5	1	285	32.9	4.72	362	14
High	Master Protein	P16403	Histone H1.2 OS=Homo sapiens OX=9606 GN=HIST1H1C PE=1 SV=2	0	76.697	28	9	25	3	1	213	21.4	10.93	483	9
High	Master Protein	Q99623	Prohibitin-2 OS=Homo sapiens OX=9606 GN=PHB2 PE=1 SV=2	0	76.161	51	14	24	14	1	299	33.3	9.83	495	14
High	Master Protein	Q12931	Heat shock protein 75 kDa, mitochondrial OS=Homo sapiens OX=9606 GN=TRAP1 PE=1 SV=3	0	75.685	30	16	29	15	1	704	80.1	8.21	457	16
High	Master Protein	Q06830	Peroxiredoxin-1 OS=Homo sapiens OX=9606 GN=PRDX1 PE=1 SV=1	0	74.979	49	16	45	12	1	199	22.1	8.13	478	16
High	Master Protein	P62937	Peptidyl-prolyl cis-trans isomerase A OS=Homo sapiens OX=9606 GN=PPIA PE=1 SV=2	0	74.877	47	8	39	8	1	165	18	7.81	680	8
High	Master Protein	P23284	Peptidyl-prolyl cis-trans isomerase B OS=Homo sapiens OX=9606 GN=PPIB PE=1 SV=2	0	74.627	51	12	35	12	1	216	23.7	9.41	455	12
High	Master Protein	Q15393	Splicing factor 3B subunit 3 OS=Homo sapiens OX=9606 GN=SF3B3 PE=1 SV=4	0	73.689	16	15	25	15	1	1217	135.5	5.26	435	15
High	Master Protein	P12956	X-ray repair cross-complementing protein 6 OS=Homo sapiens OX=9606 GN=XRCC6 PE=1 SV=2	0	73.638	33	18	26	18	1	609	69.8	6.64	329	18
High	Master Protein	P09493	Tropomyosin alpha-1 chain OS=Homo sapiens OX=9606 GN=TPM1 PE=1 SV=2	0	72.747	32	15	21	6	1	284	32.7	4.74	311	15
High	Master Protein	P0CG39	POTE ankyrin domain family member J OS=Homo sapiens OX=9606 GN=POTEJ PE=3 SV=1	0	72.124	7	6	58	2	1	1038	117.3	5.97	776	6
High	Master Protein	P07814	Bifunctional glutamate/proline--tRNA ligase OS=Homo sapiens OX=9606 GN=EPRS PE=1 SV=5	0	71.505	14	20	25	20	1	1512	170.5	7.33	301	20
High	Master Protein	P35609	Alpha-actinin-2 OS=Homo sapiens OX=9606 GN=ACTN2 PE=1 SV=1	0	71.461	10	8	23	1	1	894	103.8	5.45	365	8
High	Master Protein	Q14697	Neutral alpha-glucosidase AB OS=Homo sapiens OX=9606 GN=GANAB PE=1 SV=3	0	71.332	21	17	28	17	1	944	106.8	6.14	276	17
High	Master Protein	O60701	UDP-glucose 6-dehydrogenase OS=Homo sapiens OX=9606 GN=UGDH PE=1 SV=1	0	70.827	24	12	22	12	1	494	55	7.12	475	12
High	Master Protein	Q15233	Non-POU domain-containing octamer-binding protein OS=Homo sapiens OX=9606 GN=NONO PE=1 SV=4	0	70.562	28	12	29	11	1	471	54.2	8.95	466	12
High	Master Protein	P52597	Heterogeneous nuclear ribonucleoprotein F OS=Homo sapiens OX=9606 GN=HNRNPF PE=1 SV=3	0	70.552	25	7	17	5	1	415	45.6	5.58	398	7
High	Master Protein	P52209	6-phosphogluconate dehydrogenase, decarboxylating OS=Homo sapiens OX=9606 GN=PGD PE=1 SV=3	0	70.488	28	13	21	13	1	483	53.1	7.23	346	13
High	Master Protein	P60660	Myosin light polypeptide 6 OS=Homo sapiens OX=9606 GN=MYL6 PE=1 SV=2	0	69.856	51	7	35	7	1	151	16.9	4.65	687	7
High	Master Protein	P67936	Tropomyosin alpha-4 chain OS=Homo sapiens OX=9606 GN=TPM4 PE=1 SV=3	0	69.852	37	15	20	7	1	248	28.5	4.69	340	15
High	Master Protein	P26641	Elongation factor 1-gamma OS=Homo sapiens OX=9606 GN=EEF1G PE=1 SV=3	0	69.656	28	13	25	13	1	437	50.1	6.67	330	13
High	Master Protein	P34932	Heat shock 70 kDa protein 4 OS=Homo sapiens OX=9606 GN=HSPA4 PE=1 SV=4	0	69.174	26	18	22	16	1	840	94.3	5.19	286	18
High	Master Protein	Q8WWI1	LIM domain only protein 7 OS=Homo sapiens OX=9606 GN=LMO7 PE=1 SV=3	0	69.138	12	14	15	14	1	1683	192.6	8.09	285	14
High	Master Protein	P49411	Elongation factor Tu, mitochondrial OS=Homo sapiens OX=9606 GN=TUFM PE=1 SV=2	0	69.06	34	11	21	11	1	452	49.5	7.61	427	11
High	Master Protein	P00367	Glutamate dehydrogenase 1, mitochondrial OS=Homo sapiens OX=9606 GN=GLUD1 PE=1 SV=2	0	68.832	30	15	21	15	1	558	61.4	7.8	336	15
High	Master Protein	Q9ULV4	Coronin-1C OS=Homo sapiens OX=9606 GN=CORO1C PE=1 SV=1	0	68.667	22	11	36	11	1	474	53.2	7.08	620	11
High	Master Protein	P40926	Malate dehydrogenase, mitochondrial OS=Homo sapiens OX=9606 GN=MDH2 PE=1 SV=3	0	67.593	38	8	25	8	1	338	35.5	8.68	689	8
High	Master Protein	Q9NR30	Nucleolar RNA helicase 2 OS=Homo sapiens OX=9606 GN=DDX21 PE=1 SV=5	0	67.491	18	13	21	12	1	783	87.3	9.28	250	13
High	Master Protein	Q92945	Far upstream element-binding protein 2 OS=Homo sapiens OX=9606 GN=KHSRP PE=1 SV=4	0	67.132	31	16	16	14	1	711	73.1	7.3	233	16
High	Master Protein	Q13045	Protein flightless-1 homolog OS=Homo sapiens OX=9606 GN=FLII PE=1 SV=2	0	66.959	14	16	21	16	1	1269	144.7	6.05	326	16
High	Master Protein	P10412	Histone H1.4 OS=Homo sapiens OX=9606 GN=HIST1H1E PE=1 SV=2	0	66.811	26	8	22	2	1	219	21.9	11.03	470	8
High	Master Protein	Q05639	Elongation factor 1-alpha 2 OS=Homo sapiens OX=9606 GN=EEF1A2 PE=1 SV=1	0	66.436	23	9	35	1	1	463	50.4	9.03	370	9
High	Master Protein	P07195	L-lactate dehydrogenase B chain OS=Homo sapiens OX=9606 GN=LDHB PE=1 SV=2	0	66.043	40	14	20	14	1	334	36.6	6.05	410	14
High	Master Protein	P52895	Aldo-keto reductase family 1 member C2 OS=Homo sapiens OX=9606 GN=AKR1C2 PE=1 SV=3	0	66.028	19	7	33	3	1	323	36.7	7.49	350	7
High	Master Protein	Q9NYL9	Tropomodulin-3 OS=Homo sapiens OX=9606 GN=TMOD3 PE=1 SV=1	0	65.854	43	11	17	11	1	352	39.6	5.19	315	11
High	Master Protein	Q9UQ80	Proliferation-associated protein 2G4 OS=Homo sapiens OX=9606 GN=PA2G4 PE=1 SV=3	0	65.729	38	15	22	15	1	394	43.8	6.55	305	15
High	Master Protein	P49368	T-complex protein 1 subunit gamma OS=Homo sapiens OX=9606 GN=CCT3 PE=1 SV=4	0	65.046	26	11	23	11	1	545	60.5	6.49	228	11
High	Master Protein	P02786	Transferrin receptor protein 1 OS=Homo sapiens OX=9606 GN=TFRC PE=1 SV=2	0	64.806	24	16	20	16	1	760	84.8	6.61	273	16
High	Master Protein	P46821	Microtubule-associated protein 1B OS=Homo sapiens OX=9606 GN=MAP1B PE=1 SV=2	0	64.318	9	14	19	14	1	2468	270.5	4.81	231	14
High	Master Protein	P23246	Splicing factor, proline- and glutamine-rich OS=Homo sapiens OX=9606 GN=SFPQ PE=1 SV=2	0	64.036	27	17	19	16	1	707	76.1	9.44	193	17
High	Master Protein	P37802	Transgelin-2 OS=Homo sapiens OX=9606 GN=TAGLN2 PE=1 SV=3	0	63.821	51	9	23	8	1	199	22.4	8.25	459	9
High	Master Protein	P62701	40S ribosomal protein S4, X isoform OS=Homo sapiens OX=9606 GN=RPS4X PE=1 SV=2	0	63.79	42	13	24	13	1	263	29.6	10.15	297	13
High	Master Protein	O75643	U5 small nuclear ribonucleoprotein 200 kDa helicase OS=Homo sapiens OX=9606 GN=SNRNP200 PE=1 SV=2	0	63.468	11	22	24	22	1	2136	244.4	6.06	248	22
High	Master Protein	P04844	Dolichyl-diphosphooligosaccharide--protein glycosyltransferase subunit 2 OS=Homo sapiens OX=9606 GN=RPN2 PE=1 SV=3	0	62.821	20	9	11	9	1	631	69.2	5.69	230	9
High	Master Protein	P04843	Dolichyl-diphosphooligosaccharide--protein glycosyltransferase subunit 1 OS=Homo sapiens OX=9606 GN=RPN1 PE=1 SV=1	0	62.819	29	14	18	14	1	607	68.5	6.38	199	14
High	Master Protein	P47756	F-actin-capping protein subunit beta OS=Homo sapiens OX=9606 GN=CAPZB PE=1 SV=4	0	62.156	28	9	14	9	1	277	31.3	5.59	333	9
High	Master Protein	P22695	Cytochrome b-c1 complex subunit 2, mitochondrial OS=Homo sapiens OX=9606 GN=UQCRC2 PE=1 SV=3	0	62.1	23	7	13	7	1	453	48.4	8.63	213	7
High	Master Protein	P23526	Adenosylhomocysteinase OS=Homo sapiens OX=9606 GN=AHCY PE=1 SV=4	0	61.438	28	12	23	12	1	432	47.7	6.34	433	12
High	Master Protein	Q14152	Eukaryotic translation initiation factor 3 subunit A OS=Homo sapiens OX=9606 GN=EIF3A PE=1 SV=1	0	61.41	15	17	22	17	1	1382	166.5	6.79	218	17
High	Master Protein	P62258	14-3-3 protein epsilon OS=Homo sapiens OX=9606 GN=YWHAE PE=1 SV=1	0	61.248	46	12	19	10	1	255	29.2	4.74	268	12
High	Master Protein	P00558	Phosphoglycerate kinase 1 OS=Homo sapiens OX=9606 GN=PGK1 PE=1 SV=3	0	61.234	28	10	16	10	1	417	44.6	8.1	245	10
High	Master Protein	P0C0S8	Histone H2A type 1 OS=Homo sapiens OX=9606 GN=HIST1H2AG PE=1 SV=2	0	61.026	35	5	26	1	1	130	14.1	10.9	395	5
High	Master Protein	P15311	Ezrin OS=Homo sapiens OX=9606 GN=EZR PE=1 SV=4	0	60.882	22	16	29	9	1	586	69.4	6.27	430	16
High	Master Protein	O43143	Pre-mRNA-splicing factor ATP-dependent RNA helicase DHX15 OS=Homo sapiens OX=9606 GN=DHX15 PE=1 SV=2	0	60.569	24	17	21	17	1	795	90.9	7.46	160	17
High	Master Protein	P04908	Histone H2A type 1-B/E OS=Homo sapiens OX=9606 GN=HIST1H2AB PE=1 SV=2	0	60.517	35	5	27	1	1	130	14.1	11.05	428	5
High	Master Protein	P31948	Stress-induced-phosphoprotein 1 OS=Homo sapiens OX=9606 GN=STIP1 PE=1 SV=1	0	60.438	29	17	22	17	1	543	62.6	6.8	308	17
High	Master Protein	P08758	Annexin A5 OS=Homo sapiens OX=9606 GN=ANXA5 PE=1 SV=2	0	60.184	45	13	23	13	1	320	35.9	5.05	414	13
High	Master Protein	P78371	T-complex protein 1 subunit beta OS=Homo sapiens OX=9606 GN=CCT2 PE=1 SV=4	0	59.87	37	14	18	14	1	535	57.5	6.46	240	14
High	Master Protein	Q9Y262	Eukaryotic translation initiation factor 3 subunit L OS=Homo sapiens OX=9606 GN=EIF3L PE=1 SV=1	0	59.859	27	14	18	14	1	564	66.7	6.34	347	14
High	Master Protein	Q14974	Importin subunit beta-1 OS=Homo sapiens OX=9606 GN=KPNB1 PE=1 SV=2	0	59.597	18	13	16	13	1	876	97.1	4.78	272	13
High	Master Protein	O00571	ATP-dependent RNA helicase DDX3X OS=Homo sapiens OX=9606 GN=DDX3X PE=1 SV=3	0	58.957	23	13	27	12	1	662	73.2	7.18	414	13
High	Master Protein	P06744	Glucose-6-phosphate isomerase OS=Homo sapiens OX=9606 GN=GPI PE=1 SV=4	0	58.777	26	14	22	14	1	558	63.1	8.32	343	14
High	Master Protein	P23396	40S ribosomal protein S3 OS=Homo sapiens OX=9606 GN=RPS3 PE=1 SV=2	0	58.774	59	17	31	17	1	243	26.7	9.66	471	17
High	Master Protein	P27824	Calnexin OS=Homo sapiens OX=9606 GN=CANX PE=1 SV=2	0	58.374	20	11	25	11	1	592	67.5	4.6	486	11
High	Master Protein	P18124	60S ribosomal protein L7 OS=Homo sapiens OX=9606 GN=RPL7 PE=1 SV=1	0	58.074	45	14	27	14	1	248	29.2	10.65	326	14
High	Master Protein	P62820	Ras-related protein Rab-1A OS=Homo sapiens OX=9606 GN=RAB1A PE=1 SV=3	0	57.709	47	9	22	4	1	205	22.7	6.21	199	9
High	Master Protein	P16402	Histone H1.3 OS=Homo sapiens OX=9606 GN=HIST1H1D PE=1 SV=2	0	57.436	26	8	24	2	1	221	22.3	11.02	458	8
High	Master Protein	P55884	Eukaryotic translation initiation factor 3 subunit B OS=Homo sapiens OX=9606 GN=EIF3B PE=1 SV=3	0	57.033	21	15	19	15	1	814	92.4	5	169	15
High	Master Protein	Q9Y230	RuvB-like 2 OS=Homo sapiens OX=9606 GN=RUVBL2 PE=1 SV=3	0	56.799	32	12	24	12	1	463	51.1	5.64	467	12
High	Master Protein	Q7KZF4	Staphylococcal nuclease domain-containing protein 1 OS=Homo sapiens OX=9606 GN=SND1 PE=1 SV=1	0	56.743	21	13	17	13	1	910	101.9	7.17	126	13
High	Master Protein	P25205	DNA replication licensing factor MCM3 OS=Homo sapiens OX=9606 GN=MCM3 PE=1 SV=3	0	56.733	21	14	19	14	1	808	90.9	5.77	223	14
High	Master Protein	Q7Z406	Myosin-14 OS=Homo sapiens OX=9606 GN=MYH14 PE=1 SV=2	0	56.553	4	9	23	1	1	1995	227.7	5.6	330	9
High	Master Protein	P38919	Eukaryotic initiation factor 4A-III OS=Homo sapiens OX=9606 GN=EIF4A3 PE=1 SV=4	0	56.177	31	12	15	9	1	411	46.8	6.73	245	12
High	Master Protein	P31939	Bifunctional purine biosynthesis protein PURH OS=Homo sapiens OX=9606 GN=ATIC PE=1 SV=3	0	55.825	28	13	16	13	1	592	64.6	6.71	140	13
High	Master Protein	P07737	Profilin-1 OS=Homo sapiens OX=9606 GN=PFN1 PE=1 SV=2	0	55.768	59	8	28	8	1	140	15	8.27	459	8
High	Master Protein	Q13501	Sequestosome-1 OS=Homo sapiens OX=9606 GN=SQSTM1 PE=1 SV=1	0	55.584	24	6	14	6	1	440	47.7	5.22	235	6
High	Master Protein	P07910	Heterogeneous nuclear ribonucleoproteins C1/C2 OS=Homo sapiens OX=9606 GN=HNRNPC PE=1 SV=4	0	55.337	30	12	25	12	1	306	33.7	5.08	456	12
High	Master Protein	P18206	Vinculin OS=Homo sapiens OX=9606 GN=VCL PE=1 SV=4	0	55.176	14	13	14	13	1	1134	123.7	5.66	209	13
High	Master Protein	P26038	Moesin OS=Homo sapiens OX=9606 GN=MSN PE=1 SV=3	0	54.774	27	17	27	11	1	577	67.8	6.4	266	17
High	Master Protein	P14866	Heterogeneous nuclear ribonucleoprotein L OS=Homo sapiens OX=9606 GN=HNRNPL PE=1 SV=2	0	54.743	14	7	9	7	1	589	64.1	8.22	291	7
High	Master Protein	P22392	Nucleoside diphosphate kinase B OS=Homo sapiens OX=9606 GN=NME2 PE=1 SV=1	0	54.472	51	7	16	3	1	152	17.3	8.41	181	7
High	Master Protein	O75533	Splicing factor 3B subunit 1 OS=Homo sapiens OX=9606 GN=SF3B1 PE=1 SV=3	0	54.249	14	13	17	13	1	1304	145.7	7.09	222	13
High	Master Protein	P05023	Sodium/potassium-transporting ATPase subunit alpha-1 OS=Homo sapiens OX=9606 GN=ATP1A1 PE=1 SV=1	0	54.249	16	15	16	15	1	1023	112.8	5.49	144	15
High	Master Protein	P12236	ADP/ATP translocase 3 OS=Homo sapiens OX=9606 GN=SLC25A6 PE=1 SV=4	0	53.73	35	11	38	3	1	298	32.8	9.74	448	11
High	Master Protein	Q99832	T-complex protein 1 subunit eta OS=Homo sapiens OX=9606 GN=CCT7 PE=1 SV=2	0	53.522	27	14	21	14	1	543	59.3	7.65	283	14
High	Master Protein	P05141	ADP/ATP translocase 2 OS=Homo sapiens OX=9606 GN=SLC25A5 PE=1 SV=7	0	53.521	34	11	42	4	1	298	32.8	9.69	509	11
High	Master Protein	Q9Y2X3	Nucleolar protein 58 OS=Homo sapiens OX=9606 GN=NOP58 PE=1 SV=1	0	53.302	21	8	11	8	1	529	59.5	8.92	248	8
High	Master Protein	P40939	Trifunctional enzyme subunit alpha, mitochondrial OS=Homo sapiens OX=9606 GN=HADHA PE=1 SV=2	0	52.826	19	11	17	11	1	763	82.9	9.04	236	11
High	Master Protein	P18669	Phosphoglycerate mutase 1 OS=Homo sapiens OX=9606 GN=PGAM1 PE=1 SV=2	0	52.742	45	9	23	9	1	254	28.8	7.18	297	9
High	Master Protein	P62424	60S ribosomal protein L7a OS=Homo sapiens OX=9606 GN=RPL7A PE=1 SV=2	0	52.584	30	10	18	10	1	266	30	10.61	322	10
High	Master Protein	Q9Y4I1	Unconventional myosin-Va OS=Homo sapiens OX=9606 GN=MYO5A PE=1 SV=2	0	52.552	7	13	16	11	1	1855	215.3	8.48	175	13
High	Master Protein	P62753	40S ribosomal protein S6 OS=Homo sapiens OX=9606 GN=RPS6 PE=1 SV=1	0	52.316	22	7	12	7	1	249	28.7	10.84	276	7
High	Master Protein	Q12797	Aspartyl/asparaginyl beta-hydroxylase OS=Homo sapiens OX=9606 GN=ASPH PE=1 SV=3	0	52.184	20	13	15	13	1	758	85.8	5.01	300	13
High	Master Protein	P49748	Very long-chain specific acyl-CoA dehydrogenase, mitochondrial OS=Homo sapiens OX=9606 GN=ACADVL PE=1 SV=1	0	52.183	20	11	14	11	1	655	70.3	8.75	254	11
High	Master Protein	P62241	40S ribosomal protein S8 OS=Homo sapiens OX=9606 GN=RPS8 PE=1 SV=2	0	52.125	38	8	23	8	1	208	24.2	10.32	253	8
High	Master Protein	P16615	Sarcoplasmic/endoplasmic reticulum calcium ATPase 2 OS=Homo sapiens OX=9606 GN=ATP2A2 PE=1 SV=1	0	51.552	13	11	13	8	1	1042	114.7	5.34	219	11
High	Master Protein	Q16881	Thioredoxin reductase 1, cytoplasmic OS=Homo sapiens OX=9606 GN=TXNRD1 PE=1 SV=3	0	51.34	20	11	12	11	1	649	70.9	7.39	222	11
High	Master Protein	P35232	Prohibitin OS=Homo sapiens OX=9606 GN=PHB PE=1 SV=1	0	51.336	48	11	16	11	1	272	29.8	5.76	255	11
High	Master Protein	P62263	40S ribosomal protein S14 OS=Homo sapiens OX=9606 GN=RPS14 PE=1 SV=3	0	51.181	42	9	17	9	1	151	16.3	10.05	260	9
High	Master Protein	P17987	T-complex protein 1 subunit alpha OS=Homo sapiens OX=9606 GN=TCP1 PE=1 SV=1	0	50.865	22	11	17	11	1	556	60.3	6.11	344	11
High	Master Protein	P08865	40S ribosomal protein SA OS=Homo sapiens OX=9606 GN=RPSA PE=1 SV=4	0	50.805	26	9	15	9	1	295	32.8	4.87	361	9
High	Master Protein	P05388	60S acidic ribosomal protein P0 OS=Homo sapiens OX=9606 GN=RPLP0 PE=1 SV=1	0	50.065	33	8	19	8	1	317	34.3	5.97	290	8
High	Master Protein	Q6NZI2	Caveolae-associated protein 1 OS=Homo sapiens OX=9606 GN=CAVIN1 PE=1 SV=1	0	50.034	20	7	12	7	1	390	43.5	5.6	273	7
High	Master Protein	P62269	40S ribosomal protein S18 OS=Homo sapiens OX=9606 GN=RPS18 PE=1 SV=3	0	49.999	51	12	25	12	1	152	17.7	10.99	300	12
High	Master Protein	P0DP24	Calmodulin-2 OS=Homo sapiens OX=9606 GN=CALM2 PE=1 SV=1	0	49.75	50	6	17	6	1	149	16.8	4.22	411	6
High	Master Protein	Q9Y6N5	Sulfide:quinone oxidoreductase, mitochondrial OS=Homo sapiens OX=9606 GN=SQOR PE=1 SV=1	0	49.66	34	13	15	13	1	450	49.9	9.11	184	13
High	Master Protein	P33992	DNA replication licensing factor MCM5 OS=Homo sapiens OX=9606 GN=MCM5 PE=1 SV=5	0	49.456	24	14	15	14	1	734	82.2	8.37	126	14
High	Master Protein	P11586	C-1-tetrahydrofolate synthase, cytoplasmic OS=Homo sapiens OX=9606 GN=MTHFD1 PE=1 SV=3	0	49.29	17	13	15	13	1	935	101.5	7.3	149	13
High	Master Protein	P13489	Ribonuclease inhibitor OS=Homo sapiens OX=9606 GN=RNH1 PE=1 SV=2	0	49.088	14	5	14	5	1	461	49.9	4.82	341	5
High	Master Protein	Q86V81	THO complex subunit 4 OS=Homo sapiens OX=9606 GN=ALYREF PE=1 SV=3	0	48.967	36	5	17	5	1	257	26.9	11.15	241	5
High	Master Protein	P05387	60S acidic ribosomal protein P2 OS=Homo sapiens OX=9606 GN=RPLP2 PE=1 SV=1	0	48.382	70	4	8	4	1	115	11.7	4.54	223	4
High	Master Protein	Q13200	26S proteasome non-ATPase regulatory subunit 2 OS=Homo sapiens OX=9606 GN=PSMD2 PE=1 SV=3	0	48.342	17	12	14	12	1	908	100.1	5.2	207	12
High	Master Protein	Q9UHX1	Poly(U)-binding-splicing factor PUF60 OS=Homo sapiens OX=9606 GN=PUF60 PE=1 SV=1	0	48.31	23	7	11	7	1	559	59.8	5.29	188	7
High	Master Protein	P55084	Trifunctional enzyme subunit beta, mitochondrial OS=Homo sapiens OX=9606 GN=HADHB PE=1 SV=3	0	47.917	29	13	20	13	1	474	51.3	9.41	221	13
High	Master Protein	Q9H0U4	Ras-related protein Rab-1B OS=Homo sapiens OX=9606 GN=RAB1B PE=1 SV=1	0	47.889	40	7	20	2	1	201	22.2	5.73	271	7
High	Master Protein	Q16555	Dihydropyrimidinase-related protein 2 OS=Homo sapiens OX=9606 GN=DPYSL2 PE=1 SV=1	0	47.748	19	8	9	8	1	572	62.3	6.38	216	8
High	Master Protein	P42166	Lamina-associated polypeptide 2, isoform alpha OS=Homo sapiens OX=9606 GN=TMPO PE=1 SV=2	0	47.475	15	7	9	3	1	694	75.4	7.66	223	7
High	Master Protein	P29692	Elongation factor 1-delta OS=Homo sapiens OX=9606 GN=EEF1D PE=1 SV=5	0	47.44	38	8	15	8	1	281	31.1	5.01	293	8
High	Master Protein	P51648	Fatty aldehyde dehydrogenase OS=Homo sapiens OX=9606 GN=ALDH3A2 PE=1 SV=1	0	47.2	20	8	17	7	1	485	54.8	7.88	401	8
High	Master Protein	P53621	Coatomer subunit alpha OS=Homo sapiens OX=9606 GN=COPA PE=1 SV=2	0	46.699	14	12	15	12	1	1224	138.3	7.66	173	12
High	Master Protein	P63244	Receptor of activated protein C kinase 1 OS=Homo sapiens OX=9606 GN=RACK1 PE=1 SV=3	0	46.532	27	9	21	9	1	317	35.1	7.69	167	9
High	Master Protein	Q6WCQ1	Myosin phosphatase Rho-interacting protein OS=Homo sapiens OX=9606 GN=MPRIP PE=1 SV=3	0	46.424	16	13	14	13	1	1025	116.5	6.21	152	13
High	Master Protein	Q13283	Ras GTPase-activating protein-binding protein 1 OS=Homo sapiens OX=9606 GN=G3BP1 PE=1 SV=1	0	46.043	18	7	15	6	1	466	52.1	5.52	181	7
High	Master Protein	Q9UJZ1	Stomatin-like protein 2, mitochondrial OS=Homo sapiens OX=9606 GN=STOML2 PE=1 SV=1	0	45.813	33	9	10	9	1	356	38.5	7.39	213	9
High	Master Protein	O00567	Nucleolar protein 56 OS=Homo sapiens OX=9606 GN=NOP56 PE=1 SV=4	0	45.397	18	9	10	9	1	594	66	9.19	147	9
High	Master Protein	Q9Y265	RuvB-like 1 OS=Homo sapiens OX=9606 GN=RUVBL1 PE=1 SV=1	0	45.297	25	9	12	9	1	456	50.2	6.42	196	9
High	Master Protein	Q96AE4	Far upstream element-binding protein 1 OS=Homo sapiens OX=9606 GN=FUBP1 PE=1 SV=3	0	45.213	22	11	12	8	1	644	67.5	7.61	188	11
High	Master Protein	P13804	Electron transfer flavoprotein subunit alpha, mitochondrial OS=Homo sapiens OX=9606 GN=ETFA PE=1 SV=1	0	45.106	27	6	8	6	1	333	35.1	8.38	207	6
High	Master Protein	P52292	Importin subunit alpha-1 OS=Homo sapiens OX=9606 GN=KPNA2 PE=1 SV=1	0	45.061	20	8	11	8	1	529	57.8	5.4	292	8
High	Master Protein	P43686	26S proteasome regulatory subunit 6B OS=Homo sapiens OX=9606 GN=PSMC4 PE=1 SV=2	0	44.975	24	11	19	10	1	418	47.3	5.21	200	11
High	Master Protein	P13010	X-ray repair cross-complementing protein 5 OS=Homo sapiens OX=9606 GN=XRCC5 PE=1 SV=3	0	44.889	16	10	14	10	1	732	82.7	5.81	176	10
High	Master Protein	P15559	NAD(P)H dehydrogenase [quinone] 1 OS=Homo sapiens OX=9606 GN=NQO1 PE=1 SV=1	0	44.88	29	7	17	7	1	274	30.8	8.88	284	7
High	Master Protein	P26599	Polypyrimidine tract-binding protein 1 OS=Homo sapiens OX=9606 GN=PTBP1 PE=1 SV=1	0	44.859	27	10	14	9	1	531	57.2	9.17	212	10
High	Master Protein	P33993	DNA replication licensing factor MCM7 OS=Homo sapiens OX=9606 GN=MCM7 PE=1 SV=4	0	44.825	24	14	17	14	1	719	81.3	6.46	157	14
High	Master Protein	P11388	DNA topoisomerase 2-alpha OS=Homo sapiens OX=9606 GN=TOP2A PE=1 SV=3	0	44.789	10	13	14	8	1	1531	174.3	8.72	138	13
High	Master Protein	O60506	Heterogeneous nuclear ribonucleoprotein Q OS=Homo sapiens OX=9606 GN=SYNCRIP PE=1 SV=2	0	44.694	24	12	17	9	1	623	69.6	8.59	250	12
High	Master Protein	P39023	60S ribosomal protein L3 OS=Homo sapiens OX=9606 GN=RPL3 PE=1 SV=2	0	44.6	17	8	11	8	1	403	46.1	10.18	233	8
High	Master Protein	P21796	Voltage-dependent anion-selective channel protein 1 OS=Homo sapiens OX=9606 GN=VDAC1 PE=1 SV=2	0	44.545	30	8	20	7	1	283	30.8	8.54	290	8
High	Master Protein	Q12905	Interleukin enhancer-binding factor 2 OS=Homo sapiens OX=9606 GN=ILF2 PE=1 SV=2	0	44.384	31	8	20	8	1	390	43	5.26	354	8
High	Master Protein	Q14533	Keratin, type II cuticular Hb1 OS=Homo sapiens OX=9606 GN=KRT81 PE=1 SV=3	0	44.089	16	9	14	8	1	505	54.9	5.47	278	9
High	Master Protein	P13797	Plastin-3 OS=Homo sapiens OX=9606 GN=PLS3 PE=1 SV=4	0	44.061	20	10	13	6	1	630	70.8	5.6	123	10
High	Master Protein	B5ME19	Eukaryotic translation initiation factor 3 subunit C-like protein OS=Homo sapiens OX=9606 GN=EIF3CL PE=3 SV=1	0	44.044	15	12	15	12	1	914	105.4	5.64	191	12
High	Master Protein	P60174	Triosephosphate isomerase OS=Homo sapiens OX=9606 GN=TPI1 PE=1 SV=3	0	44.042	27	7	14	7	1	286	30.8	5.92	295	7
High	Master Protein	P40227	T-complex protein 1 subunit zeta OS=Homo sapiens OX=9606 GN=CCT6A PE=1 SV=3	0	43.843	27	11	12	11	1	531	58	6.68	228	11
High	Master Protein	P45880	Voltage-dependent anion-selective channel protein 2 OS=Homo sapiens OX=9606 GN=VDAC2 PE=1 SV=2	0	43.655	24	7	12	7	1	294	31.5	7.56	272	7
High	Master Protein	P54136	Arginine--tRNA ligase, cytoplasmic OS=Homo sapiens OX=9606 GN=RARS PE=1 SV=2	0	43.655	18	10	18	10	1	660	75.3	6.68	217	10
High	Master Protein	Q99873	Protein arginine N-methyltransferase 1 OS=Homo sapiens OX=9606 GN=PRMT1 PE=1 SV=3	0	43.573	25	8	14	8	1	371	42.4	5.35	222	8
High	Master Protein	Q12906	Interleukin enhancer-binding factor 3 OS=Homo sapiens OX=9606 GN=ILF3 PE=1 SV=3	0	43.382	15	12	17	12	1	894	95.3	8.76	169	12
High	Master Protein	P62826	GTP-binding nuclear protein Ran OS=Homo sapiens OX=9606 GN=RAN PE=1 SV=3	0	43.359	35	8	21	8	1	216	24.4	7.49	333	8
High	Master Protein	P55795	Heterogeneous nuclear ribonucleoprotein H2 OS=Homo sapiens OX=9606 GN=HNRNPH2 PE=1 SV=1	0	43.253	18	5	14	2	1	449	49.2	6.3	336	5
High	Master Protein	P27797	Calreticulin OS=Homo sapiens OX=9606 GN=CALR PE=1 SV=1	0	43.171	26	9	22	9	1	417	48.1	4.44	427	9
High	Master Protein	P62249	40S ribosomal protein S16 OS=Homo sapiens OX=9606 GN=RPS16 PE=1 SV=2	0	43.107	47	8	14	8	1	146	16.4	10.21	236	8
High	Master Protein	Q9BWF3	RNA-binding protein 4 OS=Homo sapiens OX=9606 GN=RBM4 PE=1 SV=1	0	43.067	33	8	9	8	1	364	40.3	7.08	180	8
High	Master Protein	P35637	RNA-binding protein FUS OS=Homo sapiens OX=9606 GN=FUS PE=1 SV=1	0	43.032	13	7	10	7	1	526	53.4	9.36	167	7
High	Master Protein	P13647	Keratin, type II cytoskeletal 5 OS=Homo sapiens OX=9606 GN=KRT5 PE=1 SV=3	0	42.808	18	13	28	5	1	590	62.3	7.74	175	13
High	Master Protein	Q02878	60S ribosomal protein L6 OS=Homo sapiens OX=9606 GN=RPL6 PE=1 SV=3	0	42.725	29	8	13	8	1	288	32.7	10.58	197	8
High	Master Protein	P49588	Alanine--tRNA ligase, cytoplasmic OS=Homo sapiens OX=9606 GN=AARS PE=1 SV=2	0	42.697	11	8	10	8	1	968	106.7	5.53	185	8
High	Master Protein	P31946	14-3-3 protein beta/alpha OS=Homo sapiens OX=9606 GN=YWHAB PE=1 SV=3	0	42.687	39	10	15	4	1	246	28.1	4.83	213	10
High	Master Protein	P39019	40S ribosomal protein S19 OS=Homo sapiens OX=9606 GN=RPS19 PE=1 SV=2	0	42.67	37	8	13	8	1	145	16.1	10.32	259	8
High	Master Protein	P46782	40S ribosomal protein S5 OS=Homo sapiens OX=9606 GN=RPS5 PE=1 SV=4	0	42.046	32	7	15	7	1	204	22.9	9.72	248	7
High	Master Protein	P34897	Serine hydroxymethyltransferase, mitochondrial OS=Homo sapiens OX=9606 GN=SHMT2 PE=1 SV=3	0	41.838	22	10	15	9	1	504	56	8.53	266	10
High	Master Protein	P22061	Protein-L-isoaspartate(D-aspartate) O-methyltransferase OS=Homo sapiens OX=9606 GN=PCMT1 PE=1 SV=4	0	41.812	47	9	12	9	1	227	24.6	7.21	159	9
High	Master Protein	P22087	rRNA 2'-O-methyltransferase fibrillarin OS=Homo sapiens OX=9606 GN=FBL PE=1 SV=2	0	41.418	33	8	10	8	1	321	33.8	10.18	104	8
High	Master Protein	Q99460	26S proteasome non-ATPase regulatory subunit 1 OS=Homo sapiens OX=9606 GN=PSMD1 PE=1 SV=2	0	41.025	15	11	13	11	1	953	105.8	5.39	179	11
High	Master Protein	P52907	F-actin-capping protein subunit alpha-1 OS=Homo sapiens OX=9606 GN=CAPZA1 PE=1 SV=3	0	40.929	32	6	18	5	1	286	32.9	5.69	290	6
High	Master Protein	P35998	26S proteasome regulatory subunit 7 OS=Homo sapiens OX=9606 GN=PSMC2 PE=1 SV=3	0	40.885	27	11	16	11	1	433	48.6	5.95	156	11
High	Master Protein	P09525	Annexin A4 OS=Homo sapiens OX=9606 GN=ANXA4 PE=1 SV=4	0	40.827	27	9	14	9	1	319	35.9	6.13	295	9
High	Master Protein	Q96C19	EF-hand domain-containing protein D2 OS=Homo sapiens OX=9606 GN=EFHD2 PE=1 SV=1	0	40.723	31	8	14	8	1	240	26.7	5.2	175	8
High	Master Protein	P61026	Ras-related protein Rab-10 OS=Homo sapiens OX=9606 GN=RAB10 PE=1 SV=1	0	40.551	35	7	20	4	1	200	22.5	8.38	185	7
High	Master Protein	P05091	Aldehyde dehydrogenase, mitochondrial OS=Homo sapiens OX=9606 GN=ALDH2 PE=1 SV=2	0	40.509	18	9	17	6	1	517	56.3	7.05	131	9
High	Master Protein	Q07955	Serine/arginine-rich splicing factor 1 OS=Homo sapiens OX=9606 GN=SRSF1 PE=1 SV=2	0	40.496	44	11	30	10	1	248	27.7	10.36	300	11
High	Master Protein	Q9Y4L1	Hypoxia up-regulated protein 1 OS=Homo sapiens OX=9606 GN=HYOU1 PE=1 SV=1	0	40.43	12	10	12	10	1	999	111.3	5.22	104	10
High	Master Protein	P61247	40S ribosomal protein S3a OS=Homo sapiens OX=9606 GN=RPS3A PE=1 SV=2	0	40.322	33	8	19	8	1	264	29.9	9.73	282	8
High	Master Protein	P30153	Serine/threonine-protein phosphatase 2A 65 kDa regulatory subunit A alpha isoform OS=Homo sapiens OX=9606 GN=PPP2R1A PE=1 SV=4	0	40.24	15	7	10	7	1	589	65.3	5.11	160	7
High	Master Protein	P62277	40S ribosomal protein S13 OS=Homo sapiens OX=9606 GN=RPS13 PE=1 SV=2	0	40.086	44	8	19	8	1	151	17.2	10.54	331	8
High	Master Protein	P37837	Transaldolase OS=Homo sapiens OX=9606 GN=TALDO1 PE=1 SV=2	0	40.021	27	9	14	9	1	337	37.5	6.81	189	9
High	Master Protein	O95831	Apoptosis-inducing factor 1, mitochondrial OS=Homo sapiens OX=9606 GN=AIFM1 PE=1 SV=1	0	39.916	16	8	10	8	1	613	66.9	8.95	181	8
High	Master Protein	P62847	40S ribosomal protein S24 OS=Homo sapiens OX=9606 GN=RPS24 PE=1 SV=1	0	39.895	36	6	13	6	1	133	15.4	10.78	255	6
High	Master Protein	P04259	Keratin, type II cytoskeletal 6B OS=Homo sapiens OX=9606 GN=KRT6B PE=1 SV=5	0	39.643	15	11	31	1	1	564	60	8	184	11
High	Master Protein	Q9P2J5	Leucine--tRNA ligase, cytoplasmic OS=Homo sapiens OX=9606 GN=LARS PE=1 SV=2	0	39.487	11	12	14	12	1	1176	134.4	7.3	138	12
High	Master Protein	Q13435	Splicing factor 3B subunit 2 OS=Homo sapiens OX=9606 GN=SF3B2 PE=1 SV=2	0	39.279	12	9	12	9	1	895	100.2	5.67	137	9
High	Master Protein	O75874	Isocitrate dehydrogenase [NADP] cytoplasmic OS=Homo sapiens OX=9606 GN=IDH1 PE=1 SV=2	0	39.214	25	9	12	8	1	414	46.6	7.01	168	9
High	Master Protein	P09211	Glutathione S-transferase P OS=Homo sapiens OX=9606 GN=GSTP1 PE=1 SV=2	0	39.043	35	6	13	6	1	210	23.3	5.64	340	6
High	Master Protein	P62195	26S proteasome regulatory subunit 8 OS=Homo sapiens OX=9606 GN=PSMC5 PE=1 SV=1	0	38.868	30	10	18	8	1	406	45.6	7.55	333	10
High	Master Protein	Q07065	Cytoskeleton-associated protein 4 OS=Homo sapiens OX=9606 GN=CKAP4 PE=1 SV=2	0	38.8	22	12	13	12	1	602	66	5.92	173	12
High	Master Protein	P07099	Epoxide hydrolase 1 OS=Homo sapiens OX=9606 GN=EPHX1 PE=1 SV=1	0	38.646	21	9	14	9	1	455	52.9	7.25	133	9
High	Master Protein	Q9UNM6	26S proteasome non-ATPase regulatory subunit 13 OS=Homo sapiens OX=9606 GN=PSMD13 PE=1 SV=2	0	38.64	25	8	12	8	1	376	42.9	5.81	234	8
High	Master Protein	P47755	F-actin-capping protein subunit alpha-2 OS=Homo sapiens OX=9606 GN=CAPZA2 PE=1 SV=3	0	38.534	38	7	17	6	1	286	32.9	5.85	424	7
High	Master Protein	P35241	Radixin OS=Homo sapiens OX=9606 GN=RDX PE=1 SV=1	0	38.111	13	9	18	2	1	583	68.5	6.37	256	9
High	Master Protein	P63104	14-3-3 protein zeta/delta OS=Homo sapiens OX=9606 GN=YWHAZ PE=1 SV=1	0	37.873	27	7	14	4	1	245	27.7	4.79	187	7
High	Master Protein	Q14103	Heterogeneous nuclear ribonucleoprotein D0 OS=Homo sapiens OX=9606 GN=HNRNPD PE=1 SV=1	0	37.748	25	8	15	7	1	355	38.4	7.81	241	8
High	Master Protein	O43390	Heterogeneous nuclear ribonucleoprotein R OS=Homo sapiens OX=9606 GN=HNRNPR PE=1 SV=1	0	37.462	20	10	16	7	1	633	70.9	8.13	274	10
High	Master Protein	P62906	60S ribosomal protein L10a OS=Homo sapiens OX=9606 GN=RPL10A PE=1 SV=2	0	37.444	28	7	16	7	1	217	24.8	9.94	137	7
High	Master Protein	P41252	Isoleucine--tRNA ligase, cytoplasmic OS=Homo sapiens OX=9606 GN=IARS PE=1 SV=2	0	37.351	11	13	15	13	1	1262	144.4	6.15	126	13
High	Master Protein	P55209	Nucleosome assembly protein 1-like 1 OS=Homo sapiens OX=9606 GN=NAP1L1 PE=1 SV=1	0	37.282	23	7	15	6	1	391	45.3	4.46	180	7
High	Master Protein	P30837	Aldehyde dehydrogenase X, mitochondrial OS=Homo sapiens OX=9606 GN=ALDH1B1 PE=1 SV=3	0	37.221	21	8	12	7	1	517	57.2	6.8	159	8
High	Master Protein	Q12792	Twinfilin-1 OS=Homo sapiens OX=9606 GN=TWF1 PE=1 SV=3	0	37.11	21	6	10	5	1	350	40.3	6.96	162	6
High	Master Protein	Q13310	Polyadenylate-binding protein 4 OS=Homo sapiens OX=9606 GN=PABPC4 PE=1 SV=1	0	37.06	13	8	17	4	1	644	70.7	9.26	355	8
High	Master Protein	E9PAV3	Nascent polypeptide-associated complex subunit alpha, muscle-specific form OS=Homo sapiens OX=9606 GN=NACA PE=1 SV=1	0	36.894	3	4	12	3	1	2078	205.3	9.58	279	4
High	Master Protein	P60903	Protein S100-A10 OS=Homo sapiens OX=9606 GN=S100A10 PE=1 SV=2	0	36.889	45	4	20	4	1	97	11.2	7.37	262	4
High	Master Protein	P28331	NADH-ubiquinone oxidoreductase 75 kDa subunit, mitochondrial OS=Homo sapiens OX=9606 GN=NDUFS1 PE=1 SV=3	0	36.856	18	11	13	11	1	727	79.4	6.23	168	11
High	Master Protein	P84098	60S ribosomal protein L19 OS=Homo sapiens OX=9606 GN=RPL19 PE=1 SV=1	0	36.851	22	5	10	5	1	196	23.5	11.47	284	5
High	Master Protein	P27708	CAD protein OS=Homo sapiens OX=9606 GN=CAD PE=1 SV=3	0	36.689	6	13	13	12	1	2225	242.8	6.46	91	13
High	Master Protein	Q16891	MICOS complex subunit MIC60 OS=Homo sapiens OX=9606 GN=IMMT PE=1 SV=1	0	36.656	13	8	10	8	1	758	83.6	6.48	151	8
High	Master Protein	Q02978	Mitochondrial 2-oxoglutarate/malate carrier protein OS=Homo sapiens OX=9606 GN=SLC25A11 PE=1 SV=3	0	36.573	35	10	12	10	1	314	34	9.91	205	10
High	Master Protein	O00151	PDZ and LIM domain protein 1 OS=Homo sapiens OX=9606 GN=PDLIM1 PE=1 SV=4	0	36.42	33	8	9	8	1	329	36	7.02	107	8
High	Master Protein	P09601	Heme oxygenase 1 OS=Homo sapiens OX=9606 GN=HMOX1 PE=1 SV=1	0	36.124	27	6	7	6	1	288	32.8	8.25	131	6
High	Master Protein	P11216	Glycogen phosphorylase, brain form OS=Homo sapiens OX=9606 GN=PYGB PE=1 SV=5	0	36.092	17	11	12	10	1	843	96.6	6.86	65	11
High	Master Protein	P00505	Aspartate aminotransferase, mitochondrial OS=Homo sapiens OX=9606 GN=GOT2 PE=1 SV=3	0	36.085	23	10	16	10	1	430	47.5	9.01	294	10
High	Master Protein	P07954	Fumarate hydratase, mitochondrial OS=Homo sapiens OX=9606 GN=FH PE=1 SV=3	0	36.071	21	6	10	6	1	510	54.6	8.76	121	6
High	Master Protein	O00469	Procollagen-lysine,2-oxoglutarate 5-dioxygenase 2 OS=Homo sapiens OX=9606 GN=PLOD2 PE=1 SV=2	0	35.859	12	7	9	7	1	737	84.6	6.71	247	7
High	Master Protein	Q07020	60S ribosomal protein L18 OS=Homo sapiens OX=9606 GN=RPL18 PE=1 SV=2	0	35.59	26	5	13	5	1	188	21.6	11.72	397	5
High	Master Protein	P50991	T-complex protein 1 subunit delta OS=Homo sapiens OX=9606 GN=CCT4 PE=1 SV=4	0	35.59	19	9	12	9	1	539	57.9	7.83	157	9
High	Master Protein	P38159	RNA-binding motif protein, X chromosome OS=Homo sapiens OX=9606 GN=RBMX PE=1 SV=3	0	35.432	25	10	15	10	1	391	42.3	10.05	169	10
High	Master Protein	Q9UQ35	Serine/arginine repetitive matrix protein 2 OS=Homo sapiens OX=9606 GN=SRRM2 PE=1 SV=2	0	35.281	3	5	6	5	1	2752	299.4	12.06	135	5
High	Master Protein	P12268	Inosine-5'-monophosphate dehydrogenase 2 OS=Homo sapiens OX=9606 GN=IMPDH2 PE=1 SV=2	0	35.23	20	9	10	9	1	514	55.8	6.9	97	9
High	Master Protein	Q92598	Heat shock protein 105 kDa OS=Homo sapiens OX=9606 GN=HSPH1 PE=1 SV=1	0	35.211	12	9	13	8	1	858	96.8	5.39	296	9
High	Master Protein	O14818	Proteasome subunit alpha type-7 OS=Homo sapiens OX=9606 GN=PSMA7 PE=1 SV=1	0	34.99	36	7	11	7	1	248	27.9	8.46	170	7
High	Master Protein	P15531	Nucleoside diphosphate kinase A OS=Homo sapiens OX=9606 GN=NME1 PE=1 SV=1	0	34.509	44	6	17	2	1	152	17.1	6.19	49	6
High	Master Protein	Q9HB71	Calcyclin-binding protein OS=Homo sapiens OX=9606 GN=CACYBP PE=1 SV=2	0	34.487	34	6	8	6	1	228	26.2	8.25	186	6
High	Master Protein	P12235	ADP/ATP translocase 1 OS=Homo sapiens OX=9606 GN=SLC25A4 PE=1 SV=4	0	34.455	30	10	30	3	1	298	33	9.76	326	10
High	Master Protein	P61158	Actin-related protein 3 OS=Homo sapiens OX=9606 GN=ACTR3 PE=1 SV=3	0	34.434	25	8	17	8	1	418	47.3	5.88	234	8
High	Master Protein	P05556	Integrin beta-1 OS=Homo sapiens OX=9606 GN=ITGB1 PE=1 SV=2	0	34.261	13	8	12	8	1	798	88.4	5.39	249	8
High	Master Protein	P27348	14-3-3 protein theta OS=Homo sapiens OX=9606 GN=YWHAQ PE=1 SV=1	0	34.184	28	8	12	4	1	245	27.7	4.78	166	8
High	Master Protein	P16070	CD44 antigen OS=Homo sapiens OX=9606 GN=CD44 PE=1 SV=3	0	33.983	9	6	7	6	1	742	81.5	5.33	217	6
High	Master Protein	P51148	Ras-related protein Rab-5C OS=Homo sapiens OX=9606 GN=RAB5C PE=1 SV=2	0	33.966	34	6	9	6	1	216	23.5	8.41	298	6
High	Master Protein	P42167	Lamina-associated polypeptide 2, isoforms beta/gamma OS=Homo sapiens OX=9606 GN=TMPO PE=1 SV=2	0	33.882	20	7	8	3	1	454	50.6	9.38	150	7
High	Master Protein	P63010	AP-2 complex subunit beta OS=Homo sapiens OX=9606 GN=AP2B1 PE=1 SV=1	0	33.831	12	10	11	10	1	937	104.5	5.38	157	10
High	Master Protein	P21980	Protein-glutamine gamma-glutamyltransferase 2 OS=Homo sapiens OX=9606 GN=TGM2 PE=1 SV=2	0	33.822	17	9	14	9	1	687	77.3	5.22	239	9
High	Master Protein	Q16531	DNA damage-binding protein 1 OS=Homo sapiens OX=9606 GN=DDB1 PE=1 SV=1	0	33.773	12	12	17	12	1	1140	126.9	5.26	60	12
High	Master Protein	P51149	Ras-related protein Rab-7a OS=Homo sapiens OX=9606 GN=RAB7A PE=1 SV=1	0	33.761	48	8	11	8	1	207	23.5	6.7	171	8
High	Master Protein	P62917	60S ribosomal protein L8 OS=Homo sapiens OX=9606 GN=RPL8 PE=1 SV=2	0	33.439	28	6	11	6	1	257	28	11.03	159	6
High	Master Protein	Q9BUJ2	Heterogeneous nuclear ribonucleoprotein U-like protein 1 OS=Homo sapiens OX=9606 GN=HNRNPUL1 PE=1 SV=2	0	33.361	9	6	8	6	1	856	95.7	6.92	176	6
High	Master Protein	O94925	Glutaminase kidney isoform, mitochondrial OS=Homo sapiens OX=9606 GN=GLS PE=1 SV=1	0	33.339	15	7	7	7	1	669	73.4	7.77	92	7
High	Master Protein	P51610	Host cell factor 1 OS=Homo sapiens OX=9606 GN=HCFC1 PE=1 SV=2	0	33.269	4	6	8	6	1	2035	208.6	7.46	170	6
High	Master Protein	O43242	26S proteasome non-ATPase regulatory subunit 3 OS=Homo sapiens OX=9606 GN=PSMD3 PE=1 SV=2	0	33.159	16	7	8	7	1	534	60.9	8.44	181	7
High	Master Protein	P14868	Aspartate--tRNA ligase, cytoplasmic OS=Homo sapiens OX=9606 GN=DARS PE=1 SV=2	0	33.129	25	11	14	11	1	501	57.1	6.55	166	11
High	Master Protein	Q14566	DNA replication licensing factor MCM6 OS=Homo sapiens OX=9606 GN=MCM6 PE=1 SV=1	0	33.123	14	10	14	10	1	821	92.8	5.41	122	10
High	Master Protein	P31153	S-adenosylmethionine synthase isoform type-2 OS=Homo sapiens OX=9606 GN=MAT2A PE=1 SV=1	0	32.656	18	7	10	7	1	395	43.6	6.48	130	7
High	Master Protein	P17980	26S proteasome regulatory subunit 6A OS=Homo sapiens OX=9606 GN=PSMC3 PE=1 SV=3	0	32.595	28	9	11	9	1	439	49.2	5.24	175	9
High	Master Protein	P46781	40S ribosomal protein S9 OS=Homo sapiens OX=9606 GN=RPS9 PE=1 SV=3	0	32.573	42	13	21	13	1	194	22.6	10.65	127	13
High	Master Protein	O14979	Heterogeneous nuclear ribonucleoprotein D-like OS=Homo sapiens OX=9606 GN=HNRNPDL PE=1 SV=3	0	32.563	14	6	17	5	1	420	46.4	9.57	225	6
High	Master Protein	Q9H0D6	5'-3' exoribonuclease 2 OS=Homo sapiens OX=9606 GN=XRN2 PE=1 SV=1	0	32.226	11	6	7	6	1	950	108.5	7.47	100	6
High	Master Protein	P60228	Eukaryotic translation initiation factor 3 subunit E OS=Homo sapiens OX=9606 GN=EIF3E PE=1 SV=1	0	32.209	23	10	12	10	1	445	52.2	6.04	132	10
High	Master Protein	P09382	Galectin-1 OS=Homo sapiens OX=9606 GN=LGALS1 PE=1 SV=2	0	32.206	34	5	13	5	1	135	14.7	5.5	406	5
High	Master Protein	P61106	Ras-related protein Rab-14 OS=Homo sapiens OX=9606 GN=RAB14 PE=1 SV=4	0	31.868	30	5	9	4	1	215	23.9	6.21	136	5
High	Master Protein	P04792	Heat shock protein beta-1 OS=Homo sapiens OX=9606 GN=HSPB1 PE=1 SV=2	0	31.856	33	6	11	6	1	205	22.8	6.4	203	6
High	Master Protein	P33991	DNA replication licensing factor MCM4 OS=Homo sapiens OX=9606 GN=MCM4 PE=1 SV=5	0	31.818	9	7	11	7	1	863	96.5	6.74	132	7
High	Master Protein	Q9P0L0	Vesicle-associated membrane protein-associated protein A OS=Homo sapiens OX=9606 GN=VAPA PE=1 SV=3	0	31.765	37	8	12	7	1	249	27.9	8.62	137	8
High	Master Protein	P61604	10 kDa heat shock protein, mitochondrial OS=Homo sapiens OX=9606 GN=HSPE1 PE=1 SV=2	0	31.581	62	8	17	8	1	102	10.9	8.92	397	8
High	Master Protein	P61353	60S ribosomal protein L27 OS=Homo sapiens OX=9606 GN=RPL27 PE=1 SV=2	0	31.527	46	5	12	5	1	136	15.8	10.56	153	5
High	Master Protein	Q9BQG0	Myb-binding protein 1A OS=Homo sapiens OX=9606 GN=MYBBP1A PE=1 SV=2	0	31.523	8	10	13	10	1	1328	148.8	9.28	213	10
High	Master Protein	P48643	T-complex protein 1 subunit epsilon OS=Homo sapiens OX=9606 GN=CCT5 PE=1 SV=1	0	31.459	18	9	12	9	1	541	59.6	5.66	128	9
High	Master Protein	P14314	Glucosidase 2 subunit beta OS=Homo sapiens OX=9606 GN=PRKCSH PE=1 SV=2	0	31.44	12	7	9	7	1	528	59.4	4.41	92	7
High	Master Protein	P62081	40S ribosomal protein S7 OS=Homo sapiens OX=9606 GN=RPS7 PE=1 SV=1	0	31.43	35	8	11	8	1	194	22.1	10.1	154	8
High	Master Protein	P0C0S5	Histone H2A.Z OS=Homo sapiens OX=9606 GN=H2AFZ PE=1 SV=2	0	31.38	31	4	17	2	1	128	13.5	10.58	194	4
High	Master Protein	P26639	Threonine--tRNA ligase, cytoplasmic OS=Homo sapiens OX=9606 GN=TARS PE=1 SV=3	0	31.365	16	12	13	12	1	723	83.4	6.67	67	12
High	Master Protein	Q13162	Peroxiredoxin-4 OS=Homo sapiens OX=9606 GN=PRDX4 PE=1 SV=1	0	31.351	30	8	21	5	1	271	30.5	6.29	232	8
High	Master Protein	P54886	Delta-1-pyrroline-5-carboxylate synthase OS=Homo sapiens OX=9606 GN=ALDH18A1 PE=1 SV=2	0	31.203	11	7	11	7	1	795	87.2	7.12	160	7
High	Master Protein	P46777	60S ribosomal protein L5 OS=Homo sapiens OX=9606 GN=RPL5 PE=1 SV=3	0	30.937	19	7	9	7	1	297	34.3	9.72	133	7
High	Master Protein	Q9P2E9	Ribosome-binding protein 1 OS=Homo sapiens OX=9606 GN=RRBP1 PE=1 SV=5	0	30.895	7	10	12	10	1	1410	152.4	8.6	121	10
High	Master Protein	P46783	40S ribosomal protein S10 OS=Homo sapiens OX=9606 GN=RPS10 PE=1 SV=1	0	30.835	44	7	14	7	1	165	18.9	10.15	190	7
High	Master Protein	P50454	Serpin H1 OS=Homo sapiens OX=9606 GN=SERPINH1 PE=1 SV=2	0	30.796	19	6	7	6	1	418	46.4	8.69	184	6
High	Master Protein	Q99714	3-hydroxyacyl-CoA dehydrogenase type-2 OS=Homo sapiens OX=9606 GN=HSD17B10 PE=1 SV=3	0	30.781	37	5	8	5	1	261	26.9	7.78	181	5
High	Master Protein	P16104	Histone H2AX OS=Homo sapiens OX=9606 GN=H2AFX PE=1 SV=2	0	30.707	32	4	16	1	1	143	15.1	10.74	143	4
High	Master Protein	Q13347	Eukaryotic translation initiation factor 3 subunit I OS=Homo sapiens OX=9606 GN=EIF3I PE=1 SV=1	0	30.638	21	6	9	6	1	325	36.5	5.64	116	6
High	Master Protein	Q86VP6	Cullin-associated NEDD8-dissociated protein 1 OS=Homo sapiens OX=9606 GN=CAND1 PE=1 SV=2	0	30.552	10	9	12	9	1	1230	136.3	5.78	143	9
High	Master Protein	O75390	Citrate synthase, mitochondrial OS=Homo sapiens OX=9606 GN=CS PE=1 SV=2	0	30.45	14	6	9	6	1	466	51.7	8.32	199	6
High	Master Protein	Q86UP2	Kinectin OS=Homo sapiens OX=9606 GN=KTN1 PE=1 SV=1	0	30.326	9	10	10	10	1	1357	156.2	5.64	37	10
High	Master Protein	P11177	Pyruvate dehydrogenase E1 component subunit beta, mitochondrial OS=Homo sapiens OX=9606 GN=PDHB PE=1 SV=3	0	30.141	25	7	12	7	1	359	39.2	6.65	160	7
High	Master Protein	Q99729	Heterogeneous nuclear ribonucleoprotein A/B OS=Homo sapiens OX=9606 GN=HNRNPAB PE=1 SV=2	0	29.896	17	6	13	6	1	332	36.2	8.21	161	6
High	Master Protein	Q14847	LIM and SH3 domain protein 1 OS=Homo sapiens OX=9606 GN=LASP1 PE=1 SV=2	0	29.688	27	8	10	8	1	261	29.7	7.05	150	8
High	Master Protein	Q15907	Ras-related protein Rab-11B OS=Homo sapiens OX=9606 GN=RAB11B PE=1 SV=4	0	29.624	44	9	13	9	1	218	24.5	5.94	125	9
High	Master Protein	P35606	Coatomer subunit beta' OS=Homo sapiens OX=9606 GN=COPB2 PE=1 SV=2	0	29.612	12	9	12	9	1	906	102.4	5.27	110	9
High	Master Protein	P31942	Heterogeneous nuclear ribonucleoprotein H3 OS=Homo sapiens OX=9606 GN=HNRNPH3 PE=1 SV=2	0	29.6	33	7	9	7	1	346	36.9	6.87	131	7
High	Master Protein	P53618	Coatomer subunit beta OS=Homo sapiens OX=9606 GN=COPB1 PE=1 SV=3	0	29.584	10	6	6	6	1	953	107.1	6.05	112	6
High	Master Protein	Q9BSJ8	Extended synaptotagmin-1 OS=Homo sapiens OX=9606 GN=ESYT1 PE=1 SV=1	0	29.477	10	8	9	8	1	1104	122.8	5.83	108	8
High	Master Protein	Q8WUM4	Programmed cell death 6-interacting protein OS=Homo sapiens OX=9606 GN=PDCD6IP PE=1 SV=1	0	29.471	14	11	11	11	1	868	96	6.52	91	11
High	Master Protein	P31930	Cytochrome b-c1 complex subunit 1, mitochondrial OS=Homo sapiens OX=9606 GN=UQCRC1 PE=1 SV=3	0	29.441	14	7	10	7	1	480	52.6	6.37	113	7
High	Master Protein	P61981	14-3-3 protein gamma OS=Homo sapiens OX=9606 GN=YWHAG PE=1 SV=2	0	29.39	24	6	10	2	1	247	28.3	4.89	187	6
High	Master Protein	Q92621	Nuclear pore complex protein Nup205 OS=Homo sapiens OX=9606 GN=NUP205 PE=1 SV=3	0	29.311	4	8	8	8	1	2012	227.8	6.19	80	8
High	Master Protein	P46087	Probable 28S rRNA (cytosine(4447)-C(5))-methyltransferase OS=Homo sapiens OX=9606 GN=NOP2 PE=1 SV=2	0	29.129	11	8	11	8	1	812	89.2	9.23	110	8
High	Master Protein	P62136	Serine/threonine-protein phosphatase PP1-alpha catalytic subunit OS=Homo sapiens OX=9606 GN=PPP1CA PE=1 SV=1	0	29.035	25	8	10	5	1	330	37.5	6.33	77	8
High	Master Protein	Q9NYU2	UDP-glucose:glycoprotein glucosyltransferase 1 OS=Homo sapiens OX=9606 GN=UGGT1 PE=1 SV=3	0	28.757	6	9	10	9	1	1555	177.1	5.63	113	9
High	Master Protein	Q99798	Aconitate hydratase, mitochondrial OS=Homo sapiens OX=9606 GN=ACO2 PE=1 SV=2	0	28.638	14	8	10	8	1	780	85.4	7.61	143	8
High	Master Protein	P61289	Proteasome activator complex subunit 3 OS=Homo sapiens OX=9606 GN=PSME3 PE=1 SV=1	0	28.584	23	5	7	5	1	254	29.5	5.95	111	5
High	Master Protein	Q3ZCQ8	Mitochondrial import inner membrane translocase subunit TIM50 OS=Homo sapiens OX=9606 GN=TIMM50 PE=1 SV=2	0	28.493	16	4	6	4	1	353	39.6	8.37	147	4
High	Master Protein	P27635	60S ribosomal protein L10 OS=Homo sapiens OX=9606 GN=RPL10 PE=1 SV=4	0	28.428	25	6	14	6	1	214	24.6	10.08	262	6
High	Master Protein	Q96PK6	RNA-binding protein 14 OS=Homo sapiens OX=9606 GN=RBM14 PE=1 SV=2	0	28.338	13	8	9	8	1	669	69.4	9.67	130	8
High	Master Protein	P50995	Annexin A11 OS=Homo sapiens OX=9606 GN=ANXA11 PE=1 SV=1	0	28.011	15	7	7	7	1	505	54.4	7.65	98	7
High	Master Protein	P12004	Proliferating cell nuclear antigen OS=Homo sapiens OX=9606 GN=PCNA PE=1 SV=1	0	27.932	21	5	14	5	1	261	28.8	4.69	156	5
High	Master Protein	P22234	Multifunctional protein ADE2 OS=Homo sapiens OX=9606 GN=PAICS PE=1 SV=3	0	27.812	17	9	11	9	1	425	47	7.23	101	9
High	Master Protein	P40121	Macrophage-capping protein OS=Homo sapiens OX=9606 GN=CAPG PE=1 SV=2	0	27.75	19	4	7	4	1	348	38.5	6.19	242	4
High	Master Protein	Q9Y5B9	FACT complex subunit SPT16 OS=Homo sapiens OX=9606 GN=SUPT16H PE=1 SV=1	0	27.733	7	6	6	6	1	1047	119.8	5.66	148	6
High	Master Protein	P25787	Proteasome subunit alpha type-2 OS=Homo sapiens OX=9606 GN=PSMA2 PE=1 SV=2	0	27.546	34	5	7	5	1	234	25.9	7.43	186	5
High	Master Protein	P48047	ATP synthase subunit O, mitochondrial OS=Homo sapiens OX=9606 GN=ATP5O PE=1 SV=1	0	27.328	37	7	12	7	1	213	23.3	9.96	175	7
High	Master Protein	Q9NQC3	Reticulon-4 OS=Homo sapiens OX=9606 GN=RTN4 PE=1 SV=2	0	27.312	5	4	6	4	1	1192	129.9	4.5	80	4
High	Master Protein	P18621	60S ribosomal protein L17 OS=Homo sapiens OX=9606 GN=RPL17 PE=1 SV=3	0	27.282	18	4	8	4	1	184	21.4	10.17	85	4
High	Master Protein	P16435	NADPH--cytochrome P450 reductase OS=Homo sapiens OX=9606 GN=POR PE=1 SV=2	0	27.276	14	7	10	7	1	677	76.6	5.58	74	7
High	Master Protein	P60866	40S ribosomal protein S20 OS=Homo sapiens OX=9606 GN=RPS20 PE=1 SV=1	0	27.129	23	3	7	3	1	119	13.4	9.94	140	3
High	Master Protein	P13929	Beta-enolase OS=Homo sapiens OX=9606 GN=ENO3 PE=1 SV=5	0	27.046	11	3	7	2	1	434	47	7.71	278	3
High	Master Protein	P56192	Methionine--tRNA ligase, cytoplasmic OS=Homo sapiens OX=9606 GN=MARS PE=1 SV=2	0	27.021	11	7	7	7	1	900	101.1	6.16	76	7
High	Master Protein	P46778	60S ribosomal protein L21 OS=Homo sapiens OX=9606 GN=RPL21 PE=1 SV=2	0	26.895	34	6	12	6	1	160	18.6	10.49	148	6
High	Master Protein	O76031	ATP-dependent Clp protease ATP-binding subunit clpX-like, mitochondrial OS=Homo sapiens OX=9606 GN=CLPX PE=1 SV=2	0	26.877	11	6	7	6	1	633	69.2	7.58	133	6
High	Master Protein	P20674	Cytochrome c oxidase subunit 5A, mitochondrial OS=Homo sapiens OX=9606 GN=COX5A PE=1 SV=2	0	26.803	38	6	12	6	1	150	16.8	6.79	201	6
High	Master Protein	Q00341	Vigilin OS=Homo sapiens OX=9606 GN=HDLBP PE=1 SV=2	0	26.706	10	8	10	8	1	1268	141.4	6.87	146	8
High	Master Protein	Q09028	Histone-binding protein RBBP4 OS=Homo sapiens OX=9606 GN=RBBP4 PE=1 SV=3	0	26.659	20	7	15	2	1	425	47.6	4.89	165	7
High	Master Protein	Q04637	Eukaryotic translation initiation factor 4 gamma 1 OS=Homo sapiens OX=9606 GN=EIF4G1 PE=1 SV=4	0	26.431	8	11	12	11	1	1599	175.4	5.33	95	11
High	Master Protein	Q16719	Kynureninase OS=Homo sapiens OX=9606 GN=KYNU PE=1 SV=1	0	26.404	16	6	6	6	1	465	52.3	7.03	103	6
High	Master Protein	Q86UE4	Protein LYRIC OS=Homo sapiens OX=9606 GN=MTDH PE=1 SV=2	0	26.225	12	4	5	4	1	582	63.8	9.32	49	4
High	Master Protein	Q02880	DNA topoisomerase 2-beta OS=Homo sapiens OX=9606 GN=TOP2B PE=1 SV=3	0	26.205	5	7	7	2	1	1626	183.2	8	66	7
High	Master Protein	Q7L2E3	Putative ATP-dependent RNA helicase DHX30 OS=Homo sapiens OX=9606 GN=DHX30 PE=1 SV=1	0	26.186	8	8	11	8	1	1194	133.9	8.78	85	8
High	Master Protein	P41091	Eukaryotic translation initiation factor 2 subunit 3 OS=Homo sapiens OX=9606 GN=EIF2S3 PE=1 SV=3	0	26.171	15	5	6	5	1	472	51.1	8.4	86	5
High	Master Protein	P09622	Dihydrolipoyl dehydrogenase, mitochondrial OS=Homo sapiens OX=9606 GN=DLD PE=1 SV=2	0	26.15	10	5	9	5	1	509	54.1	7.85	125	5
High	Master Protein	P30041	Peroxiredoxin-6 OS=Homo sapiens OX=9606 GN=PRDX6 PE=1 SV=3	0	26.04	40	8	11	8	1	224	25	6.38	111	8
High	Master Protein	Q92900	Regulator of nonsense transcripts 1 OS=Homo sapiens OX=9606 GN=UPF1 PE=1 SV=2	0	26.034	9	7	8	7	1	1129	124.3	6.61	58	7
High	Master Protein	Q8NBS9	Thioredoxin domain-containing protein 5 OS=Homo sapiens OX=9606 GN=TXNDC5 PE=1 SV=2	0	25.789	20	7	9	7	1	432	47.6	5.97	132	7
High	Master Protein	Q7L2H7	Eukaryotic translation initiation factor 3 subunit M OS=Homo sapiens OX=9606 GN=EIF3M PE=1 SV=1	0	25.786	15	4	5	4	1	374	42.5	5.63	183	4
High	Master Protein	P51659	Peroxisomal multifunctional enzyme type 2 OS=Homo sapiens OX=9606 GN=HSD17B4 PE=1 SV=3	0	25.613	12	6	6	6	1	736	79.6	8.84	110	6
High	Master Protein	P68431	Histone H3.1 OS=Homo sapiens OX=9606 GN=HIST1H3A PE=1 SV=2	0	25.6	26	6	22	6	1	136	15.4	11.12	172	6
High	Master Protein	P69905	Hemoglobin subunit alpha OS=Homo sapiens OX=9606 GN=HBA1 PE=1 SV=2	0	25.48	35	4	7	4	1	142	15.2	8.68	51	4
High	Master Protein	P28074	Proteasome subunit beta type-5 OS=Homo sapiens OX=9606 GN=PSMB5 PE=1 SV=3	0	25.419	19	4	6	4	1	263	28.5	6.92	121	4
High	Master Protein	P63220	40S ribosomal protein S21 OS=Homo sapiens OX=9606 GN=RPS21 PE=1 SV=1	0	25.393	31	3	5	3	1	83	9.1	8.5	220	3
High	Master Protein	Q16795	NADH dehydrogenase [ubiquinone] 1 alpha subcomplex subunit 9, mitochondrial OS=Homo sapiens OX=9606 GN=NDUFA9 PE=1 SV=2	0	25.378	22	7	8	7	1	377	42.5	9.8	93	7
High	Master Protein	Q9UN86	Ras GTPase-activating protein-binding protein 2 OS=Homo sapiens OX=9606 GN=G3BP2 PE=1 SV=2	0	25.288	13	5	7	4	1	482	54.1	5.55	88	5
High	Master Protein	Q9Y3I0	tRNA-splicing ligase RtcB homolog OS=Homo sapiens OX=9606 GN=RTCB PE=1 SV=1	0	25.227	14	7	7	7	1	505	55.2	7.23	72	7
High	Master Protein	O75947	ATP synthase subunit d, mitochondrial OS=Homo sapiens OX=9606 GN=ATP5H PE=1 SV=3	0	25.208	45	5	7	5	1	161	18.5	5.3	110	5
High	Master Protein	Q15366	Poly(rC)-binding protein 2 OS=Homo sapiens OX=9606 GN=PCBP2 PE=1 SV=1	0	25.05	14	3	4	1	1	365	38.6	6.79	63	3
High	Master Protein	P41250	Glycine--tRNA ligase OS=Homo sapiens OX=9606 GN=GARS PE=1 SV=3	0	24.908	13	8	9	8	1	739	83.1	7.03	87	8
High	Master Protein	P33527	Multidrug resistance-associated protein 1 OS=Homo sapiens OX=9606 GN=ABCC1 PE=1 SV=3	0	24.845	6	8	8	8	1	1531	171.5	7.11	97	8
High	Master Protein	P30044	Peroxiredoxin-5, mitochondrial OS=Homo sapiens OX=9606 GN=PRDX5 PE=1 SV=4	0	24.81	29	5	8	5	1	214	22.1	8.7	149	5
High	Master Protein	Q92499	ATP-dependent RNA helicase DDX1 OS=Homo sapiens OX=9606 GN=DDX1 PE=1 SV=2	0	24.72	12	8	8	8	1	740	82.4	7.23	72	8
High	Master Protein	Q10471	Polypeptide N-acetylgalactosaminyltransferase 2 OS=Homo sapiens OX=9606 GN=GALNT2 PE=1 SV=1	0	24.698	15	6	6	6	1	571	64.7	8.35	160	6
High	Master Protein	P00533	Epidermal growth factor receptor OS=Homo sapiens OX=9606 GN=EGFR PE=1 SV=2	0	24.643	6	5	7	5	1	1210	134.2	6.68	86	5
High	Master Protein	O76021	Ribosomal L1 domain-containing protein 1 OS=Homo sapiens OX=9606 GN=RSL1D1 PE=1 SV=3	0	24.585	14	7	9	7	1	490	54.9	10.13	105	7
High	Master Protein	O95373	Importin-7 OS=Homo sapiens OX=9606 GN=IPO7 PE=1 SV=1	0	24.555	7	6	8	6	1	1038	119.4	4.82	115	6
High	Master Protein	P50502	Hsc70-interacting protein OS=Homo sapiens OX=9606 GN=ST13 PE=1 SV=2	0	24.548	21	7	8	7	1	369	41.3	5.27	83	7
High	Master Protein	P61019	Ras-related protein Rab-2A OS=Homo sapiens OX=9606 GN=RAB2A PE=1 SV=1	0	24.496	33	6	7	6	1	212	23.5	6.54	174	6
High	Master Protein	P02533	Keratin, type I cytoskeletal 14 OS=Homo sapiens OX=9606 GN=KRT14 PE=1 SV=4	0	24.43	10	6	11	2	1	472	51.5	5.16	138	6
High	Master Protein	P62841	40S ribosomal protein S15 OS=Homo sapiens OX=9606 GN=RPS15 PE=1 SV=2	0	24.253	21	2	3	2	1	145	17	10.39	157	2
High	Master Protein	Q15365	Poly(rC)-binding protein 1 OS=Homo sapiens OX=9606 GN=PCBP1 PE=1 SV=2	0	24.239	24	6	7	4	1	356	37.5	7.09	101	6
High	Master Protein	P17931	Galectin-3 OS=Homo sapiens OX=9606 GN=LGALS3 PE=1 SV=5	0	24.142	28	6	7	6	1	250	26.1	8.56	53	6
High	Master Protein	P49915	GMP synthase [glutamine-hydrolyzing] OS=Homo sapiens OX=9606 GN=GMPS PE=1 SV=1	0	24.132	15	7	8	7	1	693	76.7	6.87	114	7
High	Master Protein	P28066	Proteasome subunit alpha type-5 OS=Homo sapiens OX=9606 GN=PSMA5 PE=1 SV=3	0	24.033	25	5	7	5	1	241	26.4	4.79	120	5
High	Master Protein	P09972	Fructose-bisphosphate aldolase C OS=Homo sapiens OX=9606 GN=ALDOC PE=1 SV=2	0	23.768	9	3	14	2	1	364	39.4	6.87	343	3
High	Master Protein	P25788	Proteasome subunit alpha type-3 OS=Homo sapiens OX=9606 GN=PSMA3 PE=1 SV=2	0	23.736	31	6	12	6	1	255	28.4	5.33	101	6
High	Master Protein	Q15637	Splicing factor 1 OS=Homo sapiens OX=9606 GN=SF1 PE=1 SV=4	0	23.65	12	5	6	5	1	639	68.3	8.98	127	5
High	Master Protein	Q92616	eIF-2-alpha kinase activator GCN1 OS=Homo sapiens OX=9606 GN=GCN1 PE=1 SV=6	0	23.625	4	8	8	8	1	2671	292.6	7.47	40	8
High	Master Protein	P15880	40S ribosomal protein S2 OS=Homo sapiens OX=9606 GN=RPS2 PE=1 SV=2	0	23.602	20	5	8	5	1	293	31.3	10.24	174	5
High	Master Protein	P08708	40S ribosomal protein S17 OS=Homo sapiens OX=9606 GN=RPS17 PE=1 SV=2	0	23.506	24	2	5	2	1	135	15.5	9.85	139	2
High	Master Protein	P98179	RNA-binding protein 3 OS=Homo sapiens OX=9606 GN=RBM3 PE=1 SV=1	0	23.5	27	3	6	3	1	157	17.2	8.91	98	3
High	Master Protein	Q03252	Lamin-B2 OS=Homo sapiens OX=9606 GN=LMNB2 PE=1 SV=4	0	23.426	13	7	7	5	1	620	69.9	5.59	74	7
High	Master Protein	Q13011	Delta(3,5)-Delta(2,4)-dienoyl-CoA isomerase, mitochondrial OS=Homo sapiens OX=9606 GN=ECH1 PE=1 SV=2	0	23.403	12	4	7	4	1	328	35.8	8	200	4
High	Master Protein	P68400	Casein kinase II subunit alpha OS=Homo sapiens OX=9606 GN=CSNK2A1 PE=1 SV=1	0	23.392	19	6	7	5	1	391	45.1	7.74	101	6
High	Master Protein	P28070	Proteasome subunit beta type-4 OS=Homo sapiens OX=9606 GN=PSMB4 PE=1 SV=4	0	23.363	28	5	6	5	1	264	29.2	5.97	100	5
High	Master Protein	P62979	Ubiquitin-40S ribosomal protein S27a OS=Homo sapiens OX=9606 GN=RPS27A PE=1 SV=2	0	23.334	30	4	8	4	1	156	18	9.64	158	4
High	Master Protein	Q01130	Serine/arginine-rich splicing factor 2 OS=Homo sapiens OX=9606 GN=SRSF2 PE=1 SV=4	0	23.281	22	4	12	4	1	221	25.5	11.85	202	4
High	Master Protein	O00303	Eukaryotic translation initiation factor 3 subunit F OS=Homo sapiens OX=9606 GN=EIF3F PE=1 SV=1	0	23.222	17	5	9	5	1	357	37.5	5.45	142	5
High	Master Protein	O75489	NADH dehydrogenase [ubiquinone] iron-sulfur protein 3, mitochondrial OS=Homo sapiens OX=9606 GN=NDUFS3 PE=1 SV=1	0	23.174	25	6	8	6	1	264	30.2	7.5	150	6
High	Master Protein	Q08J23	tRNA (cytosine(34)-C(5))-methyltransferase OS=Homo sapiens OX=9606 GN=NSUN2 PE=1 SV=2	0	23.129	11	8	12	8	1	767	86.4	6.77	65	8
High	Master Protein	P61221	ATP-binding cassette sub-family E member 1 OS=Homo sapiens OX=9606 GN=ABCE1 PE=1 SV=1	0	23.066	12	5	5	5	1	599	67.3	8.34	120	5
High	Master Protein	P42285	Exosome RNA helicase MTR4 OS=Homo sapiens OX=9606 GN=MTREX PE=1 SV=3	0	23.045	7	6	6	6	1	1042	117.7	6.52	146	6
High	Master Protein	P21281	V-type proton ATPase subunit B, brain isoform OS=Homo sapiens OX=9606 GN=ATP6V1B2 PE=1 SV=3	0	23.027	18	7	8	7	1	511	56.5	5.81	62	7
High	Master Protein	Q96HE7	ERO1-like protein alpha OS=Homo sapiens OX=9606 GN=ERO1A PE=1 SV=2	0	22.987	15	6	6	6	1	468	54.4	5.68	126	6
High	Master Protein	O00231	26S proteasome non-ATPase regulatory subunit 11 OS=Homo sapiens OX=9606 GN=PSMD11 PE=1 SV=3	0	22.855	23	9	11	9	1	422	47.4	6.48	108	9
High	Master Protein	O75367	Core histone macro-H2A.1 OS=Homo sapiens OX=9606 GN=H2AFY PE=1 SV=4	0	22.709	19	5	8	5	1	372	39.6	9.79	108	5
High	Master Protein	Q9Y3F4	Serine-threonine kinase receptor-associated protein OS=Homo sapiens OX=9606 GN=STRAP PE=1 SV=1	0	22.699	25	5	5	5	1	350	38.4	5.12	94	5
High	Master Protein	Q15019	Septin-2 OS=Homo sapiens OX=9606 GN=SEPT2 PE=1 SV=1	0	22.673	24	7	7	7	1	361	41.5	6.6	115	7
High	Master Protein	P08727	Keratin, type I cytoskeletal 19 OS=Homo sapiens OX=9606 GN=KRT19 PE=1 SV=4	0	22.591	11	6	17	2	1	400	44.1	5.14	129	6
High	Master Protein	P62913	60S ribosomal protein L11 OS=Homo sapiens OX=9606 GN=RPL11 PE=1 SV=2	0	22.589	27	5	11	5	1	178	20.2	9.6	271	5
High	Master Protein	Q9NZI8	Insulin-like growth factor 2 mRNA-binding protein 1 OS=Homo sapiens OX=9606 GN=IGF2BP1 PE=1 SV=2	0	22.585	14	7	11	5	1	577	63.4	9.2	134	7
High	Master Protein	P13796	Plastin-2 OS=Homo sapiens OX=9606 GN=LCP1 PE=1 SV=6	0	22.557	11	6	8	4	1	627	70.2	5.43	115	6
High	Master Protein	Q00325	Phosphate carrier protein, mitochondrial OS=Homo sapiens OX=9606 GN=SLC25A3 PE=1 SV=2	0	22.254	17	7	10	7	1	362	40.1	9.38	66	7
High	Master Protein	P60900	Proteasome subunit alpha type-6 OS=Homo sapiens OX=9606 GN=PSMA6 PE=1 SV=1	0	22.235	17	4	7	4	1	246	27.4	6.76	132	4
High	Master Protein	Q04917	14-3-3 protein eta OS=Homo sapiens OX=9606 GN=YWHAH PE=1 SV=4	0	22.211	21	6	9	4	1	246	28.2	4.84	115	6
High	Master Protein	Q92769	Histone deacetylase 2 OS=Homo sapiens OX=9606 GN=HDAC2 PE=1 SV=2	0	22.137	13	5	7	1	1	488	55.3	5.91	75	5
High	Master Protein	P25789	Proteasome subunit alpha type-4 OS=Homo sapiens OX=9606 GN=PSMA4 PE=1 SV=1	0	22.107	23	6	10	6	1	261	29.5	7.72	79	6
High	Master Protein	P50914	60S ribosomal protein L14 OS=Homo sapiens OX=9606 GN=RPL14 PE=1 SV=4	0	22.107	23	5	7	5	1	215	23.4	10.93	142	5
High	Master Protein	Q9P035	Very-long-chain (3R)-3-hydroxyacyl-CoA dehydratase 3 OS=Homo sapiens OX=9606 GN=HACD3 PE=1 SV=2	0	22.085	12	5	6	5	1	362	43.1	8.94	81	5
High	Master Protein	P24752	Acetyl-CoA acetyltransferase, mitochondrial OS=Homo sapiens OX=9606 GN=ACAT1 PE=1 SV=1	0	22.083	19	7	7	7	1	427	45.2	8.85	120	7
High	Master Protein	Q14839	Chromodomain-helicase-DNA-binding protein 4 OS=Homo sapiens OX=9606 GN=CHD4 PE=1 SV=2	0	21.92	5	9	9	9	1	1912	217.9	5.86	50	9
High	Master Protein	Q13151	Heterogeneous nuclear ribonucleoprotein A0 OS=Homo sapiens OX=9606 GN=HNRNPA0 PE=1 SV=1	0	21.908	19	5	6	3	1	305	30.8	9.29	79	5
High	Master Protein	P02768	Serum albumin OS=Homo sapiens OX=9606 GN=ALB PE=1 SV=2	0	21.893	6	6	13	6	1	609	69.3	6.28	201	6
High	Master Protein	Q01650	Large neutral amino acids transporter small subunit 1 OS=Homo sapiens OX=9606 GN=SLC7A5 PE=1 SV=2	0	21.82	6	2	3	2	1	507	55	7.72	159	2
High	Master Protein	Q9BUQ8	Probable ATP-dependent RNA helicase DDX23 OS=Homo sapiens OX=9606 GN=DDX23 PE=1 SV=3	0	21.762	10	9	10	9	1	820	95.5	9.55	37	9
High	Master Protein	P61204	ADP-ribosylation factor 3 OS=Homo sapiens OX=9606 GN=ARF3 PE=1 SV=2	0	21.757	28	4	9	3	1	181	20.6	7.43	204	4
High	Master Protein	Q7Z6Z7	E3 ubiquitin-protein ligase HUWE1 OS=Homo sapiens OX=9606 GN=HUWE1 PE=1 SV=3	0	21.72	2	6	6	6	1	4374	481.6	5.22	126	6
High	Master Protein	P55265	Double-stranded RNA-specific adenosine deaminase OS=Homo sapiens OX=9606 GN=ADAR PE=1 SV=4	0	21.718	9	8	8	8	1	1226	136	8.65	35	8
High	Master Protein	Q16576	Histone-binding protein RBBP7 OS=Homo sapiens OX=9606 GN=RBBP7 PE=1 SV=1	0	21.673	15	7	13	2	1	425	47.8	5.05	137	7
High	Master Protein	P13693	Translationally-controlled tumor protein OS=Homo sapiens OX=9606 GN=TPT1 PE=1 SV=1	0	21.636	27	4	7	4	1	172	19.6	4.93	84	4
High	Master Protein	P09429	High mobility group protein B1 OS=Homo sapiens OX=9606 GN=HMGB1 PE=1 SV=3	0	21.621	24	4	6	3	1	215	24.9	5.74	75	4
High	Master Protein	Q9Y617	Phosphoserine aminotransferase OS=Homo sapiens OX=9606 GN=PSAT1 PE=1 SV=2	0	21.562	14	5	6	5	1	370	40.4	7.66	87	5
High	Master Protein	P17661	Desmin OS=Homo sapiens OX=9606 GN=DES PE=1 SV=3	0	21.474	9	6	10	1	1	470	53.5	5.27	83	6
High	Master Protein	P62750	60S ribosomal protein L23a OS=Homo sapiens OX=9606 GN=RPL23A PE=1 SV=1	0	21.378	33	5	10	5	1	156	17.7	10.45	98	5
High	Master Protein	P29317	Ephrin type-A receptor 2 OS=Homo sapiens OX=9606 GN=EPHA2 PE=1 SV=2	0	21.363	7	6	6	6	1	976	108.2	6.23	124	6
High	Master Protein	Q14651	Plastin-1 OS=Homo sapiens OX=9606 GN=PLS1 PE=1 SV=2	0	21.313	9	5	7	2	1	629	70.2	5.41	69	5
High	Master Protein	P62191	26S proteasome regulatory subunit 4 OS=Homo sapiens OX=9606 GN=PSMC1 PE=1 SV=1	0	21.265	16	8	15	6	1	440	49.2	6.21	130	8
High	Master Protein	Q15717	ELAV-like protein 1 OS=Homo sapiens OX=9606 GN=ELAVL1 PE=1 SV=2	0	21.174	18	5	5	5	1	326	36.1	9.17	39	5
High	Master Protein	Q13547	Histone deacetylase 1 OS=Homo sapiens OX=9606 GN=HDAC1 PE=1 SV=1	0	21.148	15	6	8	2	1	482	55.1	5.48	75	6
High	Master Protein	Q96GQ7	Probable ATP-dependent RNA helicase DDX27 OS=Homo sapiens OX=9606 GN=DDX27 PE=1 SV=2	0	21.144	9	7	7	7	1	796	89.8	9.28	89	7
High	Master Protein	Q12874	Splicing factor 3A subunit 3 OS=Homo sapiens OX=9606 GN=SF3A3 PE=1 SV=1	0	21.142	19	6	8	6	1	501	58.8	5.38	116	6
High	Master Protein	P50395	Rab GDP dissociation inhibitor beta OS=Homo sapiens OX=9606 GN=GDI2 PE=1 SV=2	0	21.074	19	8	10	8	1	445	50.6	6.47	80	8
High	Master Protein	P61160	Actin-related protein 2 OS=Homo sapiens OX=9606 GN=ACTR2 PE=1 SV=1	0	21.047	16	6	8	6	1	394	44.7	6.74	171	6
High	Master Protein	Q15758	Neutral amino acid transporter B(0) OS=Homo sapiens OX=9606 GN=SLC1A5 PE=1 SV=2	0	21.022	12	5	6	5	1	541	56.6	5.48	118	5
High	Master Protein	Q01085	Nucleolysin TIAR OS=Homo sapiens OX=9606 GN=TIAL1 PE=1 SV=1	0	20.925	13	4	5	3	1	375	41.6	7.74	101	4
High	Master Protein	P83731	60S ribosomal protein L24 OS=Homo sapiens OX=9606 GN=RPL24 PE=1 SV=1	0	20.892	19	3	14	3	1	157	17.8	11.25	354	3
High	Master Protein	P49792	E3 SUMO-protein ligase RanBP2 OS=Homo sapiens OX=9606 GN=RANBP2 PE=1 SV=2	0	20.817	3	8	8	8	1	3224	358	6.2	41	8
High	Master Protein	Q00688	Peptidyl-prolyl cis-trans isomerase FKBP3 OS=Homo sapiens OX=9606 GN=FKBP3 PE=1 SV=1	0	20.779	28	5	6	5	1	224	25.2	9.28	77	5
High	Master Protein	P62899	60S ribosomal protein L31 OS=Homo sapiens OX=9606 GN=RPL31 PE=1 SV=1	0	20.777	32	5	10	5	1	125	14.5	10.54	158	5
High	Master Protein	P30048	Thioredoxin-dependent peroxide reductase, mitochondrial OS=Homo sapiens OX=9606 GN=PRDX3 PE=1 SV=3	0	20.614	22	6	7	6	1	256	27.7	7.78	106	6
High	Master Protein	P55786	Puromycin-sensitive aminopeptidase OS=Homo sapiens OX=9606 GN=NPEPPS PE=1 SV=2	0	20.517	11	8	9	8	1	919	103.2	5.72	81	8
High	Master Protein	P62244	40S ribosomal protein S15a OS=Homo sapiens OX=9606 GN=RPS15A PE=1 SV=2	0	20.497	33	5	9	5	1	130	14.8	10.13	113	5
High	Master Protein	P62829	60S ribosomal protein L23 OS=Homo sapiens OX=9606 GN=RPL23 PE=1 SV=1	0	20.447	26	5	9	5	1	140	14.9	10.51	93	5
High	Master Protein	Q01518	Adenylyl cyclase-associated protein 1 OS=Homo sapiens OX=9606 GN=CAP1 PE=1 SV=5	0	20.441	18	6	7	6	1	475	51.9	8.06	93	6
High	Master Protein	Q9NSD9	Phenylalanine--tRNA ligase beta subunit OS=Homo sapiens OX=9606 GN=FARSB PE=1 SV=3	0	20.438	12	6	10	6	1	589	66.1	6.84	126	6
High	Master Protein	Q9NVP1	ATP-dependent RNA helicase DDX18 OS=Homo sapiens OX=9606 GN=DDX18 PE=1 SV=2	0	20.432	10	6	8	6	1	670	75.4	9.5	58	6
High	Master Protein	O00299	Chloride intracellular channel protein 1 OS=Homo sapiens OX=9606 GN=CLIC1 PE=1 SV=4	0	20.428	24	5	5	5	1	241	26.9	5.17	87	5
High	Master Protein	Q08945	FACT complex subunit SSRP1 OS=Homo sapiens OX=9606 GN=SSRP1 PE=1 SV=1	0	20.407	8	5	8	5	1	709	81	6.87	182	5
High	Master Protein	P15121	Aldose reductase OS=Homo sapiens OX=9606 GN=AKR1B1 PE=1 SV=3	0	20.403	14	5	13	4	1	316	35.8	6.98	132	5
High	Master Protein	P61923	Coatomer subunit zeta-1 OS=Homo sapiens OX=9606 GN=COPZ1 PE=1 SV=1	0	20.4	35	4	5	4	1	177	20.2	4.81	101	4
High	Master Protein	Q9NX63	MICOS complex subunit MIC19 OS=Homo sapiens OX=9606 GN=CHCHD3 PE=1 SV=1	0	20.338	12	3	3	3	1	227	26.1	8.28	75	3
High	Master Protein	P51571	Translocon-associated protein subunit delta OS=Homo sapiens OX=9606 GN=SSR4 PE=1 SV=1	0	20.28	25	3	8	3	1	173	19	6.15	204	3
High	Master Protein	Q13838	Spliceosome RNA helicase DDX39B OS=Homo sapiens OX=9606 GN=DDX39B PE=1 SV=1	0	20.259	9	4	8	4	1	428	49	5.67	106	4
High	Master Protein	P61006	Ras-related protein Rab-8A OS=Homo sapiens OX=9606 GN=RAB8A PE=1 SV=1	0	20.253	21	4	13	2	1	207	23.7	9.07	109	4
High	Master Protein	Q9Y277	Voltage-dependent anion-selective channel protein 3 OS=Homo sapiens OX=9606 GN=VDAC3 PE=1 SV=1	0	20.224	19	4	11	3	1	283	30.6	8.66	188	4
High	Master Protein	P08621	U1 small nuclear ribonucleoprotein 70 kDa OS=Homo sapiens OX=9606 GN=SNRNP70 PE=1 SV=2	0	20.223	11	4	4	4	1	437	51.5	9.94	42	4
High	Master Protein	O43809	Cleavage and polyadenylation specificity factor subunit 5 OS=Homo sapiens OX=9606 GN=NUDT21 PE=1 SV=1	0	20.213	24	5	6	5	1	227	26.2	8.82	52	5
High	Master Protein	P50213	Isocitrate dehydrogenase [NAD] subunit alpha, mitochondrial OS=Homo sapiens OX=9606 GN=IDH3A PE=1 SV=1	0	20.172	12	4	7	4	1	366	39.6	6.92	131	4
High	Master Protein	P31689	DnaJ homolog subfamily A member 1 OS=Homo sapiens OX=9606 GN=DNAJA1 PE=1 SV=2	0	20.116	16	5	6	5	1	397	44.8	7.08	49	5
High	Master Protein	P23528	Cofilin-1 OS=Homo sapiens OX=9606 GN=CFL1 PE=1 SV=3	0	20.114	33	4	10	2	1	166	18.5	8.09	105	4
High	Master Protein	P40429	60S ribosomal protein L13a OS=Homo sapiens OX=9606 GN=RPL13A PE=1 SV=2	0	20.113	22	7	10	7	1	203	23.6	10.93	50	7
High	Master Protein	P62280	40S ribosomal protein S11 OS=Homo sapiens OX=9606 GN=RPS11 PE=1 SV=3	0	20.048	37	8	15	8	1	158	18.4	10.3	71	8
High	Master Protein	P30876	DNA-directed RNA polymerase II subunit RPB2 OS=Homo sapiens OX=9606 GN=POLR2B PE=1 SV=1	0	19.999	7	7	7	7	1	1174	133.8	6.87	50	7
High	Master Protein	Q9HDC9	Adipocyte plasma membrane-associated protein OS=Homo sapiens OX=9606 GN=APMAP PE=1 SV=2	0	19.98	21	7	8	7	1	416	46.5	6.16	46	7
High	Master Protein	P38606	V-type proton ATPase catalytic subunit A OS=Homo sapiens OX=9606 GN=ATP6V1A PE=1 SV=2	0	19.932	9	4	5	4	1	617	68.3	5.52	104	4
High	Master Protein	O75083	WD repeat-containing protein 1 OS=Homo sapiens OX=9606 GN=WDR1 PE=1 SV=4	0	19.82	10	6	8	6	1	606	66.2	6.65	46	6
High	Master Protein	O94826	Mitochondrial import receptor subunit TOM70 OS=Homo sapiens OX=9606 GN=TOMM70 PE=1 SV=1	0	19.801	11	7	8	7	1	608	67.4	7.12	98	7
High	Master Protein	P00387	NADH-cytochrome b5 reductase 3 OS=Homo sapiens OX=9606 GN=CYB5R3 PE=1 SV=3	0	19.756	16	3	4	3	1	301	34.2	7.59	119	3
High	Master Protein	Q9BZE4	Nucleolar GTP-binding protein 1 OS=Homo sapiens OX=9606 GN=GTPBP4 PE=1 SV=3	0	19.748	13	8	8	8	1	634	73.9	9.5	81	8
High	Master Protein	P61163	Alpha-centractin OS=Homo sapiens OX=9606 GN=ACTR1A PE=1 SV=1	0	19.733	20	4	5	4	1	376	42.6	6.64	85	4
High	Master Protein	O94906	Pre-mRNA-processing factor 6 OS=Homo sapiens OX=9606 GN=PRPF6 PE=1 SV=1	0	19.643	7	6	8	6	1	941	106.9	8.25	65	6
High	Master Protein	P09104	Gamma-enolase OS=Homo sapiens OX=9606 GN=ENO2 PE=1 SV=3	0	19.634	7	2	6	1	1	434	47.2	5.03	245	2
High	Master Protein	Q93009	Ubiquitin carboxyl-terminal hydrolase 7 OS=Homo sapiens OX=9606 GN=USP7 PE=1 SV=2	0	19.629	6	5	5	5	1	1102	128.2	5.55	113	5
High	Master Protein	Q15046	Lysine--tRNA ligase OS=Homo sapiens OX=9606 GN=KARS PE=1 SV=3	0	19.574	13	7	8	7	1	597	68	6.35	60	7
High	Master Protein	O43837	Isocitrate dehydrogenase [NAD] subunit beta, mitochondrial OS=Homo sapiens OX=9606 GN=IDH3B PE=1 SV=2	0	19.547	12	5	7	5	1	385	42.2	8.46	117	5
High	Master Protein	O75131	Copine-3 OS=Homo sapiens OX=9606 GN=CPNE3 PE=1 SV=1	0	19.318	12	6	8	6	1	537	60.1	5.85	76	6
High	Master Protein	Q9UJS0	Calcium-binding mitochondrial carrier protein Aralar2 OS=Homo sapiens OX=9606 GN=SLC25A13 PE=1 SV=2	0	19.246	14	8	8	6	1	675	74.1	8.62	47	8
High	Master Protein	Q13148	TAR DNA-binding protein 43 OS=Homo sapiens OX=9606 GN=TARDBP PE=1 SV=1	0	19.203	12	4	5	4	1	414	44.7	6.19	76	4
High	Master Protein	P62140	Serine/threonine-protein phosphatase PP1-beta catalytic subunit OS=Homo sapiens OX=9606 GN=PPP1CB PE=1 SV=3	0	19.178	16	5	7	2	1	327	37.2	6.19	104	5
High	Master Protein	P23193	Transcription elongation factor A protein 1 OS=Homo sapiens OX=9606 GN=TCEA1 PE=1 SV=2	0	19.165	21	6	7	6	1	301	33.9	8.38	67	6
High	Master Protein	P46060	Ran GTPase-activating protein 1 OS=Homo sapiens OX=9606 GN=RANGAP1 PE=1 SV=1	0	19.155	11	5	5	5	1	587	63.5	4.68	89	5
High	Master Protein	Q9GZT3	SRA stem-loop-interacting RNA-binding protein, mitochondrial OS=Homo sapiens OX=9606 GN=SLIRP PE=1 SV=1	0	19.152	32	3	4	3	1	109	12.3	10.24	62	3
High	Master Protein	Q14247	Src substrate cortactin OS=Homo sapiens OX=9606 GN=CTTN PE=1 SV=2	0	19.113	13	6	8	6	1	550	61.5	5.4	66	6
High	Master Protein	P61254	60S ribosomal protein L26 OS=Homo sapiens OX=9606 GN=RPL26 PE=1 SV=1	0	19.09	45	10	11	10	1	145	17.2	10.55	103	10
High	Master Protein	P09936	Ubiquitin carboxyl-terminal hydrolase isozyme L1 OS=Homo sapiens OX=9606 GN=UCHL1 PE=1 SV=2	0	19.081	22	4	7	4	1	223	24.8	5.48	59	4
High	Master Protein	Q9UMS4	Pre-mRNA-processing factor 19 OS=Homo sapiens OX=9606 GN=PRPF19 PE=1 SV=1	0	19.061	15	5	9	5	1	504	55.1	6.61	76	5
High	Master Protein	P08779	Keratin, type I cytoskeletal 16 OS=Homo sapiens OX=9606 GN=KRT16 PE=1 SV=4	0	18.996	7	5	9	1	1	473	51.2	5.05	101	5
High	Master Protein	P78344	Eukaryotic translation initiation factor 4 gamma 2 OS=Homo sapiens OX=9606 GN=EIF4G2 PE=1 SV=1	0	18.964	8	7	8	7	1	907	102.3	7.14	88	7
High	Master Protein	O75340	Programmed cell death protein 6 OS=Homo sapiens OX=9606 GN=PDCD6 PE=1 SV=1	0	18.922	28	5	6	5	1	191	21.9	5.4	81	5
High	Master Protein	O60841	Eukaryotic translation initiation factor 5B OS=Homo sapiens OX=9606 GN=EIF5B PE=1 SV=4	0	18.919	6	5	5	5	1	1220	138.7	5.49	42	5
High	Master Protein	Q01105	Protein SET OS=Homo sapiens OX=9606 GN=SET PE=1 SV=3	0	18.905	13	3	5	3	1	290	33.5	4.32	121	3
High	Master Protein	Q7L014	Probable ATP-dependent RNA helicase DDX46 OS=Homo sapiens OX=9606 GN=DDX46 PE=1 SV=2	0	18.879	8	7	7	7	1	1031	117.3	9.29	39	7
High	Master Protein	Q9NS69	Mitochondrial import receptor subunit TOM22 homolog OS=Homo sapiens OX=9606 GN=TOMM22 PE=1 SV=3	0	18.85	23	2	5	2	1	142	15.5	4.34	129	2
High	Master Protein	Q01844	RNA-binding protein EWS OS=Homo sapiens OX=9606 GN=EWSR1 PE=1 SV=1	0	18.759	4	2	3	2	1	656	68.4	9.33	83	2
High	Master Protein	P42224	Signal transducer and activator of transcription 1-alpha/beta OS=Homo sapiens OX=9606 GN=STAT1 PE=1 SV=2	0	18.751	10	6	6	6	1	750	87.3	6.05	96	6
High	Master Protein	Q8NC51	Plasminogen activator inhibitor 1 RNA-binding protein OS=Homo sapiens OX=9606 GN=SERBP1 PE=1 SV=2	0	18.732	15	4	6	4	1	408	44.9	8.65	117	4
High	Master Protein	P20618	Proteasome subunit beta type-1 OS=Homo sapiens OX=9606 GN=PSMB1 PE=1 SV=2	0	18.661	18	3	7	3	1	241	26.5	8.13	50	3
High	Master Protein	Q96AG4	Leucine-rich repeat-containing protein 59 OS=Homo sapiens OX=9606 GN=LRRC59 PE=1 SV=1	0	18.631	16	4	8	4	1	307	34.9	9.57	92	4
High	Master Protein	Q14764	Major vault protein OS=Homo sapiens OX=9606 GN=MVP PE=1 SV=4	0	18.553	8	6	7	6	1	893	99.3	5.48	46	6
High	Master Protein	Q9Y281	Cofilin-2 OS=Homo sapiens OX=9606 GN=CFL2 PE=1 SV=1	0	18.539	34	4	6	2	1	166	18.7	7.88	115	4
High	Master Protein	O43396	Thioredoxin-like protein 1 OS=Homo sapiens OX=9606 GN=TXNL1 PE=1 SV=3	0	18.538	30	6	6	6	1	289	32.2	4.96	55	6
High	Master Protein	P26373	60S ribosomal protein L13 OS=Homo sapiens OX=9606 GN=RPL13 PE=1 SV=4	0	18.524	25	6	8	6	1	211	24.2	11.65	126	6
High	Master Protein	Q8TCT9	Minor histocompatibility antigen H13 OS=Homo sapiens OX=9606 GN=HM13 PE=1 SV=1	0	18.475	14	4	5	4	1	377	41.5	6.43	80	4
High	Master Protein	P17655	Calpain-2 catalytic subunit OS=Homo sapiens OX=9606 GN=CAPN2 PE=1 SV=6	0	18.468	7	5	6	5	1	700	79.9	4.98	100	5
High	Master Protein	P35221	Catenin alpha-1 OS=Homo sapiens OX=9606 GN=CTNNA1 PE=1 SV=1	0	18.446	6	4	4	4	1	906	100	6.29	129	4
High	Master Protein	O00410	Importin-5 OS=Homo sapiens OX=9606 GN=IPO5 PE=1 SV=4	0	18.345	6	6	7	6	1	1097	123.6	4.94	83	6
High	Master Protein	Q8N1F7	Nuclear pore complex protein Nup93 OS=Homo sapiens OX=9606 GN=NUP93 PE=1 SV=2	0	18.237	9	7	10	7	1	819	93.4	5.72	66	7
High	Master Protein	Q14690	Protein RRP5 homolog OS=Homo sapiens OX=9606 GN=PDCD11 PE=1 SV=3	0	18.157	3	6	7	6	1	1871	208.6	8.87	107	6
High	Master Protein	P42765	3-ketoacyl-CoA thiolase, mitochondrial OS=Homo sapiens OX=9606 GN=ACAA2 PE=1 SV=2	0	18.154	12	3	4	3	1	397	41.9	8.09	160	3
High	Master Protein	Q8N3V7	Synaptopodin OS=Homo sapiens OX=9606 GN=SYNPO PE=1 SV=2	0	18.149	6	3	3	3	1	929	99.4	8.72	51	3
High	Master Protein	P46063	ATP-dependent DNA helicase Q1 OS=Homo sapiens OX=9606 GN=RECQL PE=1 SV=3	0	18.138	10	6	7	6	1	649	73.4	7.88	51	6
High	Master Protein	P36957	Dihydrolipoyllysine-residue succinyltransferase component of 2-oxoglutarate dehydrogenase complex, mitochondrial OS=Homo sapiens OX=9606 GN=DLST PE=1 SV=4	0	18.134	8	3	4	3	1	453	48.7	8.95	82	3
High	Master Protein	P48735	Isocitrate dehydrogenase [NADP], mitochondrial OS=Homo sapiens OX=9606 GN=IDH2 PE=1 SV=2	0	18.127	15	6	8	5	1	452	50.9	8.69	56	6
High	Master Protein	Q15050	Ribosome biogenesis regulatory protein homolog OS=Homo sapiens OX=9606 GN=RRS1 PE=1 SV=2	0	18.061	17	5	5	5	1	365	41.2	10.7	70	5
High	Master Protein	P20340	Ras-related protein Rab-6A OS=Homo sapiens OX=9606 GN=RAB6A PE=1 SV=3	0	17.954	23	4	7	3	1	208	23.6	5.54	66	4
High	Master Protein	O43175	D-3-phosphoglycerate dehydrogenase OS=Homo sapiens OX=9606 GN=PHGDH PE=1 SV=4	0	17.916	10	5	6	5	1	533	56.6	6.71	79	5
High	Master Protein	O43684	Mitotic checkpoint protein BUB3 OS=Homo sapiens OX=9606 GN=BUB3 PE=1 SV=1	0	17.915	19	6	7	6	1	328	37.1	6.84	80	6
High	Master Protein	P08574	Cytochrome c1, heme protein, mitochondrial OS=Homo sapiens OX=9606 GN=CYC1 PE=1 SV=3	0	17.858	9	2	7	2	1	325	35.4	9	67	2
High	Master Protein	P62266	40S ribosomal protein S23 OS=Homo sapiens OX=9606 GN=RPS23 PE=1 SV=3	0	17.838	24	4	6	4	1	143	15.8	10.49	115	4
High	Master Protein	P61313	60S ribosomal protein L15 OS=Homo sapiens OX=9606 GN=RPL15 PE=1 SV=2	0	17.738	27	6	11	6	1	204	24.1	11.62	248	6
High	Master Protein	Q9NSE4	Isoleucine--tRNA ligase, mitochondrial OS=Homo sapiens OX=9606 GN=IARS2 PE=1 SV=2	0	17.686	5	5	5	5	1	1012	113.7	7.2	87	5
High	Master Protein	Q16629	Serine/arginine-rich splicing factor 7 OS=Homo sapiens OX=9606 GN=SRSF7 PE=1 SV=1	0	17.536	24	5	6	4	1	238	27.4	11.82	75	5
High	Master Protein	P14923	Junction plakoglobin OS=Homo sapiens OX=9606 GN=JUP PE=1 SV=3	0	17.5	9	6	6	5	1	745	81.7	6.14	90	6
High	Master Protein	P30040	Endoplasmic reticulum resident protein 29 OS=Homo sapiens OX=9606 GN=ERP29 PE=1 SV=4	0	17.496	24	6	8	6	1	261	29	7.31	75	6
High	Master Protein	P49755	Transmembrane emp24 domain-containing protein 10 OS=Homo sapiens OX=9606 GN=TMED10 PE=1 SV=2	0	17.479	21	5	7	5	1	219	25	7.44	94	5
High	Master Protein	Q58FF6	Putative heat shock protein HSP 90-beta 4 OS=Homo sapiens OX=9606 GN=HSP90AB4P PE=5 SV=1	0	17.397	9	5	7	1	1	505	58.2	4.73	84	5
High	Master Protein	P62495	Eukaryotic peptide chain release factor subunit 1 OS=Homo sapiens OX=9606 GN=ETF1 PE=1 SV=3	0	17.367	13	5	8	5	1	437	49	5.71	140	5
High	Master Protein	Q5SSJ5	Heterochromatin protein 1-binding protein 3 OS=Homo sapiens OX=9606 GN=HP1BP3 PE=1 SV=1	0	17.347	10	5	5	5	1	553	61.2	9.67	60	5
High	Master Protein	P18085	ADP-ribosylation factor 4 OS=Homo sapiens OX=9606 GN=ARF4 PE=1 SV=3	0	17.333	24	4	10	3	1	180	20.5	7.14	166	4
High	Master Protein	Q13185	Chromobox protein homolog 3 OS=Homo sapiens OX=9606 GN=CBX3 PE=1 SV=4	0	17.275	23	4	5	4	1	183	20.8	5.33	61	4
High	Master Protein	P51665	26S proteasome non-ATPase regulatory subunit 7 OS=Homo sapiens OX=9606 GN=PSMD7 PE=1 SV=2	0	17.229	13	5	7	5	1	324	37	6.77	34	5
High	Master Protein	P51116	Fragile X mental retardation syndrome-related protein 2 OS=Homo sapiens OX=9606 GN=FXR2 PE=1 SV=2	0	17.204	9	5	5	2	1	673	74.2	6.23	58	5
High	Master Protein	P26368	Splicing factor U2AF 65 kDa subunit OS=Homo sapiens OX=9606 GN=U2AF2 PE=1 SV=4	0	17.163	12	5	11	5	1	475	53.5	9.09	86	5
High	Master Protein	O15173	Membrane-associated progesterone receptor component 2 OS=Homo sapiens OX=9606 GN=PGRMC2 PE=1 SV=1	0	17.134	18	3	5	3	1	223	23.8	4.88	170	3
High	Master Protein	O96005	Cleft lip and palate transmembrane protein 1 OS=Homo sapiens OX=9606 GN=CLPTM1 PE=1 SV=1	0	17.099	9	6	7	6	1	669	76	6.3	74	6
High	Master Protein	Q8IY81	pre-rRNA processing protein FTSJ3 OS=Homo sapiens OX=9606 GN=FTSJ3 PE=1 SV=2	0	17.095	6	4	6	4	1	847	96.5	8.4	133	4
High	Master Protein	Q13573	SNW domain-containing protein 1 OS=Homo sapiens OX=9606 GN=SNW1 PE=1 SV=1	0	17.09	8	3	4	3	1	536	61.5	9.52	57	3
High	Master Protein	P30419	Glycylpeptide N-tetradecanoyltransferase 1 OS=Homo sapiens OX=9606 GN=NMT1 PE=1 SV=2	0	17.057	11	5	5	5	1	496	56.8	7.8	79	5
High	Master Protein	Q15459	Splicing factor 3A subunit 1 OS=Homo sapiens OX=9606 GN=SF3A1 PE=1 SV=1	0	17.056	7	4	4	4	1	793	88.8	5.22	51	4
High	Master Protein	Q99459	Cell division cycle 5-like protein OS=Homo sapiens OX=9606 GN=CDC5L PE=1 SV=2	0	17.046	8	5	5	5	1	802	92.2	8.18	14	5
High	Master Protein	Q16658	Fascin OS=Homo sapiens OX=9606 GN=FSCN1 PE=1 SV=3	0	16.912	9	4	5	4	1	493	54.5	7.24	87	4
High	Master Protein	P35268	60S ribosomal protein L22 OS=Homo sapiens OX=9606 GN=RPL22 PE=1 SV=2	0	16.864	20	3	5	3	1	128	14.8	9.19	107	3
High	Master Protein	P31947	14-3-3 protein sigma OS=Homo sapiens OX=9606 GN=SFN PE=1 SV=1	0	16.826	19	5	9	3	1	248	27.8	4.74	86	5
High	Master Protein	P42766	60S ribosomal protein L35 OS=Homo sapiens OX=9606 GN=RPL35 PE=1 SV=2	0	16.643	30	5	7	5	1	123	14.5	11.05	86	5
High	Master Protein	Q1KMD3	Heterogeneous nuclear ribonucleoprotein U-like protein 2 OS=Homo sapiens OX=9606 GN=HNRNPUL2 PE=1 SV=1	0	16.612	6	4	6	4	1	747	85.1	4.91	101	4
High	Master Protein	O14983	Sarcoplasmic/endoplasmic reticulum calcium ATPase 1 OS=Homo sapiens OX=9606 GN=ATP2A1 PE=1 SV=1	0	16.612	7	4	5	1	1	1001	110.2	5.16	87	4
High	Master Protein	P54819	Adenylate kinase 2, mitochondrial OS=Homo sapiens OX=9606 GN=AK2 PE=1 SV=2	0	16.582	26	5	9	5	1	239	26.5	7.81	75	5
High	Master Protein	P33176	Kinesin-1 heavy chain OS=Homo sapiens OX=9606 GN=KIF5B PE=1 SV=1	0	16.582	5	4	4	4	1	963	109.6	6.51	63	4
High	Master Protein	Q8TCJ2	Dolichyl-diphosphooligosaccharide--protein glycosyltransferase subunit STT3B OS=Homo sapiens OX=9606 GN=STT3B PE=1 SV=1	0	16.525	6	4	5	4	1	826	93.6	8.91	86	4
High	Master Protein	P23921	Ribonucleoside-diphosphate reductase large subunit OS=Homo sapiens OX=9606 GN=RRM1 PE=1 SV=1	0	16.474	8	6	7	6	1	792	90	7.15	40	6
High	Master Protein	Q9UPQ0	LIM and calponin homology domains-containing protein 1 OS=Homo sapiens OX=9606 GN=LIMCH1 PE=1 SV=4	0	16.371	8	7	10	7	1	1083	121.8	6.47	32	7
High	Master Protein	P13073	Cytochrome c oxidase subunit 4 isoform 1, mitochondrial OS=Homo sapiens OX=9606 GN=COX4I1 PE=1 SV=1	0	16.357	25	5	6	5	1	169	19.6	9.51	53	5
High	Master Protein	P99999	Cytochrome c OS=Homo sapiens OX=9606 GN=CYCS PE=1 SV=2	0	16.327	26	4	10	4	1	105	11.7	9.57	91	4
High	Master Protein	Q969X5	Endoplasmic reticulum-Golgi intermediate compartment protein 1 OS=Homo sapiens OX=9606 GN=ERGIC1 PE=1 SV=1	0	16.182	17	5	5	5	1	290	32.6	7.06	113	5
High	Master Protein	Q16181	Septin-7 OS=Homo sapiens OX=9606 GN=SEPT7 PE=1 SV=2	0	16.156	11	3	4	2	1	437	50.6	8.63	102	3
High	Master Protein	O15371	Eukaryotic translation initiation factor 3 subunit D OS=Homo sapiens OX=9606 GN=EIF3D PE=1 SV=1	0	16.122	9	3	5	3	1	548	63.9	6.05	68	3
High	Master Protein	P62879	Guanine nucleotide-binding protein G(I)/G(S)/G(T) subunit beta-2 OS=Homo sapiens OX=9606 GN=GNB2 PE=1 SV=3	0	16.122	16	5	8	5	1	340	37.3	6	117	5
High	Master Protein	Q9GZL7	Ribosome biogenesis protein WDR12 OS=Homo sapiens OX=9606 GN=WDR12 PE=1 SV=2	0	16.109	17	5	5	5	1	423	47.7	5.9	26	5
High	Master Protein	Q99615	DnaJ homolog subfamily C member 7 OS=Homo sapiens OX=9606 GN=DNAJC7 PE=1 SV=2	0	16.095	9	4	4	4	1	494	56.4	6.96	79	4
High	Master Protein	Q14126	Desmoglein-2 OS=Homo sapiens OX=9606 GN=DSG2 PE=1 SV=2	0	16.026	8	6	8	6	1	1118	122.2	5.24	46	6
High	Master Protein	P61011	Signal recognition particle 54 kDa protein OS=Homo sapiens OX=9606 GN=SRP54 PE=1 SV=1	0	16.006	9	3	3	3	1	504	55.7	8.75	64	3
High	Master Protein	Q9UQE7	Structural maintenance of chromosomes protein 3 OS=Homo sapiens OX=9606 GN=SMC3 PE=1 SV=2	0	15.99	9	9	9	9	1	1217	141.5	7.18	41	9
High	Master Protein	Q9UHB9	Signal recognition particle subunit SRP68 OS=Homo sapiens OX=9606 GN=SRP68 PE=1 SV=2	0	15.985	10	4	4	4	1	627	70.7	8.56	58	4
High	Master Protein	P16401	Histone H1.5 OS=Homo sapiens OX=9606 GN=HIST1H1B PE=1 SV=3	0	15.921	12	3	3	3	1	226	22.6	10.92	85	3
High	Master Protein	O75153	Clustered mitochondria protein homolog OS=Homo sapiens OX=9606 GN=CLUH PE=1 SV=2	0	15.915	4	4	4	4	1	1309	146.6	6.13	63	4
High	Master Protein	P40925	Malate dehydrogenase, cytoplasmic OS=Homo sapiens OX=9606 GN=MDH1 PE=1 SV=4	0	15.913	14	3	4	3	1	334	36.4	7.36	117	3
High	Master Protein	Q96RP9	Elongation factor G, mitochondrial OS=Homo sapiens OX=9606 GN=GFM1 PE=1 SV=2	0	15.886	8	5	5	5	1	751	83.4	7.01	48	5
High	Master Protein	Q14683	Structural maintenance of chromosomes protein 1A OS=Homo sapiens OX=9606 GN=SMC1A PE=1 SV=2	0	15.865	5	7	8	7	1	1233	143.1	7.64	34	7
High	Master Protein	Q96CW1	AP-2 complex subunit mu OS=Homo sapiens OX=9606 GN=AP2M1 PE=1 SV=2	0	15.831	15	5	5	5	1	435	49.6	9.54	48	5
High	Master Protein	Q9UHD8	Septin-9 OS=Homo sapiens OX=9606 GN=SEPT9 PE=1 SV=2	0	15.781	10	5	6	5	1	586	65.4	8.97	27	5
High	Master Protein	Q02543	60S ribosomal protein L18a OS=Homo sapiens OX=9606 GN=RPL18A PE=1 SV=2	0	15.778	22	5	8	5	1	176	20.7	10.71	48	5
High	Master Protein	P09874	Poly [ADP-ribose] polymerase 1 OS=Homo sapiens OX=9606 GN=PARP1 PE=1 SV=4	0	15.773	6	5	6	5	1	1014	113	8.88	37	5
High	Master Protein	O75436	Vacuolar protein sorting-associated protein 26A OS=Homo sapiens OX=9606 GN=VPS26A PE=1 SV=2	0	15.685	16	4	5	4	1	327	38.1	6.57	89	4
High	Master Protein	O60568	Procollagen-lysine,2-oxoglutarate 5-dioxygenase 3 OS=Homo sapiens OX=9606 GN=PLOD3 PE=1 SV=1	0	15.671	7	4	5	4	1	738	84.7	6.05	99	4
High	Master Protein	Q8N163	Cell cycle and apoptosis regulator protein 2 OS=Homo sapiens OX=9606 GN=CCAR2 PE=1 SV=2	0	15.667	5	4	4	4	1	923	102.8	5.22	92	4
High	Master Protein	A6NHL2	Tubulin alpha chain-like 3 OS=Homo sapiens OX=9606 GN=TUBAL3 PE=1 SV=2	0	15.65	7	3	8	1	1	446	49.9	6.05	99	3
High	Master Protein	Q05048	Cleavage stimulation factor subunit 1 OS=Homo sapiens OX=9606 GN=CSTF1 PE=1 SV=1	0	15.609	15	5	5	5	1	431	48.3	6.58	64	5
High	Master Protein	Q9H4M9	EH domain-containing protein 1 OS=Homo sapiens OX=9606 GN=EHD1 PE=1 SV=2	0	15.583	15	7	8	4	1	534	60.6	6.83	34	7
High	Master Protein	P62714	Serine/threonine-protein phosphatase 2A catalytic subunit beta isoform OS=Homo sapiens OX=9606 GN=PPP2CB PE=1 SV=1	0	15.578	14	4	5	4	1	309	35.6	5.43	97	4
High	Master Protein	Q9UG63	ATP-binding cassette sub-family F member 2 OS=Homo sapiens OX=9606 GN=ABCF2 PE=1 SV=2	0	15.576	9	4	4	4	1	623	71.2	7.37	63	4
High	Master Protein	O95994	Anterior gradient protein 2 homolog OS=Homo sapiens OX=9606 GN=AGR2 PE=1 SV=1	0	15.571	30	4	5	4	1	175	20	9	91	4
High	Master Protein	Q16822	Phosphoenolpyruvate carboxykinase [GTP], mitochondrial OS=Homo sapiens OX=9606 GN=PCK2 PE=1 SV=4	0	15.566	10	5	5	5	1	640	70.7	7.62	50	5
High	Master Protein	P39656	Dolichyl-diphosphooligosaccharide--protein glycosyltransferase 48 kDa subunit OS=Homo sapiens OX=9606 GN=DDOST PE=1 SV=4	0	15.56	13	6	9	6	1	456	50.8	6.55	72	6
High	Master Protein	Q02218	2-oxoglutarate dehydrogenase, mitochondrial OS=Homo sapiens OX=9606 GN=OGDH PE=1 SV=3	0	15.529	5	5	5	5	1	1023	115.9	6.86	42	5
High	Master Protein	Q96I99	Succinate--CoA ligase [GDP-forming] subunit beta, mitochondrial OS=Homo sapiens OX=9606 GN=SUCLG2 PE=1 SV=2	0	15.527	12	5	6	5	1	432	46.5	6.39	45	5
High	Master Protein	Q9Y285	Phenylalanine--tRNA ligase alpha subunit OS=Homo sapiens OX=9606 GN=FARSA PE=1 SV=3	0	15.511	15	4	4	4	1	508	57.5	7.8	76	4
High	Master Protein	P26196	Probable ATP-dependent RNA helicase DDX6 OS=Homo sapiens OX=9606 GN=DDX6 PE=1 SV=2	0	15.5	14	5	5	5	1	483	54.4	8.66	63	5
High	Master Protein	P45974	Ubiquitin carboxyl-terminal hydrolase 5 OS=Homo sapiens OX=9606 GN=USP5 PE=1 SV=2	0	15.497	8	5	6	5	1	858	95.7	5.03	44	5
High	Master Protein	P23588	Eukaryotic translation initiation factor 4B OS=Homo sapiens OX=9606 GN=EIF4B PE=1 SV=2	0	15.469	4	2	3	2	1	611	69.1	5.73	71	2
High	Master Protein	P24534	Elongation factor 1-beta OS=Homo sapiens OX=9606 GN=EEF1B2 PE=1 SV=3	0	15.452	16	3	5	3	1	225	24.7	4.67	179	3
High	Master Protein	O95433	Activator of 90 kDa heat shock protein ATPase homolog 1 OS=Homo sapiens OX=9606 GN=AHSA1 PE=1 SV=1	0	15.417	12	3	4	3	1	338	38.3	5.53	78	3
High	Master Protein	Q14008	Cytoskeleton-associated protein 5 OS=Homo sapiens OX=9606 GN=CKAP5 PE=1 SV=3	0	15.416	3	6	6	6	1	2032	225.4	7.8	65	6
High	Master Protein	P84095	Rho-related GTP-binding protein RhoG OS=Homo sapiens OX=9606 GN=RHOG PE=1 SV=1	0	15.386	10	1	2	1	1	191	21.3	8.12	113	1
High	Master Protein	P36542	ATP synthase subunit gamma, mitochondrial OS=Homo sapiens OX=9606 GN=ATP5F1C PE=1 SV=1	0	15.325	18	5	5	5	1	298	33	9.22	50	5
High	Master Protein	P04632	Calpain small subunit 1 OS=Homo sapiens OX=9606 GN=CAPNS1 PE=1 SV=1	0	15.299	11	3	4	3	1	268	28.3	5.2	60	3
High	Master Protein	P05455	Lupus La protein OS=Homo sapiens OX=9606 GN=SSB PE=1 SV=2	0	15.291	13	5	5	5	1	408	46.8	7.12	97	5
High	Master Protein	O00264	Membrane-associated progesterone receptor component 1 OS=Homo sapiens OX=9606 GN=PGRMC1 PE=1 SV=3	0	15.283	12	3	7	3	1	195	21.7	4.7	140	3
High	Master Protein	Q8TEM1	Nuclear pore membrane glycoprotein 210 OS=Homo sapiens OX=9606 GN=NUP210 PE=1 SV=3	0	15.257	3	4	4	4	1	1887	205	6.81	79	4
High	Master Protein	P12931	Proto-oncogene tyrosine-protein kinase Src OS=Homo sapiens OX=9606 GN=SRC PE=1 SV=3	0	15.247	10	4	4	4	1	536	59.8	7.42	75	4
High	Master Protein	Q96QK1	Vacuolar protein sorting-associated protein 35 OS=Homo sapiens OX=9606 GN=VPS35 PE=1 SV=2	0	15.219	8	5	5	5	1	796	91.6	5.49	106	5
High	Master Protein	P43353	Aldehyde dehydrogenase family 3 member B1 OS=Homo sapiens OX=9606 GN=ALDH3B1 PE=1 SV=1	0	15.201	7	3	7	2	1	468	51.8	7.62	105	3
High	Master Protein	Q15286	Ras-related protein Rab-35 OS=Homo sapiens OX=9606 GN=RAB35 PE=1 SV=1	0	15.166	14	3	12	1	1	201	23	8.29	86	3
High	Master Protein	O00425	Insulin-like growth factor 2 mRNA-binding protein 3 OS=Homo sapiens OX=9606 GN=IGF2BP3 PE=1 SV=2	0	15.145	12	6	7	4	1	579	63.7	8.87	29	6
High	Master Protein	P31937	3-hydroxyisobutyrate dehydrogenase, mitochondrial OS=Homo sapiens OX=9606 GN=HIBADH PE=1 SV=2	0	15.137	18	4	4	4	1	336	35.3	8.13	55	4
High	Master Protein	Q9Y3U8	60S ribosomal protein L36 OS=Homo sapiens OX=9606 GN=RPL36 PE=1 SV=3	0	15.128	21	3	8	3	1	105	12.2	11.59	122	3
High	Master Protein	P22570	NADPH:adrenodoxin oxidoreductase, mitochondrial OS=Homo sapiens OX=9606 GN=FDXR PE=1 SV=3	0	15.061	11	6	6	6	1	491	53.8	8.44	38	6
High	Master Protein	Q8WVM8	Sec1 family domain-containing protein 1 OS=Homo sapiens OX=9606 GN=SCFD1 PE=1 SV=4	0	15.053	8	3	3	3	1	642	72.3	6.27	62	3
High	Master Protein	P19367	Hexokinase-1 OS=Homo sapiens OX=9606 GN=HK1 PE=1 SV=3	0	15.043	6	5	5	5	1	917	102.4	6.8	44	5
High	Master Protein	O15511	Actin-related protein 2/3 complex subunit 5 OS=Homo sapiens OX=9606 GN=ARPC5 PE=1 SV=3	0	15.017	29	3	4	3	1	151	16.3	5.67	66	3
High	Master Protein	O94905	Erlin-2 OS=Homo sapiens OX=9606 GN=ERLIN2 PE=1 SV=1	0	14.972	9	3	4	1	1	339	37.8	5.62	103	3
High	Master Protein	Q07666	KH domain-containing, RNA-binding, signal transduction-associated protein 1 OS=Homo sapiens OX=9606 GN=KHDRBS1 PE=1 SV=1	0	14.955	6	3	4	3	1	443	48.2	8.66	49	3
High	Master Protein	Q9UNZ2	NSFL1 cofactor p47 OS=Homo sapiens OX=9606 GN=NSFL1C PE=1 SV=2	0	14.949	13	4	4	4	1	370	40.5	5.1	79	4
High	Master Protein	O43570	Carbonic anhydrase 12 OS=Homo sapiens OX=9606 GN=CA12 PE=1 SV=1	0	14.931	14	3	3	3	1	354	39.4	7.23	73	3
High	Master Protein	P36873	Serine/threonine-protein phosphatase PP1-gamma catalytic subunit OS=Homo sapiens OX=9606 GN=PPP1CC PE=1 SV=1	0	14.888	12	4	6	1	1	323	37	6.54	77	4
High	Master Protein	Q8WXF1	Paraspeckle component 1 OS=Homo sapiens OX=9606 GN=PSPC1 PE=1 SV=1	0	14.875	10	3	3	3	1	523	58.7	6.67	83	3
High	Master Protein	Q15691	Microtubule-associated protein RP/EB family member 1 OS=Homo sapiens OX=9606 GN=MAPRE1 PE=1 SV=3	0	14.839	21	4	4	4	1	268	30	5.14	40	4
High	Master Protein	Q6PIU2	Neutral cholesterol ester hydrolase 1 OS=Homo sapiens OX=9606 GN=NCEH1 PE=1 SV=3	0	14.821	11	4	6	4	1	408	45.8	7.23	81	4
High	Master Protein	Q92930	Ras-related protein Rab-8B OS=Homo sapiens OX=9606 GN=RAB8B PE=1 SV=2	0	14.816	17	3	12	1	1	207	23.6	9.07	83	3
High	Master Protein	Q8IZL8	Proline-, glutamic acid- and leucine-rich protein 1 OS=Homo sapiens OX=9606 GN=PELP1 PE=1 SV=2	0	14.798	5	3	5	3	1	1130	119.6	4.34	33	3
High	Master Protein	P16144	Integrin beta-4 OS=Homo sapiens OX=9606 GN=ITGB4 PE=1 SV=5	0	14.774	4	7	8	7	1	1822	202	6.09	50	7
High	Master Protein	P30084	Enoyl-CoA hydratase, mitochondrial OS=Homo sapiens OX=9606 GN=ECHS1 PE=1 SV=4	0	14.755	21	5	5	5	1	290	31.4	8.07	76	5
High	Master Protein	O60264	SWI/SNF-related matrix-associated actin-dependent regulator of chromatin subfamily A member 5 OS=Homo sapiens OX=9606 GN=SMARCA5 PE=1 SV=1	0	14.75	6	7	7	4	1	1052	121.8	8.09	43	7
High	Master Protein	P12081	Histidine--tRNA ligase, cytoplasmic OS=Homo sapiens OX=9606 GN=HARS PE=1 SV=2	0	14.742	8	4	4	3	1	509	57.4	5.88	38	4
High	Master Protein	P14550	Alcohol dehydrogenase [NADP(+)] OS=Homo sapiens OX=9606 GN=AKR1A1 PE=1 SV=3	0	14.741	12	4	9	3	1	325	36.6	6.79	101	4
High	Master Protein	Q16543	Hsp90 co-chaperone Cdc37 OS=Homo sapiens OX=9606 GN=CDC37 PE=1 SV=1	0	14.723	14	4	5	4	1	378	44.4	5.25	52	4
High	Master Protein	P04181	Ornithine aminotransferase, mitochondrial OS=Homo sapiens OX=9606 GN=OAT PE=1 SV=1	0	14.716	10	4	4	4	1	439	48.5	7.03	61	4
High	Master Protein	P43246	DNA mismatch repair protein Msh2 OS=Homo sapiens OX=9606 GN=MSH2 PE=1 SV=1	0	14.712	5	5	5	5	1	934	104.7	5.77	54	5
High	Master Protein	Q7L1Q6	Basic leucine zipper and W2 domain-containing protein 1 OS=Homo sapiens OX=9606 GN=BZW1 PE=1 SV=1	0	14.704	12	6	9	5	1	419	48	5.92	106	6
High	Master Protein	Q04837	Single-stranded DNA-binding protein, mitochondrial OS=Homo sapiens OX=9606 GN=SSBP1 PE=1 SV=1	0	14.686	26	3	4	3	1	148	17.2	9.6	92	3
High	Master Protein	Q9BTV4	Transmembrane protein 43 OS=Homo sapiens OX=9606 GN=TMEM43 PE=1 SV=1	0	14.675	14	5	5	5	1	400	44.8	8.13	50	5
High	Master Protein	P15170	Eukaryotic peptide chain release factor GTP-binding subunit ERF3A OS=Homo sapiens OX=9606 GN=GSPT1 PE=1 SV=1	0	14.615	9	4	5	4	1	499	55.7	5.62	27	4
High	Master Protein	P53992	Protein transport protein Sec24C OS=Homo sapiens OX=9606 GN=SEC24C PE=1 SV=3	0	14.597	7	5	5	5	1	1094	118.2	7.06	48	5
High	Master Protein	P14174	Macrophage migration inhibitory factor OS=Homo sapiens OX=9606 GN=MIF PE=1 SV=4	0	14.594	28	2	6	2	1	115	12.5	7.88	110	2
High	Master Protein	Q15165	Serum paraoxonase/arylesterase 2 OS=Homo sapiens OX=9606 GN=PON2 PE=1 SV=4	0	14.593	7	2	6	2	1	354	39.4	5.6	107	2
High	Master Protein	Q9P258	Protein RCC2 OS=Homo sapiens OX=9606 GN=RCC2 PE=1 SV=2	0	14.592	14	6	12	6	1	522	56	8.78	59	6
High	Master Protein	P06493	Cyclin-dependent kinase 1 OS=Homo sapiens OX=9606 GN=CDK1 PE=1 SV=3	0	14.588	26	6	6	5	1	297	34.1	8.4	33	6
High	Master Protein	Q96TA1	Niban-like protein 1 OS=Homo sapiens OX=9606 GN=FAM129B PE=1 SV=3	0	14.54	6	4	5	4	1	746	84.1	6.19	45	4
High	Master Protein	Q9NP72	Ras-related protein Rab-18 OS=Homo sapiens OX=9606 GN=RAB18 PE=1 SV=1	0	14.511	19	3	3	3	1	206	23	5.24	53	3
High	Master Protein	O75477	Erlin-1 OS=Homo sapiens OX=9606 GN=ERLIN1 PE=1 SV=1	0	14.432	12	4	5	2	1	346	38.9	7.87	83	4
High	Master Protein	Q09161	Nuclear cap-binding protein subunit 1 OS=Homo sapiens OX=9606 GN=NCBP1 PE=1 SV=1	0	14.416	7	4	4	4	1	790	91.8	6.43	45	4
High	Master Protein	P25786	Proteasome subunit alpha type-1 OS=Homo sapiens OX=9606 GN=PSMA1 PE=1 SV=1	0	14.402	24	6	7	6	1	263	29.5	6.61	58	6
High	Master Protein	P67809	Nuclease-sensitive element-binding protein 1 OS=Homo sapiens OX=9606 GN=YBX1 PE=1 SV=3	0	14.394	10	2	2	1	1	324	35.9	9.88	107	2
High	Master Protein	Q9BY44	Eukaryotic translation initiation factor 2A OS=Homo sapiens OX=9606 GN=EIF2A PE=1 SV=3	0	14.336	13	5	6	5	1	585	64.9	8.87	29	5
High	Master Protein	P26006	Integrin alpha-3 OS=Homo sapiens OX=9606 GN=ITGA3 PE=1 SV=5	0	14.281	5	4	6	4	1	1051	116.5	6.77	49	4
High	Master Protein	P26640	Valine--tRNA ligase OS=Homo sapiens OX=9606 GN=VARS PE=1 SV=4	0	14.27	4	3	4	3	1	1264	140.4	7.59	57	3
High	Master Protein	Q01081	Splicing factor U2AF 35 kDa subunit OS=Homo sapiens OX=9606 GN=U2AF1 PE=1 SV=3	0	14.266	13	2	4	2	1	240	27.9	8.81	117	2
High	Master Protein	O95292	Vesicle-associated membrane protein-associated protein B/C OS=Homo sapiens OX=9606 GN=VAPB PE=1 SV=3	0	14.24	21	4	6	3	1	243	27.2	7.3	115	4
High	Master Protein	P49257	Protein ERGIC-53 OS=Homo sapiens OX=9606 GN=LMAN1 PE=1 SV=2	0	14.233	14	4	4	4	1	510	57.5	6.77	44	4
High	Master Protein	Q9UI30	Multifunctional methyltransferase subunit TRM112-like protein OS=Homo sapiens OX=9606 GN=TRMT112 PE=1 SV=1	0	14.202	26	3	3	3	1	125	14.2	5.26	74	3
High	Master Protein	P62942	Peptidyl-prolyl cis-trans isomerase FKBP1A OS=Homo sapiens OX=9606 GN=FKBP1A PE=1 SV=2	0	14.183	25	2	2	2	1	108	11.9	8.16	121	2
High	Master Protein	Q9Y266	Nuclear migration protein nudC OS=Homo sapiens OX=9606 GN=NUDC PE=1 SV=1	0	14.172	18	5	5	5	1	331	38.2	5.38	56	5
High	Master Protein	P49821	NADH dehydrogenase [ubiquinone] flavoprotein 1, mitochondrial OS=Homo sapiens OX=9606 GN=NDUFV1 PE=1 SV=4	0	14.162	14	5	5	5	1	464	50.8	8.21	43	5
High	Master Protein	O95347	Structural maintenance of chromosomes protein 2 OS=Homo sapiens OX=9606 GN=SMC2 PE=1 SV=2	0	14.053	5	5	5	5	1	1197	135.6	8.43	31	5
High	Master Protein	O60716	Catenin delta-1 OS=Homo sapiens OX=9606 GN=CTNND1 PE=1 SV=1	0	14.038	5	3	4	3	1	968	108.1	6.23	59	3
High	Master Protein	Q92979	Ribosomal RNA small subunit methyltransferase NEP1 OS=Homo sapiens OX=9606 GN=EMG1 PE=1 SV=4	0	13.97	18	3	5	3	1	244	26.7	9.17	102	3
High	Master Protein	P20042	Eukaryotic translation initiation factor 2 subunit 2 OS=Homo sapiens OX=9606 GN=EIF2S2 PE=1 SV=2	0	13.951	14	5	6	5	1	333	38.4	5.8	39	5
High	Master Protein	P52565	Rho GDP-dissociation inhibitor 1 OS=Homo sapiens OX=9606 GN=ARHGDIA PE=1 SV=3	0	13.83	18	3	5	3	1	204	23.2	5.11	136	3
High	Master Protein	Q9BZK3	Putative nascent polypeptide-associated complex subunit alpha-like protein OS=Homo sapiens OX=9606 GN=NACAP1 PE=5 SV=1	0	13.819	13	2	4	1	1	213	23.3	4.59	81	2
High	Master Protein	Q14498	RNA-binding protein 39 OS=Homo sapiens OX=9606 GN=RBM39 PE=1 SV=2	0	13.797	8	3	7	3	1	530	59.3	10.1	189	3
High	Master Protein	Q13242	Serine/arginine-rich splicing factor 9 OS=Homo sapiens OX=9606 GN=SRSF9 PE=1 SV=1	0	13.763	30	6	7	5	1	221	25.5	8.65	54	6
High	Master Protein	Q8TAQ2	SWI/SNF complex subunit SMARCC2 OS=Homo sapiens OX=9606 GN=SMARCC2 PE=1 SV=1	0	13.75	2	1	2	1	1	1214	132.8	5.69	87	1
High	Master Protein	Q01780	Exosome component 10 OS=Homo sapiens OX=9606 GN=EXOSC10 PE=1 SV=2	0	13.732	5	4	4	4	1	885	100.8	8.46	42	4
High	Master Protein	Q14739	Lamin-B receptor OS=Homo sapiens OX=9606 GN=LBR PE=1 SV=2	0	13.695	5	2	3	2	1	615	70.7	9.36	49	2
High	Master Protein	O75746	Calcium-binding mitochondrial carrier protein Aralar1 OS=Homo sapiens OX=9606 GN=SLC25A12 PE=1 SV=2	0	13.67	6	4	5	2	1	678	74.7	8.38	57	4
High	Master Protein	Q9Y512	Sorting and assembly machinery component 50 homolog OS=Homo sapiens OX=9606 GN=SAMM50 PE=1 SV=3	0	13.639	11	6	6	6	1	469	51.9	6.9	69	6
High	Master Protein	P25398	40S ribosomal protein S12 OS=Homo sapiens OX=9606 GN=RPS12 PE=1 SV=3	0	13.553	17	3	8	3	1	132	14.5	7.21	67	3
High	Master Protein	Q15005	Signal peptidase complex subunit 2 OS=Homo sapiens OX=9606 GN=SPCS2 PE=1 SV=3	0	13.522	27	6	7	6	1	226	25	8.47	39	6
High	Master Protein	Q14980	Nuclear mitotic apparatus protein 1 OS=Homo sapiens OX=9606 GN=NUMA1 PE=1 SV=2	0	13.509	3	6	6	6	1	2115	238.1	5.78	33	6
High	Master Protein	O96008	Mitochondrial import receptor subunit TOM40 homolog OS=Homo sapiens OX=9606 GN=TOMM40 PE=1 SV=1	0	13.505	10	3	4	3	1	361	37.9	7.25	67	3
High	Master Protein	Q9BR76	Coronin-1B OS=Homo sapiens OX=9606 GN=CORO1B PE=1 SV=1	0	13.499	9	5	8	5	1	489	54.2	5.88	39	5
High	Master Protein	P62857	40S ribosomal protein S28 OS=Homo sapiens OX=9606 GN=RPS28 PE=1 SV=1	0	13.488	41	4	6	4	1	69	7.8	10.7	107	4
High	Master Protein	P63000	Ras-related C3 botulinum toxin substrate 1 OS=Homo sapiens OX=9606 GN=RAC1 PE=1 SV=1	0	13.485	12	3	3	2	1	192	21.4	8.5	66	3
High	Master Protein	P00390	Glutathione reductase, mitochondrial OS=Homo sapiens OX=9606 GN=GSR PE=1 SV=2	0	13.477	7	3	5	3	1	522	56.2	8.5	120	3
High	Master Protein	O75822	Eukaryotic translation initiation factor 3 subunit J OS=Homo sapiens OX=9606 GN=EIF3J PE=1 SV=2	0	13.475	15	2	2	2	1	258	29	4.83	58	2
High	Master Protein	Q96I24	Far upstream element-binding protein 3 OS=Homo sapiens OX=9606 GN=FUBP3 PE=1 SV=2	0	13.453	10	4	5	3	1	572	61.6	8.38	56	4
High	Master Protein	Q86XP3	ATP-dependent RNA helicase DDX42 OS=Homo sapiens OX=9606 GN=DDX42 PE=1 SV=1	0	13.44	7	4	4	4	1	938	102.9	7.02	45	4
High	Master Protein	Q9Y678	Coatomer subunit gamma-1 OS=Homo sapiens OX=9606 GN=COPG1 PE=1 SV=1	0	13.437	5	4	4	3	1	874	97.7	5.47	117	4
High	Master Protein	P09012	U1 small nuclear ribonucleoprotein A OS=Homo sapiens OX=9606 GN=SNRPA PE=1 SV=3	0	13.373	23	5	5	3	1	282	31.3	9.83	58	5
High	Master Protein	Q14165	Malectin OS=Homo sapiens OX=9606 GN=MLEC PE=1 SV=1	0	13.365	11	3	3	3	1	292	32.2	5.41	94	3
High	Master Protein	O15042	U2 snRNP-associated SURP motif-containing protein OS=Homo sapiens OX=9606 GN=U2SURP PE=1 SV=2	0	13.352	5	4	4	4	1	1029	118.2	8.47	92	4
High	Master Protein	P47712	Cytosolic phospholipase A2 OS=Homo sapiens OX=9606 GN=PLA2G4A PE=1 SV=2	0	13.326	6	3	3	3	1	749	85.2	5.38	55	3
High	Master Protein	P05198	Eukaryotic translation initiation factor 2 subunit 1 OS=Homo sapiens OX=9606 GN=EIF2S1 PE=1 SV=3	0	13.295	14	5	6	5	1	315	36.1	5.08	51	5
High	Master Protein	P47914	60S ribosomal protein L29 OS=Homo sapiens OX=9606 GN=RPL29 PE=1 SV=2	0	13.281	21	3	4	3	1	159	17.7	11.66	69	3
High	Master Protein	P56545	C-terminal-binding protein 2 OS=Homo sapiens OX=9606 GN=CTBP2 PE=1 SV=1	0	13.261	9	4	5	3	1	445	48.9	6.95	88	4
High	Master Protein	P61088	Ubiquitin-conjugating enzyme E2 N OS=Homo sapiens OX=9606 GN=UBE2N PE=1 SV=1	0	13.215	37	4	4	4	1	152	17.1	6.57	55	4
High	Master Protein	P38117	Electron transfer flavoprotein subunit beta OS=Homo sapiens OX=9606 GN=ETFB PE=1 SV=3	0	13.215	18	5	5	5	1	255	27.8	8.1	19	5
High	Master Protein	O76094	Signal recognition particle subunit SRP72 OS=Homo sapiens OX=9606 GN=SRP72 PE=1 SV=3	0	13.211	11	6	6	6	1	671	74.6	9.26	37	6
High	Master Protein	Q16630	Cleavage and polyadenylation specificity factor subunit 6 OS=Homo sapiens OX=9606 GN=CPSF6 PE=1 SV=2	0	13.2	6	3	3	3	1	551	59.2	7.15	79	3
High	Master Protein	Q15269	Periodic tryptophan protein 2 homolog OS=Homo sapiens OX=9606 GN=PWP2 PE=2 SV=2	0	13.193	5	4	4	4	1	919	102.4	6.15	72	4
High	Master Protein	O75694	Nuclear pore complex protein Nup155 OS=Homo sapiens OX=9606 GN=NUP155 PE=1 SV=1	0	13.189	4	6	7	6	1	1391	155.1	6.16	20	6
High	Master Protein	P63279	SUMO-conjugating enzyme UBC9 OS=Homo sapiens OX=9606 GN=UBE2I PE=1 SV=1	0	13.145	23	4	4	4	1	158	18	8.66	76	4
High	Master Protein	Q9NTK5	Obg-like ATPase 1 OS=Homo sapiens OX=9606 GN=OLA1 PE=1 SV=2	0	13.046	12	4	4	4	1	396	44.7	7.81	30	4
High	Master Protein	P21912	Succinate dehydrogenase [ubiquinone] iron-sulfur subunit, mitochondrial OS=Homo sapiens OX=9606 GN=SDHB PE=1 SV=3	0	13.037	13	3	4	3	1	280	31.6	8.76	114	3
High	Master Protein	Q9BXP5	Serrate RNA effector molecule homolog OS=Homo sapiens OX=9606 GN=SRRT PE=1 SV=1	0	13.025	6	4	5	4	1	876	100.6	5.96	46	4
High	Master Protein	P30050	60S ribosomal protein L12 OS=Homo sapiens OX=9606 GN=RPL12 PE=1 SV=1	0	13.02	24	3	9	3	1	165	17.8	9.42	75	3
High	Master Protein	O95425	Supervillin OS=Homo sapiens OX=9606 GN=SVIL PE=1 SV=2	0	13	3	4	4	4	1	2214	247.6	6.98	27	4
High	Master Protein	P60953	Cell division control protein 42 homolog OS=Homo sapiens OX=9606 GN=CDC42 PE=1 SV=2	0	12.956	15	2	3	2	1	191	21.2	6.55	76	2
High	Master Protein	P10599	Thioredoxin OS=Homo sapiens OX=9606 GN=TXN PE=1 SV=3	0	12.937	41	4	4	4	1	105	11.7	4.92	88	4
High	Master Protein	P09960	Leukotriene A-4 hydrolase OS=Homo sapiens OX=9606 GN=LTA4H PE=1 SV=2	0	12.907	10	6	6	6	1	611	69.2	6.18	36	6
High	Master Protein	Q14203	Dynactin subunit 1 OS=Homo sapiens OX=9606 GN=DCTN1 PE=1 SV=3	0	12.893	3	3	3	3	1	1278	141.6	5.81	89	3
High	Master Protein	Q9UKD2	mRNA turnover protein 4 homolog OS=Homo sapiens OX=9606 GN=MRTO4 PE=1 SV=2	0	12.86	21	5	6	5	1	239	27.5	8.29	89	5
High	Master Protein	Q92522	Histone H1x OS=Homo sapiens OX=9606 GN=H1FX PE=1 SV=1	0	12.833	19	4	4	4	1	213	22.5	10.76	74	4
High	Master Protein	P78417	Glutathione S-transferase omega-1 OS=Homo sapiens OX=9606 GN=GSTO1 PE=1 SV=2	0	12.804	15	4	4	4	1	241	27.5	6.6	54	4
High	Master Protein	Q9Y2Q3	Glutathione S-transferase kappa 1 OS=Homo sapiens OX=9606 GN=GSTK1 PE=1 SV=3	0	12.786	20	3	3	3	1	226	25.5	8.41	71	3
High	Master Protein	P12277	Creatine kinase B-type OS=Homo sapiens OX=9606 GN=CKB PE=1 SV=1	0	12.741	11	3	4	3	1	381	42.6	5.59	67	3
High	Master Protein	P56134	ATP synthase subunit f, mitochondrial OS=Homo sapiens OX=9606 GN=ATP5J2 PE=1 SV=3	0	12.733	26	2	3	2	1	94	10.9	9.67	81	2
High	Master Protein	Q9NQX4	Unconventional myosin-Vc OS=Homo sapiens OX=9606 GN=MYO5C PE=1 SV=2	0	12.713	2	4	5	2	1	1742	202.7	7.71	64	4
High	Master Protein	Q13724	Mannosyl-oligosaccharide glucosidase OS=Homo sapiens OX=9606 GN=MOGS PE=1 SV=5	0	12.702	6	4	4	4	1	837	91.9	8.9	74	4
High	Master Protein	Q9NR31	GTP-binding protein SAR1a OS=Homo sapiens OX=9606 GN=SAR1A PE=1 SV=1	0	12.691	16	3	3	3	1	198	22.4	6.68	49	3
High	Master Protein	O00541	Pescadillo homolog OS=Homo sapiens OX=9606 GN=PES1 PE=1 SV=1	0	12.63	7	5	5	5	1	588	68	7.33	47	5
High	Master Protein	P22102	Trifunctional purine biosynthetic protein adenosine-3 OS=Homo sapiens OX=9606 GN=GART PE=1 SV=1	0	12.609	5	4	4	4	1	1010	107.7	6.7	52	4
High	Master Protein	O95757	Heat shock 70 kDa protein 4L OS=Homo sapiens OX=9606 GN=HSPA4L PE=1 SV=3	0	12.59	6	4	5	2	1	839	94.5	5.88	59	4
High	Master Protein	P16989	Y-box-binding protein 3 OS=Homo sapiens OX=9606 GN=YBX3 PE=1 SV=4	0	12.55	9	2	2	1	1	372	40.1	9.77	63	2
High	Master Protein	Q13442	28 kDa heat- and acid-stable phosphoprotein OS=Homo sapiens OX=9606 GN=PDAP1 PE=1 SV=1	0	12.541	18	4	5	4	1	181	20.6	8.87	47	4
High	Master Protein	O94776	Metastasis-associated protein MTA2 OS=Homo sapiens OX=9606 GN=MTA2 PE=1 SV=1	0	12.536	7	4	6	3	1	668	75	9.66	68	4
High	Master Protein	Q9BQ39	ATP-dependent RNA helicase DDX50 OS=Homo sapiens OX=9606 GN=DDX50 PE=1 SV=1	0	12.535	6	4	5	3	1	737	82.5	9.17	85	4
High	Master Protein	O95470	Sphingosine-1-phosphate lyase 1 OS=Homo sapiens OX=9606 GN=SGPL1 PE=1 SV=3	0	12.519	8	5	5	5	1	568	63.5	9.16	38	5
High	Master Protein	Q8NEJ9	Neuroguidin OS=Homo sapiens OX=9606 GN=NGDN PE=1 SV=1	0	12.517	10	2	2	2	1	315	35.9	9.57	87	2
High	Master Protein	O76003	Glutaredoxin-3 OS=Homo sapiens OX=9606 GN=GLRX3 PE=1 SV=2	0	12.445	16	5	6	5	1	335	37.4	5.39	74	5
High	Master Protein	Q9H583	HEAT repeat-containing protein 1 OS=Homo sapiens OX=9606 GN=HEATR1 PE=1 SV=3	0	12.438	2	4	4	4	1	2144	242.2	6.54	61	4
High	Master Protein	P54578	Ubiquitin carboxyl-terminal hydrolase 14 OS=Homo sapiens OX=9606 GN=USP14 PE=1 SV=3	0	12.413	10	4	5	4	1	494	56	5.3	87	4
High	Master Protein	Q15008	26S proteasome non-ATPase regulatory subunit 6 OS=Homo sapiens OX=9606 GN=PSMD6 PE=1 SV=1	0	12.377	12	4	4	4	1	389	45.5	5.62	35	4
High	Master Protein	P51858	Hepatoma-derived growth factor OS=Homo sapiens OX=9606 GN=HDGF PE=1 SV=1	0	12.366	23	5	7	4	1	240	26.8	4.73	29	5
High	Master Protein	P43490	Nicotinamide phosphoribosyltransferase OS=Homo sapiens OX=9606 GN=NAMPT PE=1 SV=1	0	12.349	9	4	5	4	1	491	55.5	7.15	66	4
High	Master Protein	Q96EY7	Pentatricopeptide repeat domain-containing protein 3, mitochondrial OS=Homo sapiens OX=9606 GN=PTCD3 PE=1 SV=3	0	12.342	7	3	4	3	1	689	78.5	6.42	77	3
High	Master Protein	Q9P0J0	NADH dehydrogenase [ubiquinone] 1 alpha subcomplex subunit 13 OS=Homo sapiens OX=9606 GN=NDUFA13 PE=1 SV=3	0	12.322	16	2	2	2	1	144	16.7	8.43	55	2
High	Master Protein	Q9NW13	RNA-binding protein 28 OS=Homo sapiens OX=9606 GN=RBM28 PE=1 SV=3	0	12.311	6	4	4	4	1	759	85.7	9.22	58	4
High	Master Protein	P16152	Carbonyl reductase [NADPH] 1 OS=Homo sapiens OX=9606 GN=CBR1 PE=1 SV=3	0	12.293	20	5	6	5	1	277	30.4	8.32	49	5
High	Master Protein	Q9Y5K5	Ubiquitin carboxyl-terminal hydrolase isozyme L5 OS=Homo sapiens OX=9606 GN=UCHL5 PE=1 SV=3	0	12.215	12	4	4	4	1	329	37.6	5.33	66	4
High	Master Protein	Q8WUM0	Nuclear pore complex protein Nup133 OS=Homo sapiens OX=9606 GN=NUP133 PE=1 SV=2	0	12.206	6	4	4	4	1	1156	128.9	5.1	42	4
High	Master Protein	P21291	Cysteine and glycine-rich protein 1 OS=Homo sapiens OX=9606 GN=CSRP1 PE=1 SV=3	0	12.173	19	2	4	2	1	193	20.6	8.57	103	2
High	Master Protein	P34896	Serine hydroxymethyltransferase, cytosolic OS=Homo sapiens OX=9606 GN=SHMT1 PE=1 SV=1	0	12.173	5	2	4	1	1	483	53	7.71	152	2
High	Master Protein	Q13557	Calcium/calmodulin-dependent protein kinase type II subunit delta OS=Homo sapiens OX=9606 GN=CAMK2D PE=1 SV=3	0	12.14	8	3	3	2	1	499	56.3	7.25	59	3
High	Master Protein	P08754	Guanine nucleotide-binding protein G(k) subunit alpha OS=Homo sapiens OX=9606 GN=GNAI3 PE=1 SV=3	0	12.137	11	3	5	1	1	354	40.5	5.69	40	3
High	Master Protein	Q96KP4	Cytosolic non-specific dipeptidase OS=Homo sapiens OX=9606 GN=CNDP2 PE=1 SV=2	0	12.136	17	6	6	6	1	475	52.8	5.97	30	6
High	Master Protein	P49189	4-trimethylaminobutyraldehyde dehydrogenase OS=Homo sapiens OX=9606 GN=ALDH9A1 PE=1 SV=3	0	12.131	10	4	4	4	1	494	53.8	5.87	46	4
High	Master Protein	Q02790	Peptidyl-prolyl cis-trans isomerase FKBP4 OS=Homo sapiens OX=9606 GN=FKBP4 PE=1 SV=3	0	12.12	14	5	5	5	1	459	51.8	5.43	39	5
High	Master Protein	P84103	Serine/arginine-rich splicing factor 3 OS=Homo sapiens OX=9606 GN=SRSF3 PE=1 SV=1	0	12.051	18	3	5	2	1	164	19.3	11.65	40	3
High	Master Protein	Q9BYN8	28S ribosomal protein S26, mitochondrial OS=Homo sapiens OX=9606 GN=MRPS26 PE=1 SV=1	0	12.011	14	2	3	2	1	205	24.2	10.39	55	2
High	Master Protein	Q9H6Z4	Ran-binding protein 3 OS=Homo sapiens OX=9606 GN=RANBP3 PE=1 SV=1	0	11.992	7	3	3	3	1	567	60.2	4.78	40	3
High	Master Protein	P26358	DNA (cytosine-5)-methyltransferase 1 OS=Homo sapiens OX=9606 GN=DNMT1 PE=1 SV=2	0	11.985	3	3	4	3	1	1616	183.1	7.75	68	3
High	Master Protein	Q9NPD3	Exosome complex component RRP41 OS=Homo sapiens OX=9606 GN=EXOSC4 PE=1 SV=3	0	11.963	14	3	3	3	1	245	26.4	6.52	60	3
High	Master Protein	P78347	General transcription factor II-I OS=Homo sapiens OX=9606 GN=GTF2I PE=1 SV=2	0	11.949	5	4	5	4	1	998	112.3	6.39	54	4
High	Master Protein	P36776	Lon protease homolog, mitochondrial OS=Homo sapiens OX=9606 GN=LONP1 PE=1 SV=2	0	11.941	6	6	6	6	1	959	106.4	6.39	44	6
High	Master Protein	Q2TB90	Putative hexokinase HKDC1 OS=Homo sapiens OX=9606 GN=HKDC1 PE=1 SV=3	0	11.937	6	5	5	5	1	917	102.5	7.12	34	5
High	Master Protein	O60884	DnaJ homolog subfamily A member 2 OS=Homo sapiens OX=9606 GN=DNAJA2 PE=1 SV=1	0	11.933	8	4	5	4	1	412	45.7	6.48	74	4
High	Master Protein	P56537	Eukaryotic translation initiation factor 6 OS=Homo sapiens OX=9606 GN=EIF6 PE=1 SV=1	0	11.924	17	2	3	2	1	245	26.6	4.68	34	2
High	Master Protein	P18031	Tyrosine-protein phosphatase non-receptor type 1 OS=Homo sapiens OX=9606 GN=PTPN1 PE=1 SV=1	0	11.91	10	4	5	4	1	435	49.9	6.27	82	4
High	Master Protein	Q9Y6M9	NADH dehydrogenase [ubiquinone] 1 beta subcomplex subunit 9 OS=Homo sapiens OX=9606 GN=NDUFB9 PE=1 SV=3	0	11.813	23	3	3	3	1	179	21.8	8.38	45	3
High	Master Protein	Q9H3K2	Growth hormone-inducible transmembrane protein OS=Homo sapiens OX=9606 GN=GHITM PE=1 SV=2	0	11.778	9	3	4	3	1	345	37.2	9.94	76	3
High	Master Protein	Q9NVJ2	ADP-ribosylation factor-like protein 8B OS=Homo sapiens OX=9606 GN=ARL8B PE=1 SV=1	0	11.768	18	3	3	3	1	186	21.5	8.43	71	3
High	Master Protein	Q92575	UBX domain-containing protein 4 OS=Homo sapiens OX=9606 GN=UBXN4 PE=1 SV=2	0	11.759	7	2	3	2	1	508	56.7	6.38	51	2
High	Master Protein	P31040	Succinate dehydrogenase [ubiquinone] flavoprotein subunit, mitochondrial OS=Homo sapiens OX=9606 GN=SDHA PE=1 SV=2	0	11.746	4	2	2	2	1	664	72.6	7.39	83	2
High	Master Protein	Q9Y5M8	Signal recognition particle receptor subunit beta OS=Homo sapiens OX=9606 GN=SRPRB PE=1 SV=3	0	11.739	18	3	3	3	1	271	29.7	9.04	45	3
High	Master Protein	Q5T6F2	Ubiquitin-associated protein 2 OS=Homo sapiens OX=9606 GN=UBAP2 PE=1 SV=1	0	11.727	2	1	3	1	1	1119	117	7.34	64	1
High	Master Protein	P52701	DNA mismatch repair protein Msh6 OS=Homo sapiens OX=9606 GN=MSH6 PE=1 SV=2	0	11.693	3	4	5	4	1	1360	152.7	6.9	44	4
High	Master Protein	P35659	Protein DEK OS=Homo sapiens OX=9606 GN=DEK PE=1 SV=1	0	11.682	8	3	4	3	1	375	42.6	8.56	73	3
High	Master Protein	Q99536	Synaptic vesicle membrane protein VAT-1 homolog OS=Homo sapiens OX=9606 GN=VAT1 PE=1 SV=2	0	11.601	11	3	3	3	1	393	41.9	6.29	28	3
High	Master Protein	P43304	Glycerol-3-phosphate dehydrogenase, mitochondrial OS=Homo sapiens OX=9606 GN=GPD2 PE=1 SV=3	0	11.589	7	4	5	4	1	727	80.8	7.69	50	4
High	Master Protein	P13995	Bifunctional methylenetetrahydrofolate dehydrogenase/cyclohydrolase, mitochondrial OS=Homo sapiens OX=9606 GN=MTHFD2 PE=1 SV=2	0	11.565	6	1	2	1	1	350	37.9	8.73	47	1
High	Master Protein	Q7Z417	Nuclear fragile X mental retardation-interacting protein 2 OS=Homo sapiens OX=9606 GN=NUFIP2 PE=1 SV=1	0	11.504	5	3	3	3	1	695	76.1	8.7	47	3
High	Master Protein	P20020	Plasma membrane calcium-transporting ATPase 1 OS=Homo sapiens OX=9606 GN=ATP2B1 PE=1 SV=3	0	11.486	3	3	3	3	1	1258	138.7	6.04	31	3
High	Master Protein	P17812	CTP synthase 1 OS=Homo sapiens OX=9606 GN=CTPS1 PE=1 SV=2	0	11.461	7	5	5	5	1	591	66.6	6.46	13	5
High	Master Protein	P23381	Tryptophan--tRNA ligase, cytoplasmic OS=Homo sapiens OX=9606 GN=WARS PE=1 SV=2	0	11.43	10	3	3	3	1	471	53.1	6.23	47	3
High	Master Protein	P42677	40S ribosomal protein S27 OS=Homo sapiens OX=9606 GN=RPS27 PE=1 SV=3	0	11.42	31	2	2	1	1	84	9.5	9.45	77	2
High	Master Protein	Q8NBJ7	Inactive C-alpha-formylglycine-generating enzyme 2 OS=Homo sapiens OX=9606 GN=SUMF2 PE=1 SV=2	0	11.407	18	4	4	4	1	301	33.8	8	28	4
High	Master Protein	Q15397	Pumilio homolog 3 OS=Homo sapiens OX=9606 GN=PUM3 PE=1 SV=3	0	11.356	7	4	4	4	1	648	73.5	9.64	86	4
High	Master Protein	P28072	Proteasome subunit beta type-6 OS=Homo sapiens OX=9606 GN=PSMB6 PE=1 SV=4	0	11.355	18	4	4	4	1	239	25.3	4.92	81	4
High	Master Protein	P08579	U2 small nuclear ribonucleoprotein B'' OS=Homo sapiens OX=9606 GN=SNRPB2 PE=1 SV=1	0	11.353	14	3	3	1	1	225	25.5	9.72	48	3
High	Master Protein	Q9UKM9	RNA-binding protein Raly OS=Homo sapiens OX=9606 GN=RALY PE=1 SV=1	0	11.346	10	3	3	3	1	306	32.4	9.17	46	3
High	Master Protein	Q12849	G-rich sequence factor 1 OS=Homo sapiens OX=9606 GN=GRSF1 PE=1 SV=3	0	11.345	10	4	5	4	1	480	53.1	6.19	37	4
High	Master Protein	Q9BVK6	Transmembrane emp24 domain-containing protein 9 OS=Homo sapiens OX=9606 GN=TMED9 PE=1 SV=2	0	11.342	13	3	3	3	1	235	27.3	8.02	72	3
High	Master Protein	Q9NX40	OCIA domain-containing protein 1 OS=Homo sapiens OX=9606 GN=OCIAD1 PE=1 SV=1	0	11.316	16	3	3	3	1	245	27.6	7.49	56	3
High	Master Protein	P35052	Glypican-1 OS=Homo sapiens OX=9606 GN=GPC1 PE=1 SV=2	0	11.279	9	3	3	3	1	558	61.6	7.3	20	3
High	Master Protein	Q12904	Aminoacyl tRNA synthase complex-interacting multifunctional protein 1 OS=Homo sapiens OX=9606 GN=AIMP1 PE=1 SV=2	0	11.279	9	2	4	2	1	312	34.3	8.43	121	2
High	Master Protein	Q71UM5	40S ribosomal protein S27-like OS=Homo sapiens OX=9606 GN=RPS27L PE=1 SV=3	0	11.264	31	3	3	2	1	84	9.5	9.45	67	3
High	Master Protein	P07384	Calpain-1 catalytic subunit OS=Homo sapiens OX=9606 GN=CAPN1 PE=1 SV=1	0	11.198	7	4	5	4	1	714	81.8	5.67	65	4
High	Master Protein	O75964	ATP synthase subunit g, mitochondrial OS=Homo sapiens OX=9606 GN=ATP5L PE=1 SV=3	0	11.196	25	2	3	2	1	103	11.4	9.64	56	2
High	Master Protein	Q9Y305	Acyl-coenzyme A thioesterase 9, mitochondrial OS=Homo sapiens OX=9606 GN=ACOT9 PE=1 SV=2	0	11.165	9	4	5	4	1	439	49.9	8.6	104	4
High	Master Protein	Q14137	Ribosome biogenesis protein BOP1 OS=Homo sapiens OX=9606 GN=BOP1 PE=1 SV=2	0	11.142	6	4	4	4	1	746	83.6	6.19	57	4
High	Master Protein	Q9NVI7	ATPase family AAA domain-containing protein 3A OS=Homo sapiens OX=9606 GN=ATAD3A PE=1 SV=2	0	11.133	6	5	7	5	1	634	71.3	8.98	44	5
High	Master Protein	Q5JPE7	Nodal modulator 2 OS=Homo sapiens OX=9606 GN=NOMO2 PE=1 SV=1	0	11.098	5	5	5	5	1	1267	139.4	5.76	63	5
High	Master Protein	Q9C0C2	182 kDa tankyrase-1-binding protein OS=Homo sapiens OX=9606 GN=TNKS1BP1 PE=1 SV=4	0	11.094	3	4	4	4	1	1729	181.7	4.86	67	4
High	Master Protein	O95758	Polypyrimidine tract-binding protein 3 OS=Homo sapiens OX=9606 GN=PTBP3 PE=1 SV=2	0	11.064	7	3	3	2	1	552	59.7	9.04	43	3
High	Master Protein	Q9Y679	Ancient ubiquitous protein 1 OS=Homo sapiens OX=9606 GN=AUP1 PE=1 SV=1	0	11.052	9	3	3	3	1	476	53	8.09	36	3
High	Master Protein	Q92890	Ubiquitin recognition factor in ER-associated degradation protein 1 OS=Homo sapiens OX=9606 GN=UFD1 PE=1 SV=3	0	11.046	16	4	4	4	1	307	34.5	6.7	50	4
High	Master Protein	Q5JWF2	Guanine nucleotide-binding protein G(s) subunit alpha isoforms XLas OS=Homo sapiens OX=9606 GN=GNAS PE=1 SV=2	0	11.037	3	3	4	2	1	1037	111	5.03	55	3
High	Master Protein	P10620	Microsomal glutathione S-transferase 1 OS=Homo sapiens OX=9606 GN=MGST1 PE=1 SV=1	0	11.034	18	2	5	2	1	155	17.6	9.39	51	2
High	Master Protein	Q9Y2Z4	Tyrosine--tRNA ligase, mitochondrial OS=Homo sapiens OX=9606 GN=YARS2 PE=1 SV=2	0	11.028	10	4	4	4	1	477	53.2	8.98	31	4
High	Master Protein	Q96P70	Importin-9 OS=Homo sapiens OX=9606 GN=IPO9 PE=1 SV=3	0	11.016	6	4	5	4	1	1041	115.9	4.81	66	4
High	Master Protein	Q15024	Exosome complex component RRP42 OS=Homo sapiens OX=9606 GN=EXOSC7 PE=1 SV=3	0	11.013	10	2	2	2	1	291	31.8	5.19	43	2
High	Master Protein	A0AV96	RNA-binding protein 47 OS=Homo sapiens OX=9606 GN=RBM47 PE=1 SV=2	0	11.008	8	2	2	2	1	593	64.1	7.68	36	2
High	Master Protein	Q14157	Ubiquitin-associated protein 2-like OS=Homo sapiens OX=9606 GN=UBAP2L PE=1 SV=2	0	10.997	5	3	3	3	1	1087	114.5	7.11	42	3
High	Master Protein	P62333	26S proteasome regulatory subunit 10B OS=Homo sapiens OX=9606 GN=PSMC6 PE=1 SV=1	0	10.985	15	5	5	5	1	389	44.1	7.49	24	5
High	Master Protein	O75915	PRA1 family protein 3 OS=Homo sapiens OX=9606 GN=ARL6IP5 PE=1 SV=1	0	10.967	28	5	5	5	1	188	21.6	9.77	54	5
High	Master Protein	Q9UHV9	Prefoldin subunit 2 OS=Homo sapiens OX=9606 GN=PFDN2 PE=1 SV=1	0	10.965	15	2	2	2	1	154	16.6	6.58	73	2
High	Master Protein	P47897	Glutamine--tRNA ligase OS=Homo sapiens OX=9606 GN=QARS PE=1 SV=1	0	10.962	7	4	4	4	1	775	87.7	7.15	40	4
High	Master Protein	Q9UBS4	DnaJ homolog subfamily B member 11 OS=Homo sapiens OX=9606 GN=DNAJB11 PE=1 SV=1	0	10.928	5	2	2	2	1	358	40.5	6.18	62	2
High	Master Protein	O15143	Actin-related protein 2/3 complex subunit 1B OS=Homo sapiens OX=9606 GN=ARPC1B PE=1 SV=3	0	10.906	8	2	2	2	1	372	40.9	8.35	38	2
High	Master Protein	Q9NZB2	Constitutive coactivator of PPAR-gamma-like protein 1 OS=Homo sapiens OX=9606 GN=FAM120A PE=1 SV=2	0	10.864	5	4	4	4	1	1118	121.8	8.88	27	4
High	Master Protein	Q15437	Protein transport protein Sec23B OS=Homo sapiens OX=9606 GN=SEC23B PE=1 SV=2	0	10.847	4	3	3	2	1	767	86.4	6.89	68	3
High	Master Protein	O15067	Phosphoribosylformylglycinamidine synthase OS=Homo sapiens OX=9606 GN=PFAS PE=1 SV=4	0	10.846	4	4	4	4	1	1338	144.6	5.76	55	4
High	Master Protein	P17301	Integrin alpha-2 OS=Homo sapiens OX=9606 GN=ITGA2 PE=1 SV=1	0	10.833	3	3	3	3	1	1181	129.2	5.31	80	3
High	Master Protein	Q9UHD1	Cysteine and histidine-rich domain-containing protein 1 OS=Homo sapiens OX=9606 GN=CHORDC1 PE=1 SV=2	0	10.814	16	4	4	4	1	332	37.5	7.87	20	4
High	Master Protein	P48444	Coatomer subunit delta OS=Homo sapiens OX=9606 GN=ARCN1 PE=1 SV=1	0	10.789	8	4	4	4	1	511	57.2	6.21	41	4
High	Master Protein	Q9H5Q4	Dimethyladenosine transferase 2, mitochondrial OS=Homo sapiens OX=9606 GN=TFB2M PE=1 SV=1	0	10.754	11	4	4	4	1	396	45.3	9.19	52	4
High	Master Protein	Q8TAT6	Nuclear protein localization protein 4 homolog OS=Homo sapiens OX=9606 GN=NPLOC4 PE=1 SV=3	0	10.723	6	3	3	3	1	608	68.1	6.38	87	3
High	Master Protein	Q92614	Unconventional myosin-XVIIIa OS=Homo sapiens OX=9606 GN=MYO18A PE=1 SV=3	0	10.709	2	4	6	4	1	2054	233	6.3	44	4
High	Master Protein	Q7L576	Cytoplasmic FMR1-interacting protein 1 OS=Homo sapiens OX=9606 GN=CYFIP1 PE=1 SV=1	0	10.703	3	3	3	3	1	1253	145.1	6.9	62	3
High	Master Protein	Q07973	1,25-dihydroxyvitamin D(3) 24-hydroxylase, mitochondrial OS=Homo sapiens OX=9606 GN=CYP24A1 PE=1 SV=2	0	10.683	7	3	3	3	1	514	58.8	8.75	52	3
High	Master Protein	Q9BZX2	Uridine-cytidine kinase 2 OS=Homo sapiens OX=9606 GN=UCK2 PE=1 SV=1	0	10.67	12	3	3	3	1	261	29.3	6.7	66	3
High	Master Protein	P46776	60S ribosomal protein L27a OS=Homo sapiens OX=9606 GN=RPL27A PE=1 SV=2	0	10.668	16	3	4	3	1	148	16.6	11	40	3
High	Master Protein	Q9BYT8	Neurolysin, mitochondrial OS=Homo sapiens OX=9606 GN=NLN PE=1 SV=1	0	10.652	5	3	4	3	1	704	80.6	6.64	54	3
High	Master Protein	Q14344	Guanine nucleotide-binding protein subunit alpha-13 OS=Homo sapiens OX=9606 GN=GNA13 PE=1 SV=2	0	10.639	9	3	4	2	1	377	44	8	74	3
High	Master Protein	P31483	Nucleolysin TIA-1 isoform p40 OS=Homo sapiens OX=9606 GN=TIA1 PE=1 SV=3	0	10.628	6	2	2	1	1	386	42.9	7.74	56	2
High	Master Protein	Q9Y4W6	AFG3-like protein 2 OS=Homo sapiens OX=9606 GN=AFG3L2 PE=1 SV=2	0	10.623	6	4	4	4	1	797	88.5	8.66	33	4
High	Master Protein	P30520	Adenylosuccinate synthetase isozyme 2 OS=Homo sapiens OX=9606 GN=ADSS PE=1 SV=3	0	10.609	11	3	4	3	1	456	50.1	6.55	33	3
High	Master Protein	Q53H12	Acylglycerol kinase, mitochondrial OS=Homo sapiens OX=9606 GN=AGK PE=1 SV=2	0	10.608	8	2	2	2	1	422	47.1	8.09	43	2
High	Master Protein	Q13561	Dynactin subunit 2 OS=Homo sapiens OX=9606 GN=DCTN2 PE=1 SV=4	0	10.591	15	4	4	4	1	401	44.2	5.21	61	4
High	Master Protein	O15355	Protein phosphatase 1G OS=Homo sapiens OX=9606 GN=PPM1G PE=1 SV=1	0	10.589	10	4	6	4	1	546	59.2	4.36	57	4
High	Master Protein	Q16851	UTP--glucose-1-phosphate uridylyltransferase OS=Homo sapiens OX=9606 GN=UGP2 PE=1 SV=5	0	10.536	6	3	3	3	1	508	56.9	8.15	26	3
High	Master Protein	Q9NTI5	Sister chromatid cohesion protein PDS5 homolog B OS=Homo sapiens OX=9606 GN=PDS5B PE=1 SV=1	0	10.53	3	4	4	3	1	1447	164.6	8.47	0	4
High	Master Protein	O00116	Alkyldihydroxyacetonephosphate synthase, peroxisomal OS=Homo sapiens OX=9606 GN=AGPS PE=1 SV=1	0	10.512	5	2	3	2	1	658	72.9	7.34	37	2
High	Master Protein	P49720	Proteasome subunit beta type-3 OS=Homo sapiens OX=9606 GN=PSMB3 PE=1 SV=2	0	10.5	20	3	3	3	1	205	22.9	6.55	53	3
High	Master Protein	P23229	Integrin alpha-6 OS=Homo sapiens OX=9606 GN=ITGA6 PE=1 SV=5	0	10.493	4	4	4	4	1	1130	126.5	6.61	46	4
High	Master Protein	Q9H9B4	Sideroflexin-1 OS=Homo sapiens OX=9606 GN=SFXN1 PE=1 SV=4	0	10.486	15	4	4	3	1	322	35.6	9.07	58	4
High	Master Protein	Q9Y2P8	RNA 3'-terminal phosphate cyclase-like protein OS=Homo sapiens OX=9606 GN=RCL1 PE=1 SV=3	0	10.475	11	4	4	4	1	373	40.8	9.26	43	4
High	Master Protein	P51114	Fragile X mental retardation syndrome-related protein 1 OS=Homo sapiens OX=9606 GN=FXR1 PE=1 SV=3	0	10.461	7	4	4	2	1	621	69.7	6.15	0	4
High	Master Protein	Q70UQ0	Inhibitor of nuclear factor kappa-B kinase-interacting protein OS=Homo sapiens OX=9606 GN=IKBIP PE=1 SV=1	0	10.416	9	3	4	3	1	350	39.3	9.17	62	3
High	Master Protein	Q13596	Sorting nexin-1 OS=Homo sapiens OX=9606 GN=SNX1 PE=1 SV=3	0	10.389	9	4	4	4	1	522	59	5.15	43	4
High	Master Protein	Q9BPW8	Protein NipSnap homolog 1 OS=Homo sapiens OX=9606 GN=NIPSNAP1 PE=1 SV=1	0	10.379	13	3	4	3	1	284	33.3	9.31	49	3
High	Master Protein	P83881	60S ribosomal protein L36a OS=Homo sapiens OX=9606 GN=RPL36A PE=1 SV=2	0	10.375	20	2	3	2	1	106	12.4	10.58	64	2
High	Master Protein	O60341	Lysine-specific histone demethylase 1A OS=Homo sapiens OX=9606 GN=KDM1A PE=1 SV=2	0	10.362	3	2	3	2	1	852	92.8	6.52	102	2
High	Master Protein	P21283	V-type proton ATPase subunit C 1 OS=Homo sapiens OX=9606 GN=ATP6V1C1 PE=1 SV=4	0	10.356	8	3	3	3	1	382	43.9	7.46	84	3
High	Master Protein	Q2TAY7	WD40 repeat-containing protein SMU1 OS=Homo sapiens OX=9606 GN=SMU1 PE=1 SV=2	0	10.281	9	4	4	4	1	513	57.5	7.18	50	4
High	Master Protein	Q99627	COP9 signalosome complex subunit 8 OS=Homo sapiens OX=9606 GN=COPS8 PE=1 SV=1	0	10.233	17	2	2	2	1	209	23.2	5.38	83	2
High	Master Protein	Q6Y7W6	GRB10-interacting GYF protein 2 OS=Homo sapiens OX=9606 GN=GIGYF2 PE=1 SV=1	0	10.197	2	2	2	2	1	1299	150	5.54	70	2
High	Master Protein	Q9NZN3	EH domain-containing protein 3 OS=Homo sapiens OX=9606 GN=EHD3 PE=1 SV=2	0	10.151	10	4	4	1	1	535	60.8	6.57	43	4
High	Master Protein	P62318	Small nuclear ribonucleoprotein Sm D3 OS=Homo sapiens OX=9606 GN=SNRPD3 PE=1 SV=1	0	10.132	21	3	6	3	1	126	13.9	10.32	87	3
High	Master Protein	P15428	15-hydroxyprostaglandin dehydrogenase [NAD(+)] OS=Homo sapiens OX=9606 GN=HPGD PE=1 SV=1	0	10.127	14	3	3	3	1	266	29	5.86	29	3
High	Master Protein	Q92896	Golgi apparatus protein 1 OS=Homo sapiens OX=9606 GN=GLG1 PE=1 SV=2	0	10.126	2	2	2	2	1	1179	134.5	6.9	85	2
High	Master Protein	O43169	Cytochrome b5 type B OS=Homo sapiens OX=9606 GN=CYB5B PE=1 SV=2	0	10.084	19	2	4	2	1	146	16.3	4.97	0	2
High	Master Protein	Q9Y295	Developmentally-regulated GTP-binding protein 1 OS=Homo sapiens OX=9606 GN=DRG1 PE=1 SV=1	0	10.042	10	3	4	3	1	367	40.5	8.9	65	3
High	Master Protein	Q53GQ0	Very-long-chain 3-oxoacyl-CoA reductase OS=Homo sapiens OX=9606 GN=HSD17B12 PE=1 SV=2	0	10.04	11	3	4	3	1	312	34.3	9.32	49	3
High	Master Protein	P17174	Aspartate aminotransferase, cytoplasmic OS=Homo sapiens OX=9606 GN=GOT1 PE=1 SV=3	0	10.026	11	3	3	3	1	413	46.2	7.01	26	3
High	Master Protein	Q7Z2W4	Zinc finger CCCH-type antiviral protein 1 OS=Homo sapiens OX=9606 GN=ZC3HAV1 PE=1 SV=3	0	10.021	6	3	3	3	1	902	101.4	8.4	63	3
High	Master Protein	P82979	SAP domain-containing ribonucleoprotein OS=Homo sapiens OX=9606 GN=SARNP PE=1 SV=3	0	10.02	13	3	3	3	1	210	23.7	6.42	95	3
High	Master Protein	Q9NZL4	Hsp70-binding protein 1 OS=Homo sapiens OX=9606 GN=HSPBP1 PE=1 SV=1	0	9.966	8	3	3	3	1	362	39.4	5.21	39	3
High	Master Protein	P61201	COP9 signalosome complex subunit 2 OS=Homo sapiens OX=9606 GN=COPS2 PE=1 SV=1	0	9.95	10	4	4	4	1	443	51.6	5.53	60	4
High	Master Protein	Q14160	Protein scribble homolog OS=Homo sapiens OX=9606 GN=SCRIB PE=1 SV=4	0	9.948	2	3	3	3	1	1630	174.8	5.07	49	3
High	Master Protein	P62316	Small nuclear ribonucleoprotein Sm D2 OS=Homo sapiens OX=9606 GN=SNRPD2 PE=1 SV=1	0	9.918	29	3	6	3	1	118	13.5	9.91	115	3
High	Master Protein	Q9NYH9	U3 small nucleolar RNA-associated protein 6 homolog OS=Homo sapiens OX=9606 GN=UTP6 PE=2 SV=2	0	9.909	7	4	4	4	1	597	70.1	7.28	38	4
High	Master Protein	P49790	Nuclear pore complex protein Nup153 OS=Homo sapiens OX=9606 GN=NUP153 PE=1 SV=2	0	9.869	2	3	3	3	1	1475	153.8	8.73	33	3
High	Master Protein	Q08257	Quinone oxidoreductase OS=Homo sapiens OX=9606 GN=CRYZ PE=1 SV=1	0	9.863	15	4	4	4	1	329	35.2	8.44	0	4
High	Master Protein	Q9BQ67	Glutamate-rich WD repeat-containing protein 1 OS=Homo sapiens OX=9606 GN=GRWD1 PE=1 SV=1	0	9.86	6	2	2	2	1	446	49.4	4.92	81	2
High	Master Protein	O14776	Transcription elongation regulator 1 OS=Homo sapiens OX=9606 GN=TCERG1 PE=1 SV=2	0	9.856	3	3	3	3	1	1098	123.8	8.65	50	3
High	Master Protein	Q13404	Ubiquitin-conjugating enzyme E2 variant 1 OS=Homo sapiens OX=9606 GN=UBE2V1 PE=1 SV=2	0	9.842	18	3	3	3	1	147	16.5	7.93	71	3
High	Master Protein	Q13085	Acetyl-CoA carboxylase 1 OS=Homo sapiens OX=9606 GN=ACACA PE=1 SV=2	0	9.765	1	3	3	3	1	2346	265.4	6.37	28	3
High	Master Protein	Q8WWM7	Ataxin-2-like protein OS=Homo sapiens OX=9606 GN=ATXN2L PE=1 SV=2	0	9.76	3	2	2	2	1	1075	113.3	8.59	21	2
High	Master Protein	P46013	Proliferation marker protein Ki-67 OS=Homo sapiens OX=9606 GN=MKI67 PE=1 SV=2	0	9.757	2	4	4	4	1	3256	358.5	9.45	29	4
High	Master Protein	O14639	Actin-binding LIM protein 1 OS=Homo sapiens OX=9606 GN=ABLIM1 PE=1 SV=3	0	9.719	6	3	3	3	1	778	87.6	8.59	69	3
High	Master Protein	O94973	AP-2 complex subunit alpha-2 OS=Homo sapiens OX=9606 GN=AP2A2 PE=1 SV=2	0	9.696	6	5	5	5	1	939	103.9	6.96	25	5
High	Master Protein	P31949	Protein S100-A11 OS=Homo sapiens OX=9606 GN=S100A11 PE=1 SV=2	0	9.689	26	3	3	3	1	105	11.7	7.12	65	3
High	Master Protein	P55036	26S proteasome non-ATPase regulatory subunit 4 OS=Homo sapiens OX=9606 GN=PSMD4 PE=1 SV=1	0	9.664	8	2	4	2	1	377	40.7	4.79	51	2
High	Master Protein	P04179	Superoxide dismutase [Mn], mitochondrial OS=Homo sapiens OX=9606 GN=SOD2 PE=1 SV=3	0	9.634	6	1	2	1	1	222	24.7	8.25	74	1
High	Master Protein	Q14195	Dihydropyrimidinase-related protein 3 OS=Homo sapiens OX=9606 GN=DPYSL3 PE=1 SV=1	0	9.604	10	4	4	4	1	570	61.9	6.49	29	4
High	Master Protein	Q9NR45	Sialic acid synthase OS=Homo sapiens OX=9606 GN=NANS PE=1 SV=2	0	9.589	9	2	2	2	1	359	40.3	6.74	56	2
High	Master Protein	Q5SRD1	Putative mitochondrial import inner membrane translocase subunit Tim23B OS=Homo sapiens OX=9606 GN=TIMM23B PE=5 SV=2	0	9.57	7	1	1	1	1	257	28	9.39	93	1
High	Master Protein	P51398	28S ribosomal protein S29, mitochondrial OS=Homo sapiens OX=9606 GN=DAP3 PE=1 SV=1	0	9.563	8	3	4	3	1	398	45.5	8.88	46	3
High	Master Protein	O60762	Dolichol-phosphate mannosyltransferase subunit 1 OS=Homo sapiens OX=9606 GN=DPM1 PE=1 SV=1	0	9.561	13	3	4	3	1	260	29.6	9.57	75	3
High	Master Protein	Q16352	Alpha-internexin OS=Homo sapiens OX=9606 GN=INA PE=1 SV=2	0	9.559	4	2	4	1	1	499	55.4	5.4	35	2
High	Master Protein	O75691	Small subunit processome component 20 homolog OS=Homo sapiens OX=9606 GN=UTP20 PE=1 SV=3	0	9.548	1	4	4	4	1	2785	318.2	7.39	39	4
High	Master Protein	P08240	Signal recognition particle receptor subunit alpha OS=Homo sapiens OX=9606 GN=SRPRA PE=1 SV=2	0	9.543	5	3	3	3	1	638	69.8	8.95	65	3
High	Master Protein	Q9UBQ5	Eukaryotic translation initiation factor 3 subunit K OS=Homo sapiens OX=9606 GN=EIF3K PE=1 SV=1	0	9.516	10	3	5	3	1	218	25	4.93	35	3
High	Master Protein	O14602	Eukaryotic translation initiation factor 1A, Y-chromosomal OS=Homo sapiens OX=9606 GN=EIF1AY PE=1 SV=4	0	9.48	15	2	3	2	1	144	16.4	5.24	59	2
High	Master Protein	Q99733	Nucleosome assembly protein 1-like 4 OS=Homo sapiens OX=9606 GN=NAP1L4 PE=1 SV=1	0	9.464	13	4	4	3	1	375	42.8	4.69	44	4
High	Master Protein	P50416	Carnitine O-palmitoyltransferase 1, liver isoform OS=Homo sapiens OX=9606 GN=CPT1A PE=1 SV=2	0	9.443	4	3	3	3	1	773	88.3	8.65	33	3
High	Master Protein	O75439	Mitochondrial-processing peptidase subunit beta OS=Homo sapiens OX=9606 GN=PMPCB PE=1 SV=2	0	9.434	7	3	4	3	1	489	54.3	6.83	16	3
High	Master Protein	P35249	Replication factor C subunit 4 OS=Homo sapiens OX=9606 GN=RFC4 PE=1 SV=2	0	9.429	14	4	4	4	1	363	39.7	8.02	29	4
High	Master Protein	Q6PKG0	La-related protein 1 OS=Homo sapiens OX=9606 GN=LARP1 PE=1 SV=2	0	9.419	4	3	3	3	1	1096	123.4	8.82	38	3
High	Master Protein	P51153	Ras-related protein Rab-13 OS=Homo sapiens OX=9606 GN=RAB13 PE=1 SV=1	0	9.397	14	3	9	1	1	203	22.8	9.19	74	3
High	Master Protein	P28838	Cytosol aminopeptidase OS=Homo sapiens OX=9606 GN=LAP3 PE=1 SV=3	0	9.387	5	2	2	2	1	519	56.1	7.93	45	2
High	Master Protein	P61619	Protein transport protein Sec61 subunit alpha isoform 1 OS=Homo sapiens OX=9606 GN=SEC61A1 PE=1 SV=2	0	9.386	9	5	5	5	1	476	52.2	8.06	26	5
High	Master Protein	O00267	Transcription elongation factor SPT5 OS=Homo sapiens OX=9606 GN=SUPT5H PE=1 SV=1	0	9.379	3	3	3	3	1	1087	120.9	5.06	66	3
High	Master Protein	P07339	Cathepsin D OS=Homo sapiens OX=9606 GN=CTSD PE=1 SV=1	0	9.36	13	4	4	4	1	412	44.5	6.54	24	4
High	Master Protein	P61513	60S ribosomal protein L37a OS=Homo sapiens OX=9606 GN=RPL37A PE=1 SV=2	0	9.315	20	1	1	1	1	92	10.3	10.43	58	1
High	Master Protein	Q29RF7	Sister chromatid cohesion protein PDS5 homolog A OS=Homo sapiens OX=9606 GN=PDS5A PE=1 SV=1	0	9.279	3	3	3	2	1	1337	150.7	7.91	50	3
High	Master Protein	P09496	Clathrin light chain A OS=Homo sapiens OX=9606 GN=CLTA PE=1 SV=1	0	9.267	8	3	3	3	1	248	27.1	4.51	60	3
High	Master Protein	P31146	Coronin-1A OS=Homo sapiens OX=9606 GN=CORO1A PE=1 SV=4	0	9.265	8	4	5	4	1	461	51	6.68	55	4
High	Master Protein	Q9BVP2	Guanine nucleotide-binding protein-like 3 OS=Homo sapiens OX=9606 GN=GNL3 PE=1 SV=2	0	9.259	7	3	3	3	1	549	62	9.16	43	3
High	Master Protein	O95573	Long-chain-fatty-acid--CoA ligase 3 OS=Homo sapiens OX=9606 GN=ACSL3 PE=1 SV=3	0	9.257	4	3	4	3	1	720	80.4	8.38	73	3
High	Master Protein	Q03701	CCAAT/enhancer-binding protein zeta OS=Homo sapiens OX=9606 GN=CEBPZ PE=1 SV=3	0	9.256	4	4	4	4	1	1054	120.9	5.94	32	4
High	Master Protein	P49419	Alpha-aminoadipic semialdehyde dehydrogenase OS=Homo sapiens OX=9606 GN=ALDH7A1 PE=1 SV=5	0	9.238	8	3	3	3	1	539	58.5	7.99	13	3
High	Master Protein	A6NHR9	Structural maintenance of chromosomes flexible hinge domain-containing protein 1 OS=Homo sapiens OX=9606 GN=SMCHD1 PE=1 SV=2	0	9.218	2	3	3	3	1	2005	226.2	7.3	31	3
High	Master Protein	P04080	Cystatin-B OS=Homo sapiens OX=9606 GN=CSTB PE=1 SV=2	0	9.212	24	2	2	2	1	98	11.1	7.56	42	2
High	Master Protein	O15144	Actin-related protein 2/3 complex subunit 2 OS=Homo sapiens OX=9606 GN=ARPC2 PE=1 SV=1	0	9.212	9	4	4	4	1	300	34.3	7.36	37	4
High	Master Protein	Q9P015	39S ribosomal protein L15, mitochondrial OS=Homo sapiens OX=9606 GN=MRPL15 PE=1 SV=1	0	9.2	19	4	4	4	1	296	33.4	10.01	0	4
High	Master Protein	P27695	DNA-(apurinic or apyrimidinic site) lyase OS=Homo sapiens OX=9606 GN=APEX1 PE=1 SV=2	0	9.198	8	2	3	2	1	318	35.5	8.12	86	2
High	Master Protein	Q15293	Reticulocalbin-1 OS=Homo sapiens OX=9606 GN=RCN1 PE=1 SV=1	0	9.192	9	3	3	3	1	331	38.9	5	36	3
High	Master Protein	P49589	Cysteine--tRNA ligase, cytoplasmic OS=Homo sapiens OX=9606 GN=CARS PE=1 SV=3	0	9.162	6	4	4	4	1	748	85.4	6.76	28	4
High	Master Protein	Q9H0A0	RNA cytidine acetyltransferase OS=Homo sapiens OX=9606 GN=NAT10 PE=1 SV=2	0	9.154	5	5	6	5	1	1025	115.7	8.27	32	5
High	Master Protein	Q7Z2K6	Endoplasmic reticulum metallopeptidase 1 OS=Homo sapiens OX=9606 GN=ERMP1 PE=1 SV=2	0	9.126	3	2	2	2	1	904	100.2	7.52	52	2
High	Master Protein	O15294	UDP-N-acetylglucosamine--peptide N-acetylglucosaminyltransferase 110 kDa subunit OS=Homo sapiens OX=9606 GN=OGT PE=1 SV=3	0	9.111	5	5	5	5	1	1046	116.9	6.7	30	5
High	Master Protein	P11234	Ras-related protein Ral-B OS=Homo sapiens OX=9606 GN=RALB PE=1 SV=1	0	9.11	24	4	4	2	1	206	23.4	6.62	38	4
High	Master Protein	Q8NFJ5	Retinoic acid-induced protein 3 OS=Homo sapiens OX=9606 GN=GPRC5A PE=1 SV=2	0	9.109	8	2	2	2	1	357	40.2	8.15	38	2
High	Master Protein	P06756	Integrin alpha-V OS=Homo sapiens OX=9606 GN=ITGAV PE=1 SV=2	0	9.104	4	4	4	4	1	1048	116	5.68	37	4
High	Master Protein	Q5JRX3	Presequence protease, mitochondrial OS=Homo sapiens OX=9606 GN=PITRM1 PE=1 SV=3	0	9.073	3	2	2	2	1	1037	117.3	6.92	23	2
High	Master Protein	Q14558	Phosphoribosyl pyrophosphate synthase-associated protein 1 OS=Homo sapiens OX=9606 GN=PRPSAP1 PE=1 SV=2	0	9.063	11	3	3	3	1	356	39.4	7.2	57	3
High	Master Protein	P62861	40S ribosomal protein S30 OS=Homo sapiens OX=9606 GN=FAU PE=1 SV=1	0	9.055	19	2	5	2	1	59	6.6	12.15	57	2
High	Master Protein	Q9UJU6	Drebrin-like protein OS=Homo sapiens OX=9606 GN=DBNL PE=1 SV=1	0	9.05	11	3	4	3	1	430	48.2	5.05	59	3
High	Master Protein	Q9Y3Y2	Chromatin target of PRMT1 protein OS=Homo sapiens OX=9606 GN=CHTOP PE=1 SV=2	0	9.044	12	2	2	2	1	248	26.4	12.23	60	2
High	Master Protein	P56556	NADH dehydrogenase [ubiquinone] 1 alpha subcomplex subunit 6 OS=Homo sapiens OX=9606 GN=NDUFA6 PE=1 SV=4	0	9.022	19	2	2	2	1	128	15.1	9.98	29	2
High	Master Protein	Q9P003	Protein cornichon homolog 4 OS=Homo sapiens OX=9606 GN=CNIH4 PE=1 SV=1	0	9.005	14	1	1	1	1	139	16.1	6.65	53	1
High	Master Protein	O96019	Actin-like protein 6A OS=Homo sapiens OX=9606 GN=ACTL6A PE=1 SV=1	0	8.985	7	2	2	2	1	429	47.4	5.6	17	2
High	Master Protein	Q9H0S4	Probable ATP-dependent RNA helicase DDX47 OS=Homo sapiens OX=9606 GN=DDX47 PE=1 SV=1	0	8.972	8	3	4	3	1	455	50.6	9.1	32	3
High	Master Protein	Q9BQ52	Zinc phosphodiesterase ELAC protein 2 OS=Homo sapiens OX=9606 GN=ELAC2 PE=1 SV=2	0	8.969	5	3	3	3	1	826	92.2	7.9	30	3
High	Master Protein	Q8WYA6	Beta-catenin-like protein 1 OS=Homo sapiens OX=9606 GN=CTNNBL1 PE=1 SV=1	0	8.954	5	3	4	3	1	563	65.1	5.05	97	3
High	Master Protein	P50579	Methionine aminopeptidase 2 OS=Homo sapiens OX=9606 GN=METAP2 PE=1 SV=1	0	8.95	5	2	2	2	1	478	52.9	5.82	70	2
High	Master Protein	P62993	Growth factor receptor-bound protein 2 OS=Homo sapiens OX=9606 GN=GRB2 PE=1 SV=1	0	8.935	13	3	4	3	1	217	25.2	6.32	32	3
High	Master Protein	Q9NYK5	39S ribosomal protein L39, mitochondrial OS=Homo sapiens OX=9606 GN=MRPL39 PE=1 SV=3	0	8.935	10	3	3	3	1	338	38.7	7.65	22	3
High	Master Protein	O14980	Exportin-1 OS=Homo sapiens OX=9606 GN=XPO1 PE=1 SV=1	0	8.908	2	2	3	2	1	1071	123.3	6.06	34	2
High	Master Protein	Q9BXJ9	N-alpha-acetyltransferase 15, NatA auxiliary subunit OS=Homo sapiens OX=9606 GN=NAA15 PE=1 SV=1	0	8.899	3	3	3	3	1	866	101.2	7.42	30	3
High	Master Protein	P11233	Ras-related protein Ral-A OS=Homo sapiens OX=9606 GN=RALA PE=1 SV=1	0	8.892	16	3	3	1	1	206	23.6	7.11	38	3
High	Master Protein	P04899	Guanine nucleotide-binding protein G(i) subunit alpha-2 OS=Homo sapiens OX=9606 GN=GNAI2 PE=1 SV=3	0	8.888	11	3	5	1	1	355	40.4	5.54	34	3
High	Master Protein	Q9Y608	Leucine-rich repeat flightless-interacting protein 2 OS=Homo sapiens OX=9606 GN=LRRFIP2 PE=1 SV=1	0	8.887	5	3	3	3	1	721	82.1	6.95	24	3
High	Master Protein	P19525	Interferon-induced, double-stranded RNA-activated protein kinase OS=Homo sapiens OX=9606 GN=EIF2AK2 PE=1 SV=2	0	8.847	6	3	3	3	1	551	62.1	8.4	47	3
High	Master Protein	O14907	Tax1-binding protein 3 OS=Homo sapiens OX=9606 GN=TAX1BP3 PE=1 SV=2	0	8.837	14	1	1	1	1	124	13.7	8.48	95	1
High	Master Protein	O00139	Kinesin-like protein KIF2A OS=Homo sapiens OX=9606 GN=KIF2A PE=1 SV=3	0	8.831	4	2	3	2	1	706	79.9	6.68	61	2
High	Master Protein	Q9UHB6	LIM domain and actin-binding protein 1 OS=Homo sapiens OX=9606 GN=LIMA1 PE=1 SV=1	0	8.801	4	2	2	2	1	759	85.2	6.84	41	2
High	Master Protein	Q9BYG3	MKI67 FHA domain-interacting nucleolar phosphoprotein OS=Homo sapiens OX=9606 GN=NIFK PE=1 SV=1	0	8.782	9	2	2	2	1	293	34.2	9.88	60	2
High	Master Protein	Q9Y2S7	Polymerase delta-interacting protein 2 OS=Homo sapiens OX=9606 GN=POLDIP2 PE=1 SV=1	0	8.753	11	4	5	4	1	368	42	8.63	20	4
High	Master Protein	Q6DD88	Atlastin-3 OS=Homo sapiens OX=9606 GN=ATL3 PE=1 SV=1	0	8.747	7	3	4	3	1	541	60.5	5.66	17	3
High	Master Protein	Q14444	Caprin-1 OS=Homo sapiens OX=9606 GN=CAPRIN1 PE=1 SV=2	0	8.743	3	2	3	2	1	709	78.3	5.25	57	2
High	Master Protein	Q9NYF8	Bcl-2-associated transcription factor 1 OS=Homo sapiens OX=9606 GN=BCLAF1 PE=1 SV=2	0	8.739	3	2	2	2	1	920	106.1	9.98	34	2
High	Master Protein	Q8N2K0	Monoacylglycerol lipase ABHD12 OS=Homo sapiens OX=9606 GN=ABHD12 PE=1 SV=2	0	8.739	10	3	3	3	1	398	45.1	8.65	27	3
High	Master Protein	Q9Y4Y9	U6 snRNA-associated Sm-like protein LSm5 OS=Homo sapiens OX=9606 GN=LSM5 PE=1 SV=3	0	8.716	21	1	2	1	1	91	9.9	4.54	43	1
High	Master Protein	P31327	Carbamoyl-phosphate synthase [ammonia], mitochondrial OS=Homo sapiens OX=9606 GN=CPS1 PE=1 SV=2	0	8.703	2	3	3	2	1	1500	164.8	6.74	39	3
High	Master Protein	Q96C36	Pyrroline-5-carboxylate reductase 2 OS=Homo sapiens OX=9606 GN=PYCR2 PE=1 SV=1	0	8.678	5	1	1	1	1	320	33.6	7.77	94	1
High	Master Protein	P07711	Cathepsin L1 OS=Homo sapiens OX=9606 GN=CTSL PE=1 SV=2	0	8.678	8	2	2	2	1	333	37.5	5.45	70	2
High	Master Protein	O75607	Nucleoplasmin-3 OS=Homo sapiens OX=9606 GN=NPM3 PE=1 SV=3	0	8.67	9	1	1	1	1	178	19.3	4.63	91	1
High	Master Protein	Q8NI27	THO complex subunit 2 OS=Homo sapiens OX=9606 GN=THOC2 PE=1 SV=2	0	8.638	1	2	2	2	1	1593	182.7	8.44	41	2
High	Master Protein	Q9BSD7	Cancer-related nucleoside-triphosphatase OS=Homo sapiens OX=9606 GN=NTPCR PE=1 SV=1	0	8.596	30	4	4	4	1	190	20.7	9.54	0	4
High	Master Protein	P00403	Cytochrome c oxidase subunit 2 OS=Homo sapiens OX=9606 GN=MT-CO2 PE=1 SV=1	0	8.587	19	4	5	4	1	227	25.5	4.82	50	4
High	Master Protein	Q13492	Phosphatidylinositol-binding clathrin assembly protein OS=Homo sapiens OX=9606 GN=PICALM PE=1 SV=2	0	8.5	5	3	3	3	1	652	70.7	7.9	58	3
High	Master Protein	P60468	Protein transport protein Sec61 subunit beta OS=Homo sapiens OX=9606 GN=SEC61B PE=1 SV=2	0	8.494	27	2	2	2	1	96	10	11.56	36	2
High	Master Protein	P11172	Uridine 5'-monophosphate synthase OS=Homo sapiens OX=9606 GN=UMPS PE=1 SV=1	0	8.488	8	3	4	3	1	480	52.2	7.24	20	3
High	Master Protein	P62273	40S ribosomal protein S29 OS=Homo sapiens OX=9606 GN=RPS29 PE=1 SV=2	0	8.48	20	1	2	1	1	56	6.7	10.13	53	1
High	Master Protein	Q9UNL2	Translocon-associated protein subunit gamma OS=Homo sapiens OX=9606 GN=SSR3 PE=1 SV=1	0	8.473	8	1	2	1	1	185	21.1	9.61	60	1
High	Master Protein	Q9UM00	Calcium load-activated calcium channel OS=Homo sapiens OX=9606 GN=TMCO1 PE=1 SV=1	0	8.462	12	2	2	2	1	188	21.2	9.74	48	2
High	Master Protein	P11387	DNA topoisomerase 1 OS=Homo sapiens OX=9606 GN=TOP1 PE=1 SV=2	0	8.46	6	4	4	4	1	765	90.7	9.31	34	4
High	Master Protein	O95168	NADH dehydrogenase [ubiquinone] 1 beta subcomplex subunit 4 OS=Homo sapiens OX=9606 GN=NDUFB4 PE=1 SV=3	0	8.433	14	1	2	1	1	129	15.2	9.85	51	1
High	Master Protein	Q14257	Reticulocalbin-2 OS=Homo sapiens OX=9606 GN=RCN2 PE=1 SV=1	0	8.425	6	2	2	2	1	317	36.9	4.4	39	2
High	Master Protein	O14929	Histone acetyltransferase type B catalytic subunit OS=Homo sapiens OX=9606 GN=HAT1 PE=1 SV=1	0	8.405	13	3	3	3	1	419	49.5	5.69	22	3
High	Master Protein	Q9NV31	U3 small nucleolar ribonucleoprotein protein IMP3 OS=Homo sapiens OX=9606 GN=IMP3 PE=1 SV=1	0	8.385	16	3	3	3	1	184	21.8	9.5	52	3
High	Master Protein	Q9UL25	Ras-related protein Rab-21 OS=Homo sapiens OX=9606 GN=RAB21 PE=1 SV=3	0	8.376	10	2	2	2	1	225	24.3	7.94	44	2
High	Master Protein	Q06210	Glutamine--fructose-6-phosphate aminotransferase [isomerizing] 1 OS=Homo sapiens OX=9606 GN=GFPT1 PE=1 SV=3	0	8.374	4	3	3	3	1	699	78.8	7.11	33	3
High	Master Protein	Q96QD8	Sodium-coupled neutral amino acid transporter 2 OS=Homo sapiens OX=9606 GN=SLC38A2 PE=1 SV=2	0	8.373	6	2	2	2	1	506	56	8	67	2
High	Master Protein	P24941	Cyclin-dependent kinase 2 OS=Homo sapiens OX=9606 GN=CDK2 PE=1 SV=2	0	8.347	16	3	3	2	1	298	33.9	8.68	43	3
High	Master Protein	P15924	Desmoplakin OS=Homo sapiens OX=9606 GN=DSP PE=1 SV=3	0	8.347	1	3	3	3	1	2871	331.6	6.81	45	3
High	Master Protein	Q9UBF2	Coatomer subunit gamma-2 OS=Homo sapiens OX=9606 GN=COPG2 PE=1 SV=1	0	8.342	5	3	3	2	1	871	97.6	5.81	62	3
High	Master Protein	Q13895	Bystin OS=Homo sapiens OX=9606 GN=BYSL PE=1 SV=3	0	8.34	4	2	3	2	1	437	49.6	8.12	87	2
High	Master Protein	P06396	Gelsolin OS=Homo sapiens OX=9606 GN=GSN PE=1 SV=1	0	8.324	4	2	2	2	1	782	85.6	6.28	68	2
High	Master Protein	P52815	39S ribosomal protein L12, mitochondrial OS=Homo sapiens OX=9606 GN=MRPL12 PE=1 SV=2	0	8.316	12	2	2	2	1	198	21.3	8.87	74	2
High	Master Protein	Q9ULX3	RNA-binding protein NOB1 OS=Homo sapiens OX=9606 GN=NOB1 PE=1 SV=1	0	8.283	6	2	2	2	1	412	46.6	7.18	23	2
High	Master Protein	Q13418	Integrin-linked protein kinase OS=Homo sapiens OX=9606 GN=ILK PE=1 SV=2	0	8.28	7	3	3	3	1	452	51.4	8.07	46	3
High	Master Protein	O95793	Double-stranded RNA-binding protein Staufen homolog 1 OS=Homo sapiens OX=9606 GN=STAU1 PE=1 SV=2	0	8.275	4	2	2	2	1	577	63.1	9.44	34	2
High	Master Protein	Q6P6C2	RNA demethylase ALKBH5 OS=Homo sapiens OX=9606 GN=ALKBH5 PE=1 SV=2	0	8.268	7	1	1	1	1	394	44.2	9.09	30	1
High	Master Protein	O43615	Mitochondrial import inner membrane translocase subunit TIM44 OS=Homo sapiens OX=9606 GN=TIMM44 PE=1 SV=2	0	8.266	6	2	2	2	1	452	51.3	8.32	44	2
High	Master Protein	P10515	Dihydrolipoyllysine-residue acetyltransferase component of pyruvate dehydrogenase complex, mitochondrial OS=Homo sapiens OX=9606 GN=DLAT PE=1 SV=3	0	8.26	7	4	5	4	1	647	69	7.84	34	4
High	Master Protein	Q9UNQ2	Probable dimethyladenosine transferase OS=Homo sapiens OX=9606 GN=DIMT1 PE=1 SV=1	0	8.257	15	4	4	4	1	313	35.2	9.99	23	4
High	Master Protein	P35613	Basigin OS=Homo sapiens OX=9606 GN=BSG PE=1 SV=2	0	8.253	10	3	3	3	1	385	42.2	5.66	28	3
High	Master Protein	P11498	Pyruvate carboxylase, mitochondrial OS=Homo sapiens OX=9606 GN=PC PE=1 SV=2	0	8.248	3	3	3	3	1	1178	129.6	6.84	31	3
High	Master Protein	P26447	Protein S100-A4 OS=Homo sapiens OX=9606 GN=S100A4 PE=1 SV=1	0	8.244	29	3	3	3	1	101	11.7	6.11	22	3
High	Master Protein	Q9HCC0	Methylcrotonoyl-CoA carboxylase beta chain, mitochondrial OS=Homo sapiens OX=9606 GN=MCCC2 PE=1 SV=1	0	8.241	7	3	3	3	1	563	61.3	7.68	23	3
High	Master Protein	Q13098	COP9 signalosome complex subunit 1 OS=Homo sapiens OX=9606 GN=GPS1 PE=1 SV=4	0	8.215	8	2	2	2	1	491	55.5	6.74	21	2
High	Master Protein	P29350	Tyrosine-protein phosphatase non-receptor type 6 OS=Homo sapiens OX=9606 GN=PTPN6 PE=1 SV=1	0	8.206	5	2	2	2	1	595	67.5	7.78	45	2
High	Master Protein	P39748	Flap endonuclease 1 OS=Homo sapiens OX=9606 GN=FEN1 PE=1 SV=1	0	8.204	12	3	3	3	1	380	42.6	8.62	19	3
High	Master Protein	P12429	Annexin A3 OS=Homo sapiens OX=9606 GN=ANXA3 PE=1 SV=3	0	8.202	10	3	3	3	1	323	36.4	5.92	0	3
High	Master Protein	Q9UBE0	SUMO-activating enzyme subunit 1 OS=Homo sapiens OX=9606 GN=SAE1 PE=1 SV=1	0	8.195	10	2	3	2	1	346	38.4	5.3	33	2
High	Master Protein	P49590	Probable histidine--tRNA ligase, mitochondrial OS=Homo sapiens OX=9606 GN=HARS2 PE=1 SV=1	0	8.195	5	2	2	1	1	506	56.9	8.24	76	2
High	Master Protein	P30043	Flavin reductase (NADPH) OS=Homo sapiens OX=9606 GN=BLVRB PE=1 SV=3	0	8.194	15	3	3	3	1	206	22.1	7.65	52	3
High	Master Protein	Q16698	2,4-dienoyl-CoA reductase, mitochondrial OS=Homo sapiens OX=9606 GN=DECR1 PE=1 SV=1	0	8.184	7	2	2	2	1	335	36	9.28	29	2
High	Master Protein	P49750	YLP motif-containing protein 1 OS=Homo sapiens OX=9606 GN=YLPM1 PE=1 SV=4	0	8.178	2	2	2	2	1	2146	241.5	6.55	44	2
High	Master Protein	O14974	Protein phosphatase 1 regulatory subunit 12A OS=Homo sapiens OX=9606 GN=PPP1R12A PE=1 SV=1	0	8.177	3	3	3	3	1	1030	115.2	5.4	45	3
High	Master Protein	Q9UI09	NADH dehydrogenase [ubiquinone] 1 alpha subcomplex subunit 12 OS=Homo sapiens OX=9606 GN=NDUFA12 PE=1 SV=1	0	8.16	17	2	2	2	1	145	17.1	9.63	57	2
High	Master Protein	Q99497	Protein/nucleic acid deglycase DJ-1 OS=Homo sapiens OX=9606 GN=PARK7 PE=1 SV=2	0	8.158	22	3	3	3	1	189	19.9	6.79	70	3
High	Master Protein	Q86U42	Polyadenylate-binding protein 2 OS=Homo sapiens OX=9606 GN=PABPN1 PE=1 SV=3	0	8.131	5	1	2	1	1	306	32.7	5.06	103	1
High	Master Protein	P55060	Exportin-2 OS=Homo sapiens OX=9606 GN=CSE1L PE=1 SV=3	0	8.131	4	4	6	4	1	971	110.3	5.77	30	4
High	Master Protein	P28288	ATP-binding cassette sub-family D member 3 OS=Homo sapiens OX=9606 GN=ABCD3 PE=1 SV=1	0	8.127	7	4	4	4	1	659	75.4	9.36	31	4
High	Master Protein	Q07960	Rho GTPase-activating protein 1 OS=Homo sapiens OX=9606 GN=ARHGAP1 PE=1 SV=1	0	8.117	9	3	3	3	1	439	50.4	6.29	22	3
High	Master Protein	P08559	Pyruvate dehydrogenase E1 component subunit alpha, somatic form, mitochondrial OS=Homo sapiens OX=9606 GN=PDHA1 PE=1 SV=3	0	8.107	7	3	4	3	1	390	43.3	8.06	28	3
High	Master Protein	Q9UBX3	Mitochondrial dicarboxylate carrier OS=Homo sapiens OX=9606 GN=SLC25A10 PE=1 SV=2	0	8.107	11	2	3	2	1	287	31.3	9.54	78	2
High	Master Protein	P16190	HLA class I histocompatibility antigen, A-33 alpha chain OS=Homo sapiens OX=9606 GN=HLA-A PE=1 SV=3	0	8.093	7	2	2	2	1	365	40.9	6.7	38	2
High	Master Protein	Q5J8M3	ER membrane protein complex subunit 4 OS=Homo sapiens OX=9606 GN=EMC4 PE=1 SV=2	0	8.091	16	2	2	2	1	183	20.1	8.62	67	2
High	Master Protein	Q92665	28S ribosomal protein S31, mitochondrial OS=Homo sapiens OX=9606 GN=MRPS31 PE=1 SV=3	0	8.054	10	3	3	3	1	395	45.3	9.29	36	3
High	Master Protein	P35658	Nuclear pore complex protein Nup214 OS=Homo sapiens OX=9606 GN=NUP214 PE=1 SV=2	0	8.052	2	3	3	3	1	2090	213.5	7.47	28	3
High	Master Protein	Q86W42	THO complex subunit 6 homolog OS=Homo sapiens OX=9606 GN=THOC6 PE=1 SV=1	0	8.048	9	2	2	2	1	341	37.5	7.43	35	2
High	Master Protein	Q00059	Transcription factor A, mitochondrial OS=Homo sapiens OX=9606 GN=TFAM PE=1 SV=1	0	8.032	15	4	4	4	1	246	29.1	9.72	35	4
High	Master Protein	P26583	High mobility group protein B2 OS=Homo sapiens OX=9606 GN=HMGB2 PE=1 SV=2	0	8.027	10	2	3	1	1	209	24	7.81	36	2
High	Master Protein	Q9HD33	39S ribosomal protein L47, mitochondrial OS=Homo sapiens OX=9606 GN=MRPL47 PE=1 SV=2	0	8.022	17	4	4	4	1	250	29.4	10.37	16	4
High	Master Protein	Q15287	RNA-binding protein with serine-rich domain 1 OS=Homo sapiens OX=9606 GN=RNPS1 PE=1 SV=1	0	8.008	8	2	3	2	1	305	34.2	11.84	46	2
High	Master Protein	P46779	60S ribosomal protein L28 OS=Homo sapiens OX=9606 GN=RPL28 PE=1 SV=3	0	8.008	15	2	3	2	1	137	15.7	12.02	58	2
High	Master Protein	Q92922	SWI/SNF complex subunit SMARCC1 OS=Homo sapiens OX=9606 GN=SMARCC1 PE=1 SV=3	0	8.003	3	1	1	1	1	1105	122.8	5.76	47	1
High	Master Protein	P54577	Tyrosine--tRNA ligase, cytoplasmic OS=Homo sapiens OX=9606 GN=YARS PE=1 SV=4	0	8.003	6	4	4	4	1	528	59.1	7.05	29	4
High	Master Protein	O95926	Pre-mRNA-splicing factor SYF2 OS=Homo sapiens OX=9606 GN=SYF2 PE=1 SV=1	0	7.998	12	1	1	1	1	243	28.7	8.4	69	1
High	Master Protein	A0A0B4J2D5	Glutamine amidotransferase-like class 1 domain-containing protein 3B, mitochondrial OS=Homo sapiens OX=9606 GN=GATD3B PE=1 SV=1	0	7.966	9	1	1	1	1	268	28.1	8.27	37	1
High	Master Protein	P05386	60S acidic ribosomal protein P1 OS=Homo sapiens OX=9606 GN=RPLP1 PE=1 SV=1	0	7.952	14	1	3	1	1	114	11.5	4.32	21	1
High	Master Protein	P50148	Guanine nucleotide-binding protein G(q) subunit alpha OS=Homo sapiens OX=9606 GN=GNAQ PE=1 SV=4	0	7.95	12	3	3	3	1	359	42.1	5.68	0	3
High	Master Protein	Q13595	Transformer-2 protein homolog alpha OS=Homo sapiens OX=9606 GN=TRA2A PE=1 SV=1	0	7.923	8	2	3	2	1	282	32.7	11.27	98	2
High	Master Protein	Q9UI15	Transgelin-3 OS=Homo sapiens OX=9606 GN=TAGLN3 PE=1 SV=2	0	7.913	11	2	2	1	1	199	22.5	7.33	48	2
High	Master Protein	Q8IX12	Cell division cycle and apoptosis regulator protein 1 OS=Homo sapiens OX=9606 GN=CCAR1 PE=1 SV=2	0	7.89	4	3	3	3	1	1150	132.7	5.76	29	3
High	Master Protein	P20073	Annexin A7 OS=Homo sapiens OX=9606 GN=ANXA7 PE=1 SV=3	0	7.884	6	3	3	3	1	488	52.7	5.68	64	3
High	Master Protein	Q96N66	Lysophospholipid acyltransferase 7 OS=Homo sapiens OX=9606 GN=MBOAT7 PE=1 SV=2	0	7.863	5	2	2	2	1	472	52.7	8.97	41	2
High	Master Protein	O75534	Cold shock domain-containing protein E1 OS=Homo sapiens OX=9606 GN=CSDE1 PE=1 SV=2	0	7.846	4	4	5	4	1	798	88.8	6.25	45	4
High	Master Protein	P09543	2',3'-cyclic-nucleotide 3'-phosphodiesterase OS=Homo sapiens OX=9606 GN=CNP PE=1 SV=2	0	7.833	7	3	4	3	1	421	47.5	9.07	31	3
High	Master Protein	Q9NZ01	Very-long-chain enoyl-CoA reductase OS=Homo sapiens OX=9606 GN=TECR PE=1 SV=1	0	7.823	8	2	2	2	1	308	36	9.45	46	2
High	Master Protein	P62070	Ras-related protein R-Ras2 OS=Homo sapiens OX=9606 GN=RRAS2 PE=1 SV=1	0	7.798	14	3	3	3	1	204	23.4	6.01	0	3
High	Master Protein	Q9NQT5	Exosome complex component RRP40 OS=Homo sapiens OX=9606 GN=EXOSC3 PE=1 SV=3	0	7.797	5	1	2	1	1	275	29.6	8.1	61	1
High	Master Protein	Q02809	Procollagen-lysine,2-oxoglutarate 5-dioxygenase 1 OS=Homo sapiens OX=9606 GN=PLOD1 PE=1 SV=2	0	7.771	4	3	3	3	1	727	83.5	6.95	45	3
High	Master Protein	Q99848	Probable rRNA-processing protein EBP2 OS=Homo sapiens OX=9606 GN=EBNA1BP2 PE=1 SV=2	0	7.746	7	2	2	2	1	306	34.8	10.1	35	2
High	Master Protein	Q9H2W6	39S ribosomal protein L46, mitochondrial OS=Homo sapiens OX=9606 GN=MRPL46 PE=1 SV=1	0	7.724	8	2	2	2	1	279	31.7	7.05	41	2
High	Master Protein	Q4G0J3	La-related protein 7 OS=Homo sapiens OX=9606 GN=LARP7 PE=1 SV=1	0	7.69	4	2	2	2	1	582	66.9	9.55	51	2
High	Master Protein	O60832	H/ACA ribonucleoprotein complex subunit DKC1 OS=Homo sapiens OX=9606 GN=DKC1 PE=1 SV=3	0	7.674	8	3	3	3	1	514	57.6	9.42	19	3
High	Master Protein	Q02818	Nucleobindin-1 OS=Homo sapiens OX=9606 GN=NUCB1 PE=1 SV=4	0	7.669	8	3	3	3	1	461	53.8	5.25	0	3
High	Master Protein	Q9H4G0	Band 4.1-like protein 1 OS=Homo sapiens OX=9606 GN=EPB41L1 PE=1 SV=2	0	7.659	5	3	3	3	1	881	98.4	5.62	16	3
High	Master Protein	O60664	Perilipin-3 OS=Homo sapiens OX=9606 GN=PLIN3 PE=1 SV=3	0	7.659	3	1	1	1	1	434	47	5.44	77	1
High	Master Protein	Q96HQ2	CDKN2AIP N-terminal-like protein OS=Homo sapiens OX=9606 GN=CDKN2AIPNL PE=1 SV=1	0	7.593	16	1	1	1	1	116	13.2	5	66	1
High	Master Protein	Q92973	Transportin-1 OS=Homo sapiens OX=9606 GN=TNPO1 PE=1 SV=2	0	7.592	2	2	4	2	1	898	102.3	4.98	82	2
High	Master Protein	P62854	40S ribosomal protein S26 OS=Homo sapiens OX=9606 GN=RPS26 PE=1 SV=3	0	7.59	13	1	3	1	1	115	13	11	128	1
High	Master Protein	P43487	Ran-specific GTPase-activating protein OS=Homo sapiens OX=9606 GN=RANBP1 PE=1 SV=1	0	7.585	12	2	2	2	1	201	23.3	5.29	42	2
High	Master Protein	O43172	U4/U6 small nuclear ribonucleoprotein Prp4 OS=Homo sapiens OX=9606 GN=PRPF4 PE=1 SV=2	0	7.564	4	2	3	2	1	522	58.4	7.42	49	2
High	Master Protein	Q15021	Condensin complex subunit 1 OS=Homo sapiens OX=9606 GN=NCAPD2 PE=1 SV=3	0	7.516	3	3	4	3	1	1401	157.1	6.61	21	3
High	Master Protein	P40616	ADP-ribosylation factor-like protein 1 OS=Homo sapiens OX=9606 GN=ARL1 PE=1 SV=1	0	7.513	20	3	4	3	1	181	20.4	5.72	39	3
High	Master Protein	Q00169	Phosphatidylinositol transfer protein alpha isoform OS=Homo sapiens OX=9606 GN=PITPNA PE=1 SV=2	0	7.471	16	3	3	2	1	270	31.8	6.55	0	3
High	Master Protein	P54727	UV excision repair protein RAD23 homolog B OS=Homo sapiens OX=9606 GN=RAD23B PE=1 SV=1	0	7.46	7	3	3	3	1	409	43.1	4.84	56	3
High	Master Protein	Q5VYK3	Proteasome adapter and scaffold protein ECM29 OS=Homo sapiens OX=9606 GN=ECPAS PE=1 SV=2	0	7.452	3	4	4	4	1	1845	204.2	7.12	19	4
High	Master Protein	Q13555	Calcium/calmodulin-dependent protein kinase type II subunit gamma OS=Homo sapiens OX=9606 GN=CAMK2G PE=1 SV=4	0	7.429	5	2	2	1	1	558	62.6	7.83	39	2
High	Master Protein	Q8TCS8	Polyribonucleotide nucleotidyltransferase 1, mitochondrial OS=Homo sapiens OX=9606 GN=PNPT1 PE=1 SV=2	0	7.422	3	2	2	2	1	783	85.9	7.77	48	2
High	Master Protein	P18084	Integrin beta-5 OS=Homo sapiens OX=9606 GN=ITGB5 PE=1 SV=1	0	7.421	3	1	1	1	1	799	88	6.06	50	1
High	Master Protein	O15372	Eukaryotic translation initiation factor 3 subunit H OS=Homo sapiens OX=9606 GN=EIF3H PE=1 SV=1	0	7.421	15	4	4	4	1	352	39.9	6.54	36	4
High	Master Protein	Q16762	Thiosulfate sulfurtransferase OS=Homo sapiens OX=9606 GN=TST PE=1 SV=4	0	7.403	9	2	2	2	1	297	33.4	7.25	24	2
High	Master Protein	P06737	Glycogen phosphorylase, liver form OS=Homo sapiens OX=9606 GN=PYGL PE=1 SV=4	0	7.403	4	3	4	2	1	847	97.1	7.17	47	3
High	Master Protein	P23919	Thymidylate kinase OS=Homo sapiens OX=9606 GN=DTYMK PE=1 SV=4	0	7.394	15	3	3	3	1	212	23.8	8.27	30	3
High	Master Protein	P11310	Medium-chain specific acyl-CoA dehydrogenase, mitochondrial OS=Homo sapiens OX=9606 GN=ACADM PE=1 SV=1	0	7.359	5	2	2	2	1	421	46.6	8.37	60	2
High	Master Protein	P19784	Casein kinase II subunit alpha' OS=Homo sapiens OX=9606 GN=CSNK2A2 PE=1 SV=1	0	7.31	8	2	2	1	1	350	41.2	8.56	0	2
High	Master Protein	O75400	Pre-mRNA-processing factor 40 homolog A OS=Homo sapiens OX=9606 GN=PRPF40A PE=1 SV=2	0	7.305	2	2	2	2	1	957	108.7	7.56	25	2
High	Master Protein	P25685	DnaJ homolog subfamily B member 1 OS=Homo sapiens OX=9606 GN=DNAJB1 PE=1 SV=4	0	7.298	10	3	3	3	1	340	38	8.63	41	3
High	Master Protein	P53597	Succinate--CoA ligase [ADP/GDP-forming] subunit alpha, mitochondrial OS=Homo sapiens OX=9606 GN=SUCLG1 PE=1 SV=4	0	7.297	9	2	2	2	1	346	36.2	8.79	24	2
High	Master Protein	Q8WWY3	U4/U6 small nuclear ribonucleoprotein Prp31 OS=Homo sapiens OX=9606 GN=PRPF31 PE=1 SV=2	0	7.297	9	3	3	3	1	499	55.4	5.78	33	3
High	Master Protein	P35244	Replication protein A 14 kDa subunit OS=Homo sapiens OX=9606 GN=RPA3 PE=1 SV=1	0	7.293	15	2	2	2	1	121	13.6	5.08	58	2
High	Master Protein	P62910	60S ribosomal protein L32 OS=Homo sapiens OX=9606 GN=RPL32 PE=1 SV=2	0	7.267	32	4	5	4	1	135	15.9	11.33	19	4
High	Master Protein	O75396	Vesicle-trafficking protein SEC22b OS=Homo sapiens OX=9606 GN=SEC22B PE=1 SV=4	0	7.264	9	1	1	1	1	215	24.6	6.92	56	1
High	Master Protein	Q9Y3E5	Peptidyl-tRNA hydrolase 2, mitochondrial OS=Homo sapiens OX=9606 GN=PTRH2 PE=1 SV=1	0	7.253	21	2	2	2	1	179	19.2	8.73	41	2
High	Master Protein	O75695	Protein XRP2 OS=Homo sapiens OX=9606 GN=RP2 PE=1 SV=4	0	7.247	9	2	2	2	1	350	39.6	5.12	24	2
High	Master Protein	P58546	Myotrophin OS=Homo sapiens OX=9606 GN=MTPN PE=1 SV=2	0	7.198	14	1	1	1	1	118	12.9	5.52	52	1
High	Master Protein	O15160	DNA-directed RNA polymerases I and III subunit RPAC1 OS=Homo sapiens OX=9606 GN=POLR1C PE=1 SV=1	0	7.196	12	3	3	3	1	346	39.2	5.5	28	3
High	Master Protein	P27694	Replication protein A 70 kDa DNA-binding subunit OS=Homo sapiens OX=9606 GN=RPA1 PE=1 SV=2	0	7.195	5	2	3	2	1	616	68.1	7.21	36	2
High	Master Protein	P07686	Beta-hexosaminidase subunit beta OS=Homo sapiens OX=9606 GN=HEXB PE=1 SV=3	0	7.183	5	2	2	2	1	556	63.1	6.76	32	2
High	Master Protein	Q96FW1	Ubiquitin thioesterase OTUB1 OS=Homo sapiens OX=9606 GN=OTUB1 PE=1 SV=2	0	7.182	9	2	3	2	1	271	31.3	4.94	73	2
High	Master Protein	Q13823	Nucleolar GTP-binding protein 2 OS=Homo sapiens OX=9606 GN=GNL2 PE=1 SV=1	0	7.177	8	4	4	4	1	731	83.6	9.25	19	4
High	Master Protein	P07948	Tyrosine-protein kinase Lyn OS=Homo sapiens OX=9606 GN=LYN PE=1 SV=3	0	7.173	6	3	3	2	1	512	58.5	7.11	42	3
High	Master Protein	P00492	Hypoxanthine-guanine phosphoribosyltransferase OS=Homo sapiens OX=9606 GN=HPRT1 PE=1 SV=2	0	7.171	13	3	4	3	1	218	24.6	6.68	54	3
High	Master Protein	Q96S97	Myeloid-associated differentiation marker OS=Homo sapiens OX=9606 GN=MYADM PE=1 SV=2	0	7.165	10	2	3	2	1	322	35.3	8.15	38	2
High	Master Protein	P49773	Histidine triad nucleotide-binding protein 1 OS=Homo sapiens OX=9606 GN=HINT1 PE=1 SV=2	0	7.149	17	2	2	2	1	126	13.8	6.95	23	2
High	Master Protein	Q6PI48	Aspartate--tRNA ligase, mitochondrial OS=Homo sapiens OX=9606 GN=DARS2 PE=1 SV=1	0	7.147	6	4	5	4	1	645	73.5	8.02	39	4
High	Master Protein	Q15435	Protein phosphatase 1 regulatory subunit 7 OS=Homo sapiens OX=9606 GN=PPP1R7 PE=1 SV=1	0	7.142	7	3	3	3	1	360	41.5	4.91	40	3
High	Master Protein	P46459	Vesicle-fusing ATPase OS=Homo sapiens OX=9606 GN=NSF PE=1 SV=3	0	7.132	3	2	2	2	1	744	82.5	6.95	36	2
High	Master Protein	Q9NR12	PDZ and LIM domain protein 7 OS=Homo sapiens OX=9606 GN=PDLIM7 PE=1 SV=1	0	7.131	5	2	2	2	1	457	49.8	8.41	40	2
High	Master Protein	Q13247	Serine/arginine-rich splicing factor 6 OS=Homo sapiens OX=9606 GN=SRSF6 PE=1 SV=2	0	7.129	7	3	3	2	1	344	39.6	11.43	50	3
High	Master Protein	Q15020	Squamous cell carcinoma antigen recognized by T-cells 3 OS=Homo sapiens OX=9606 GN=SART3 PE=1 SV=1	0	7.113	3	3	4	3	1	963	109.9	5.57	28	3
High	Master Protein	P63241	Eukaryotic translation initiation factor 5A-1 OS=Homo sapiens OX=9606 GN=EIF5A PE=1 SV=2	0	7.103	13	2	14	2	1	154	16.8	5.24	234	2
High	Master Protein	O94874	E3 UFM1-protein ligase 1 OS=Homo sapiens OX=9606 GN=UFL1 PE=1 SV=2	0	7.098	4	3	3	3	1	794	89.5	6.79	27	3
High	Master Protein	P49207	60S ribosomal protein L34 OS=Homo sapiens OX=9606 GN=RPL34 PE=1 SV=3	0	7.09	21	3	3	3	1	117	13.3	11.47	45	3
High	Master Protein	O15438	Canalicular multispecific organic anion transporter 2 OS=Homo sapiens OX=9606 GN=ABCC3 PE=1 SV=3	0	7.069	2	2	2	2	1	1527	169.2	7.2	33	2
High	Master Protein	P27105	Erythrocyte band 7 integral membrane protein OS=Homo sapiens OX=9606 GN=STOM PE=1 SV=3	0	7.046	7	2	2	2	1	288	31.7	7.88	52	2
High	Master Protein	Q9Y2W2	WW domain-binding protein 11 OS=Homo sapiens OX=9606 GN=WBP11 PE=1 SV=1	0	7.027	5	3	3	3	1	641	70	8.38	37	3
High	Master Protein	Q9Y5Q8	General transcription factor 3C polypeptide 5 OS=Homo sapiens OX=9606 GN=GTF3C5 PE=1 SV=2	0	7.024	3	2	3	2	1	519	59.5	6.9	51	2
High	Master Protein	P19404	NADH dehydrogenase [ubiquinone] flavoprotein 2, mitochondrial OS=Homo sapiens OX=9606 GN=NDUFV2 PE=1 SV=2	0	7.023	10	2	2	2	1	249	27.4	8.06	45	2
High	Master Protein	P21127	Cyclin-dependent kinase 11B OS=Homo sapiens OX=9606 GN=CDK11B PE=1 SV=4	0	7.016	4	3	3	3	1	795	92.6	5.54	41	3
High	Master Protein	P12270	Nucleoprotein TPR OS=Homo sapiens OX=9606 GN=TPR PE=1 SV=3	0	6.987	1	2	3	2	1	2363	267.1	5.02	63	2
High	Master Protein	P98175	RNA-binding protein 10 OS=Homo sapiens OX=9606 GN=RBM10 PE=1 SV=3	0	6.964	2	2	2	2	1	930	103.5	5.97	0	2
High	Master Protein	Q63HN8	E3 ubiquitin-protein ligase RNF213 OS=Homo sapiens OX=9606 GN=RNF213 PE=1 SV=3	0	6.951	1	4	4	4	1	5207	591	6.48	28	4
High	Master Protein	Q7KZ85	Transcription elongation factor SPT6 OS=Homo sapiens OX=9606 GN=SUPT6H PE=1 SV=2	0	6.944	1	2	2	2	1	1726	198.9	4.91	39	2
High	Master Protein	Q9H3N1	Thioredoxin-related transmembrane protein 1 OS=Homo sapiens OX=9606 GN=TMX1 PE=1 SV=1	0	6.942	11	3	4	3	1	280	31.8	4.98	35	3
High	Master Protein	Q9NR28	Diablo homolog, mitochondrial OS=Homo sapiens OX=9606 GN=DIABLO PE=1 SV=1	0	6.936	8	2	2	2	1	239	27.1	5.9	30	2
High	Master Protein	Q9UHD9	Ubiquilin-2 OS=Homo sapiens OX=9606 GN=UBQLN2 PE=1 SV=2	0	6.934	5	3	3	3	1	624	65.7	5.22	0	3
High	Master Protein	O15460	Prolyl 4-hydroxylase subunit alpha-2 OS=Homo sapiens OX=9606 GN=P4HA2 PE=1 SV=1	0	6.932	7	2	2	2	1	535	60.9	5.71	15	2
High	Master Protein	P84090	Enhancer of rudimentary homolog OS=Homo sapiens OX=9606 GN=ERH PE=1 SV=1	0	6.931	18	2	2	2	1	104	12.3	5.92	38	2
High	Master Protein	Q8NBJ5	Procollagen galactosyltransferase 1 OS=Homo sapiens OX=9606 GN=COLGALT1 PE=1 SV=1	0	6.931	6	4	4	4	1	622	71.6	7.31	42	4
High	Master Protein	Q9UHG3	Prenylcysteine oxidase 1 OS=Homo sapiens OX=9606 GN=PCYOX1 PE=1 SV=3	0	6.929	8	4	4	4	1	505	56.6	6.18	0	4
High	Master Protein	Q96CS3	FAS-associated factor 2 OS=Homo sapiens OX=9606 GN=FAF2 PE=1 SV=2	0	6.928	7	2	2	2	1	445	52.6	5.62	47	2
High	Master Protein	P53999	Activated RNA polymerase II transcriptional coactivator p15 OS=Homo sapiens OX=9606 GN=SUB1 PE=1 SV=3	0	6.925	17	2	3	2	1	127	14.4	9.6	38	2
High	Master Protein	Q14694	Ubiquitin carboxyl-terminal hydrolase 10 OS=Homo sapiens OX=9606 GN=USP10 PE=1 SV=2	0	6.92	6	4	4	4	1	798	87.1	5.31	27	4
High	Master Protein	O43324	Eukaryotic translation elongation factor 1 epsilon-1 OS=Homo sapiens OX=9606 GN=EEF1E1 PE=1 SV=1	0	6.905	12	2	3	2	1	174	19.8	8.54	88	2
High	Master Protein	P09234	U1 small nuclear ribonucleoprotein C OS=Homo sapiens OX=9606 GN=SNRPC PE=1 SV=1	0	6.896	8	1	1	1	1	159	17.4	9.67	49	1
High	Master Protein	Q9UM54	Unconventional myosin-VI OS=Homo sapiens OX=9606 GN=MYO6 PE=1 SV=4	0	6.893	2	2	2	2	1	1294	149.6	8.53	54	2
High	Master Protein	Q9NZL9	Methionine adenosyltransferase 2 subunit beta OS=Homo sapiens OX=9606 GN=MAT2B PE=1 SV=1	0	6.889	7	2	2	2	1	334	37.5	7.36	34	2
High	Master Protein	P35270	Sepiapterin reductase OS=Homo sapiens OX=9606 GN=SPR PE=1 SV=1	0	6.886	6	1	1	1	1	261	28	8.05	62	1
High	Master Protein	Q6IBS0	Twinfilin-2 OS=Homo sapiens OX=9606 GN=TWF2 PE=1 SV=2	0	6.88	4	2	3	1	1	349	39.5	6.84	26	2
High	Master Protein	P48556	26S proteasome non-ATPase regulatory subunit 8 OS=Homo sapiens OX=9606 GN=PSMD8 PE=1 SV=2	0	6.875	5	2	3	2	1	350	39.6	9.7	41	2
High	Master Protein	Q53FV1	ORM1-like protein 2 OS=Homo sapiens OX=9606 GN=ORMDL2 PE=1 SV=2	0	6.843	10	1	1	1	1	153	17.4	9.64	46	1
High	Master Protein	P52566	Rho GDP-dissociation inhibitor 2 OS=Homo sapiens OX=9606 GN=ARHGDIB PE=1 SV=3	0	6.841	13	1	2	1	1	201	23	5.21	24	1
High	Master Protein	P32969	60S ribosomal protein L9 OS=Homo sapiens OX=9606 GN=RPL9 PE=1 SV=1	0	6.841	6	2	4	2	1	192	21.9	9.95	62	2
High	Master Protein	Q07157	Tight junction protein ZO-1 OS=Homo sapiens OX=9606 GN=TJP1 PE=1 SV=3	0	6.841	2	2	2	2	1	1748	195.3	6.7	39	2
High	Master Protein	Q9BWM7	Sideroflexin-3 OS=Homo sapiens OX=9606 GN=SFXN3 PE=1 SV=3	0	6.83	7	2	2	1	1	321	35.5	9.1	45	2
High	Master Protein	Q14978	Nucleolar and coiled-body phosphoprotein 1 OS=Homo sapiens OX=9606 GN=NOLC1 PE=1 SV=2	0	6.827	4	3	3	3	1	699	73.6	9.47	43	3
High	Master Protein	Q5RKV6	Exosome complex component MTR3 OS=Homo sapiens OX=9606 GN=EXOSC6 PE=1 SV=1	0	6.82	6	1	1	1	1	272	28.2	6.28	48	1
High	Master Protein	P62851	40S ribosomal protein S25 OS=Homo sapiens OX=9606 GN=RPS25 PE=1 SV=1	0	6.82	17	2	4	2	1	125	13.7	10.11	63	2
High	Master Protein	Q14728	Major facilitator superfamily domain-containing protein 10 OS=Homo sapiens OX=9606 GN=MFSD10 PE=1 SV=1	0	6.819	3	1	1	1	1	455	48.3	9.6	37	1
High	Master Protein	Q9UIG0	Tyrosine-protein kinase BAZ1B OS=Homo sapiens OX=9606 GN=BAZ1B PE=1 SV=2	0	6.809	1	2	2	2	1	1483	170.8	8.48	36	2
High	Master Protein	P0C7P4	Putative cytochrome b-c1 complex subunit Rieske-like protein 1 OS=Homo sapiens OX=9606 GN=UQCRFS1P1 PE=5 SV=1	0	6.798	11	2	2	2	1	283	30.8	8.87	38	2
High	Master Protein	Q9UJW0	Dynactin subunit 4 OS=Homo sapiens OX=9606 GN=DCTN4 PE=1 SV=1	0	6.777	5	2	2	2	1	460	52.3	7.34	19	2
High	Master Protein	P61326	Protein mago nashi homolog OS=Homo sapiens OX=9606 GN=MAGOH PE=1 SV=1	0	6.771	19	2	2	2	1	146	17.2	6.11	37	2
High	Master Protein	Q8N4V1	Membrane magnesium transporter 1 OS=Homo sapiens OX=9606 GN=MMGT1 PE=1 SV=1	0	6.76	18	1	1	1	1	131	14.7	9.16	34	1
High	Master Protein	P28482	Mitogen-activated protein kinase 1 OS=Homo sapiens OX=9606 GN=MAPK1 PE=1 SV=3	0	6.756	8	3	3	3	1	360	41.4	6.98	34	3
High	Master Protein	Q9NTZ6	RNA-binding protein 12 OS=Homo sapiens OX=9606 GN=RBM12 PE=1 SV=1	0	6.754	2	2	3	2	1	932	97.3	8.63	34	2
High	Master Protein	Q9NV06	DDB1- and CUL4-associated factor 13 OS=Homo sapiens OX=9606 GN=DCAF13 PE=1 SV=2	0	6.749	5	3	3	3	1	445	51.4	9.19	26	3
High	Master Protein	P82650	28S ribosomal protein S22, mitochondrial OS=Homo sapiens OX=9606 GN=MRPS22 PE=1 SV=1	0	6.732	10	3	3	3	1	360	41.3	7.9	33	3
High	Master Protein	Q15181	Inorganic pyrophosphatase OS=Homo sapiens OX=9606 GN=PPA1 PE=1 SV=2	0	6.699	14	3	4	3	1	289	32.6	5.86	47	3
High	Master Protein	Q8WVX9	Fatty acyl-CoA reductase 1 OS=Homo sapiens OX=9606 GN=FAR1 PE=1 SV=1	0	6.688	5	2	2	2	1	515	59.3	9.17	66	2
High	Master Protein	Q5JTH9	RRP12-like protein OS=Homo sapiens OX=9606 GN=RRP12 PE=1 SV=2	0	6.685	2	2	2	2	1	1297	143.6	8.75	27	2
High	Master Protein	Q15056	Eukaryotic translation initiation factor 4H OS=Homo sapiens OX=9606 GN=EIF4H PE=1 SV=5	0	6.679	9	1	3	1	1	248	27.4	7.23	33	1
High	Master Protein	Q92544	Transmembrane 9 superfamily member 4 OS=Homo sapiens OX=9606 GN=TM9SF4 PE=1 SV=2	0	6.677	4	2	2	2	1	642	74.5	6.54	53	2
High	Master Protein	P08133	Annexin A6 OS=Homo sapiens OX=9606 GN=ANXA6 PE=1 SV=3	0	6.65	6	3	3	3	1	673	75.8	5.6	23	3
High	Master Protein	Q9Y320	Thioredoxin-related transmembrane protein 2 OS=Homo sapiens OX=9606 GN=TMX2 PE=1 SV=1	0	6.629	7	2	2	2	1	296	34	8.69	17	2
High	Master Protein	Q8N2U0	Transmembrane protein 256 OS=Homo sapiens OX=9606 GN=TMEM256 PE=3 SV=1	0	6.616	32	2	2	2	1	113	11.7	8.94	23	2
High	Master Protein	Q9UNX4	WD repeat-containing protein 3 OS=Homo sapiens OX=9606 GN=WDR3 PE=1 SV=1	0	6.611	2	2	2	2	1	943	106	6.64	56	2
High	Master Protein	Q9P2R7	Succinate--CoA ligase [ADP-forming] subunit beta, mitochondrial OS=Homo sapiens OX=9606 GN=SUCLA2 PE=1 SV=3	0	6.61	6	3	4	3	1	463	50.3	7.42	31	3
High	Master Protein	Q9H7Z7	Prostaglandin E synthase 2 OS=Homo sapiens OX=9606 GN=PTGES2 PE=1 SV=1	0	6.61	10	2	2	2	1	377	41.9	9.16	37	2
High	Master Protein	P51572	B-cell receptor-associated protein 31 OS=Homo sapiens OX=9606 GN=BCAP31 PE=1 SV=3	0	6.601	12	3	3	3	1	246	28	8.44	40	3
High	Master Protein	Q92888	Rho guanine nucleotide exchange factor 1 OS=Homo sapiens OX=9606 GN=ARHGEF1 PE=1 SV=2	0	6.6	4	3	3	3	1	912	102.4	5.66	22	3
High	Master Protein	P10644	cAMP-dependent protein kinase type I-alpha regulatory subunit OS=Homo sapiens OX=9606 GN=PRKAR1A PE=1 SV=1	0	6.599	8	2	2	2	1	381	43	5.35	24	2
High	Master Protein	Q9Y3D9	28S ribosomal protein S23, mitochondrial OS=Homo sapiens OX=9606 GN=MRPS23 PE=1 SV=2	0	6.592	16	3	5	3	1	190	21.8	8.9	46	3
High	Master Protein	Q06787	Synaptic functional regulator FMR1 OS=Homo sapiens OX=9606 GN=FMR1 PE=1 SV=1	0	6.581	6	3	3	1	1	632	71.1	7.42	0	3
High	Master Protein	P28370	Probable global transcription activator SNF2L1 OS=Homo sapiens OX=9606 GN=SMARCA1 PE=1 SV=2	0	6.571	3	4	4	1	1	1054	122.5	8.09	0	4
High	Master Protein	Q9HD20	Manganese-transporting ATPase 13A1 OS=Homo sapiens OX=9606 GN=ATP13A1 PE=1 SV=2	0	6.558	2	2	2	2	1	1204	132.9	8.13	32	2
High	Master Protein	Q9NZ32	Actin-related protein 10 OS=Homo sapiens OX=9606 GN=ACTR10 PE=1 SV=1	0	6.558	5	2	2	2	1	417	46.3	7.37	34	2
High	Master Protein	Q9H0U3	Magnesium transporter protein 1 OS=Homo sapiens OX=9606 GN=MAGT1 PE=1 SV=1	0	6.549	10	3	3	3	1	335	38	9.63	29	3
High	Master Protein	P00491	Purine nucleoside phosphorylase OS=Homo sapiens OX=9606 GN=PNP PE=1 SV=2	0	6.543	13	3	4	3	1	289	32.1	6.95	24	3
High	Master Protein	O60292	Signal-induced proliferation-associated 1-like protein 3 OS=Homo sapiens OX=9606 GN=SIPA1L3 PE=1 SV=3	0	6.507	2	2	4	2	1	1781	194.5	8.32	32	2
High	Master Protein	O75208	Ubiquinone biosynthesis protein COQ9, mitochondrial OS=Homo sapiens OX=9606 GN=COQ9 PE=1 SV=1	0	6.498	6	2	2	2	1	318	35.5	5.94	39	2
High	Master Protein	O95299	NADH dehydrogenase [ubiquinone] 1 alpha subcomplex subunit 10, mitochondrial OS=Homo sapiens OX=9606 GN=NDUFA10 PE=1 SV=1	0	6.495	10	3	3	3	1	355	40.7	8.48	32	3
High	Master Protein	Q9P0K7	Ankycorbin OS=Homo sapiens OX=9606 GN=RAI14 PE=1 SV=2	0	6.488	2	2	2	2	1	980	110	6.21	24	2
High	Master Protein	O14964	Hepatocyte growth factor-regulated tyrosine kinase substrate OS=Homo sapiens OX=9606 GN=HGS PE=1 SV=1	0	6.488	4	3	3	3	1	777	86.1	6.16	0	3
High	Master Protein	P43034	Platelet-activating factor acetylhydrolase IB subunit alpha OS=Homo sapiens OX=9606 GN=PAFAH1B1 PE=1 SV=2	0	6.487	7	3	3	2	1	410	46.6	7.37	31	3
High	Master Protein	P06454	Prothymosin alpha OS=Homo sapiens OX=9606 GN=PTMA PE=1 SV=2	0	6.485	13	1	5	1	1	111	12.2	3.78	102	1
High	Master Protein	P63096	Guanine nucleotide-binding protein G(i) subunit alpha-1 OS=Homo sapiens OX=9606 GN=GNAI1 PE=1 SV=2	0	6.453	11	3	5	1	1	354	40.3	5.97	23	3
High	Master Protein	Q9BXY0	Protein MAK16 homolog OS=Homo sapiens OX=9606 GN=MAK16 PE=1 SV=2	0	6.439	5	1	1	1	1	300	35.3	5.38	82	1
High	Master Protein	Q92688	Acidic leucine-rich nuclear phosphoprotein 32 family member B OS=Homo sapiens OX=9606 GN=ANP32B PE=1 SV=1	0	6.436	8	2	2	2	1	251	28.8	4.06	34	2
High	Master Protein	Q5JTV8	Torsin-1A-interacting protein 1 OS=Homo sapiens OX=9606 GN=TOR1AIP1 PE=1 SV=2	0	6.426	4	2	3	2	1	583	66.2	8.18	48	2
High	Master Protein	Q9Y2R4	Probable ATP-dependent RNA helicase DDX52 OS=Homo sapiens OX=9606 GN=DDX52 PE=1 SV=3	0	6.416	5	3	4	3	1	599	67.5	9.67	0	3
High	Master Protein	Q2NL82	Pre-rRNA-processing protein TSR1 homolog OS=Homo sapiens OX=9606 GN=TSR1 PE=1 SV=1	0	6.402	2	2	2	2	1	804	91.8	7.42	28	2
High	Master Protein	Q8NE71	ATP-binding cassette sub-family F member 1 OS=Homo sapiens OX=9606 GN=ABCF1 PE=1 SV=2	0	6.401	3	2	2	2	1	845	95.9	6.8	71	2
High	Master Protein	O14880	Microsomal glutathione S-transferase 3 OS=Homo sapiens OX=9606 GN=MGST3 PE=1 SV=1	0	6.394	18	2	2	2	1	152	16.5	9.38	29	2
High	Master Protein	O43491	Band 4.1-like protein 2 OS=Homo sapiens OX=9606 GN=EPB41L2 PE=1 SV=1	0	6.394	4	3	3	3	1	1005	112.5	5.44	18	3
High	Master Protein	O14828	Secretory carrier-associated membrane protein 3 OS=Homo sapiens OX=9606 GN=SCAMP3 PE=1 SV=3	0	6.385	5	1	2	1	1	347	38.3	7.64	58	1
High	Master Protein	P08962	CD63 antigen OS=Homo sapiens OX=9606 GN=CD63 PE=1 SV=2	0.001	6.37	8	2	4	2	1	238	25.6	7.81	74	2
High	Master Protein	P46977	Dolichyl-diphosphooligosaccharide--protein glycosyltransferase subunit STT3A OS=Homo sapiens OX=9606 GN=STT3A PE=1 SV=2	0.001	6.363	3	3	6	3	1	705	80.5	8.07	45	3
High	Master Protein	Q8N684	Cleavage and polyadenylation specificity factor subunit 7 OS=Homo sapiens OX=9606 GN=CPSF7 PE=1 SV=1	0.001	6.346	4	2	3	2	1	471	52	8	39	2
High	Master Protein	Q27J81	Inverted formin-2 OS=Homo sapiens OX=9606 GN=INF2 PE=1 SV=2	0.001	6.324	2	2	2	2	1	1249	135.5	5.38	29	2
High	Master Protein	Q96A35	39S ribosomal protein L24, mitochondrial OS=Homo sapiens OX=9606 GN=MRPL24 PE=1 SV=1	0.001	6.316	10	2	2	2	1	216	24.9	9.29	0	2
High	Master Protein	Q15067	Peroxisomal acyl-coenzyme A oxidase 1 OS=Homo sapiens OX=9606 GN=ACOX1 PE=1 SV=3	0.001	6.313	6	2	2	2	1	660	74.4	8.16	30	2
High	Master Protein	Q9HC38	Glyoxalase domain-containing protein 4 OS=Homo sapiens OX=9606 GN=GLOD4 PE=1 SV=1	0.001	6.304	7	2	2	2	1	313	34.8	5.6	28	2
High	Master Protein	P67812	Signal peptidase complex catalytic subunit SEC11A OS=Homo sapiens OX=9606 GN=SEC11A PE=1 SV=1	0.001	6.304	16	3	3	3	1	179	20.6	9.48	31	3
High	Master Protein	Q13505	Metaxin-1 OS=Homo sapiens OX=9606 GN=MTX1 PE=1 SV=3	0.001	6.302	7	2	2	2	1	466	51.4	9.79	69	2
High	Master Protein	Q12907	Vesicular integral-membrane protein VIP36 OS=Homo sapiens OX=9606 GN=LMAN2 PE=1 SV=1	0.001	6.295	6	2	2	2	1	356	40.2	6.95	50	2
High	Master Protein	Q9BQA1	Methylosome protein 50 OS=Homo sapiens OX=9606 GN=WDR77 PE=1 SV=1	0.001	6.288	6	2	3	2	1	342	36.7	5.17	39	2
High	Master Protein	P61224	Ras-related protein Rap-1b OS=Homo sapiens OX=9606 GN=RAP1B PE=1 SV=1	0.001	6.281	12	2	2	2	1	184	20.8	5.78	47	2
High	Master Protein	Q15436	Protein transport protein Sec23A OS=Homo sapiens OX=9606 GN=SEC23A PE=1 SV=2	0.001	6.273	4	2	2	1	1	765	86.1	7.08	41	2
High	Master Protein	Q99805	Transmembrane 9 superfamily member 2 OS=Homo sapiens OX=9606 GN=TM9SF2 PE=1 SV=1	0.001	6.27	2	1	1	1	1	663	75.7	7.44	32	1
High	Master Protein	O00429	Dynamin-1-like protein OS=Homo sapiens OX=9606 GN=DNM1L PE=1 SV=2	0.001	6.258	3	2	2	2	1	736	81.8	6.81	31	2
High	Master Protein	Q9BT78	COP9 signalosome complex subunit 4 OS=Homo sapiens OX=9606 GN=COPS4 PE=1 SV=1	0.001	6.252	5	2	2	2	1	406	46.2	5.83	19	2
High	Master Protein	P53007	Tricarboxylate transport protein, mitochondrial OS=Homo sapiens OX=9606 GN=SLC25A1 PE=1 SV=2	0.001	6.234	8	2	3	2	1	311	34	9.89	43	2
High	Master Protein	P62304	Small nuclear ribonucleoprotein E OS=Homo sapiens OX=9606 GN=SNRPE PE=1 SV=1	0.001	6.223	12	1	2	1	1	92	10.8	9.44	50	1
High	Master Protein	P82930	28S ribosomal protein S34, mitochondrial OS=Homo sapiens OX=9606 GN=MRPS34 PE=1 SV=2	0.001	6.194	16	3	3	3	1	218	25.6	9.98	29	3
High	Master Protein	Q9Y3B7	39S ribosomal protein L11, mitochondrial OS=Homo sapiens OX=9606 GN=MRPL11 PE=1 SV=1	0.001	6.193	19	3	3	3	1	192	20.7	9.91	34	3
High	Master Protein	Q96M27	Protein PRRC1 OS=Homo sapiens OX=9606 GN=PRRC1 PE=1 SV=1	0.001	6.166	6	2	2	2	1	445	46.7	5.83	41	2
High	Master Protein	Q9H7B2	Ribosome production factor 2 homolog OS=Homo sapiens OX=9606 GN=RPF2 PE=1 SV=2	0.001	6.164	8	2	2	2	1	306	35.6	9.99	28	2
High	Master Protein	P30740	Leukocyte elastase inhibitor OS=Homo sapiens OX=9606 GN=SERPINB1 PE=1 SV=1	0.001	6.163	6	2	2	2	1	379	42.7	6.28	30	2
High	Master Protein	O00232	26S proteasome non-ATPase regulatory subunit 12 OS=Homo sapiens OX=9606 GN=PSMD12 PE=1 SV=3	0.001	6.156	5	2	2	2	1	456	52.9	7.65	24	2
High	Master Protein	Q13123	Protein Red OS=Homo sapiens OX=9606 GN=IK PE=1 SV=3	0.001	6.141	3	2	2	2	1	557	65.6	6.64	17	2
High	Master Protein	O43747	AP-1 complex subunit gamma-1 OS=Homo sapiens OX=9606 GN=AP1G1 PE=1 SV=5	0.001	6.127	3	3	4	3	1	822	91.3	6.8	15	3
High	Master Protein	O43813	LanC-like protein 1 OS=Homo sapiens OX=9606 GN=LANCL1 PE=1 SV=1	0.001	6.118	5	2	2	2	1	399	45.3	7.75	37	2
High	Master Protein	Q9UNN8	Endothelial protein C receptor OS=Homo sapiens OX=9606 GN=PROCR PE=1 SV=1	0.001	6.1	7	1	1	1	1	238	26.7	7.18	55	1
High	Master Protein	P54105	Methylosome subunit pICln OS=Homo sapiens OX=9606 GN=CLNS1A PE=1 SV=1	0.001	6.065	5	1	1	1	1	237	26.2	4.11	50	1
High	Master Protein	Q9H7M9	V-type immunoglobulin domain-containing suppressor of T-cell activation OS=Homo sapiens OX=9606 GN=VSIR PE=1 SV=3	0.001	6.035	8	1	1	1	1	311	33.9	6.95	30	1
High	Master Protein	P14678	Small nuclear ribonucleoprotein-associated proteins B and B' OS=Homo sapiens OX=9606 GN=SNRPB PE=1 SV=2	0.001	6.03	10	3	5	3	1	240	24.6	11.19	91	3
High	Master Protein	Q86TX2	Acyl-coenzyme A thioesterase 1 OS=Homo sapiens OX=9606 GN=ACOT1 PE=1 SV=1	0.001	6.013	5	2	2	2	1	421	46.2	7.34	23	2
High	Master Protein	Q9Y697	Cysteine desulfurase, mitochondrial OS=Homo sapiens OX=9606 GN=NFS1 PE=1 SV=3	0.001	5.976	7	2	2	2	1	457	50.2	8.31	17	2
High	Master Protein	Q8TEQ6	Gem-associated protein 5 OS=Homo sapiens OX=9606 GN=GEMIN5 PE=1 SV=3	0.001	5.975	2	2	2	2	1	1508	168.5	6.62	34	2
High	Master Protein	Q9UNE7	E3 ubiquitin-protein ligase CHIP OS=Homo sapiens OX=9606 GN=STUB1 PE=1 SV=2	0.001	5.949	9	2	2	2	1	303	34.8	5.87	24	2
High	Master Protein	Q9NRG9	Aladin OS=Homo sapiens OX=9606 GN=AAAS PE=1 SV=1	0.001	5.946	5	2	2	2	1	546	59.5	7.5	28	2
High	Master Protein	Q8WX93	Palladin OS=Homo sapiens OX=9606 GN=PALLD PE=1 SV=3	0.001	5.936	2	3	3	3	1	1383	150.5	7.09	0	3
High	Master Protein	Q9P013	Spliceosome-associated protein CWC15 homolog OS=Homo sapiens OX=9606 GN=CWC15 PE=1 SV=2	0.001	5.926	10	1	1	1	1	229	26.6	5.71	36	1
High	Master Protein	O00217	NADH dehydrogenase [ubiquinone] iron-sulfur protein 8, mitochondrial OS=Homo sapiens OX=9606 GN=NDUFS8 PE=1 SV=1	0.001	5.921	11	2	2	2	1	210	23.7	6.34	15	2
High	Master Protein	Q86SX6	Glutaredoxin-related protein 5, mitochondrial OS=Homo sapiens OX=9606 GN=GLRX5 PE=1 SV=2	0.001	5.91	9	1	2	1	1	157	16.6	6.79	54	1
High	Master Protein	O75821	Eukaryotic translation initiation factor 3 subunit G OS=Homo sapiens OX=9606 GN=EIF3G PE=1 SV=2	0.001	5.906	8	2	3	2	1	320	35.6	6.13	32	2
High	Master Protein	Q15369	Elongin-C OS=Homo sapiens OX=9606 GN=ELOC PE=1 SV=1	0.001	5.9	18	1	1	1	1	112	12.5	4.78	55	1
High	Master Protein	Q9Y2W1	Thyroid hormone receptor-associated protein 3 OS=Homo sapiens OX=9606 GN=THRAP3 PE=1 SV=2	0.001	5.899	3	2	3	2	1	955	108.6	10.15	45	2
High	Master Protein	Q9BWD1	Acetyl-CoA acetyltransferase, cytosolic OS=Homo sapiens OX=9606 GN=ACAT2 PE=1 SV=2	0.001	5.894	10	2	2	2	1	397	41.3	6.92	20	2
High	Master Protein	P13674	Prolyl 4-hydroxylase subunit alpha-1 OS=Homo sapiens OX=9606 GN=P4HA1 PE=1 SV=2	0.001	5.889	3	2	2	2	1	534	61	6.01	37	2
High	Master Protein	Q7LGA3	Heparan sulfate 2-O-sulfotransferase 1 OS=Homo sapiens OX=9606 GN=HS2ST1 PE=1 SV=1	0.001	5.884	3	1	1	1	1	356	41.9	8.69	42	1
High	Master Protein	O95881	Thioredoxin domain-containing protein 12 OS=Homo sapiens OX=9606 GN=TXNDC12 PE=1 SV=1	0.001	5.879	14	2	2	2	1	172	19.2	5.4	15	2
High	Master Protein	P11166	Solute carrier family 2, facilitated glucose transporter member 1 OS=Homo sapiens OX=9606 GN=SLC2A1 PE=1 SV=2	0.001	5.878	4	2	7	2	1	492	54	8.72	109	2
High	Master Protein	P46926	Glucosamine-6-phosphate isomerase 1 OS=Homo sapiens OX=9606 GN=GNPDA1 PE=1 SV=1	0.001	5.864	7	2	2	2	1	289	32.6	6.92	29	2
High	Master Protein	Q6ZRP7	Sulfhydryl oxidase 2 OS=Homo sapiens OX=9606 GN=QSOX2 PE=1 SV=3	0.001	5.864	2	1	1	1	1	698	77.5	7.72	57	1
High	Master Protein	P59998	Actin-related protein 2/3 complex subunit 4 OS=Homo sapiens OX=9606 GN=ARPC4 PE=1 SV=3	0.001	5.849	16	3	4	3	1	168	19.7	8.43	29	3
High	Master Protein	P50402	Emerin OS=Homo sapiens OX=9606 GN=EMD PE=1 SV=1	0.001	5.837	13	2	3	2	1	254	29	5.5	58	2
High	Master Protein	O75914	Serine/threonine-protein kinase PAK 3 OS=Homo sapiens OX=9606 GN=PAK3 PE=1 SV=2	0.001	5.79	5	2	3	2	1	559	62.3	5.45	30	2
High	Master Protein	O43776	Asparagine--tRNA ligase, cytoplasmic OS=Homo sapiens OX=9606 GN=NARS PE=1 SV=1	0.001	5.79	3	1	1	1	1	548	62.9	6.25	59	1
High	Master Protein	P33316	Deoxyuridine 5'-triphosphate nucleotidohydrolase, mitochondrial OS=Homo sapiens OX=9606 GN=DUT PE=1 SV=4	0.001	5.787	5	1	1	1	1	252	26.5	9.36	52	1
High	Master Protein	Q9Y3C6	Peptidyl-prolyl cis-trans isomerase-like 1 OS=Homo sapiens OX=9606 GN=PPIL1 PE=1 SV=1	0.001	5.786	10	1	1	1	1	166	18.2	7.99	22	1
High	Master Protein	Q92538	Golgi-specific brefeldin A-resistance guanine nucleotide exchange factor 1 OS=Homo sapiens OX=9606 GN=GBF1 PE=1 SV=2	0.001	5.785	1	2	2	2	1	1859	206.3	5.73	29	2
High	Master Protein	Q9NTJ3	Structural maintenance of chromosomes protein 4 OS=Homo sapiens OX=9606 GN=SMC4 PE=1 SV=2	0.001	5.776	2	3	3	3	1	1288	147.1	6.79	36	3
High	Master Protein	Q9BSC4	Nucleolar protein 10 OS=Homo sapiens OX=9606 GN=NOL10 PE=1 SV=1	0.001	5.771	5	3	3	3	1	688	80.3	8.46	22	3
High	Master Protein	P16298	Serine/threonine-protein phosphatase 2B catalytic subunit beta isoform OS=Homo sapiens OX=9606 GN=PPP3CB PE=1 SV=2	0.001	5.769	4	2	2	2	1	524	59	5.91	42	2
High	Master Protein	P19623	Spermidine synthase OS=Homo sapiens OX=9606 GN=SRM PE=1 SV=1	0.001	5.748	7	2	3	2	1	302	33.8	5.49	63	2
High	Master Protein	Q9NUQ2	1-acyl-sn-glycerol-3-phosphate acyltransferase epsilon OS=Homo sapiens OX=9606 GN=AGPAT5 PE=1 SV=3	0.001	5.743	3	1	2	1	1	364	42	9.1	38	1
High	Master Protein	Q9BS26	Endoplasmic reticulum resident protein 44 OS=Homo sapiens OX=9606 GN=ERP44 PE=1 SV=1	0.001	5.737	6	3	4	2	1	406	46.9	5.26	0	3
High	Master Protein	O75323	Protein NipSnap homolog 2 OS=Homo sapiens OX=9606 GN=NIPSNAP2 PE=1 SV=1	0.001	5.729	9	2	2	2	1	286	33.7	9.36	27	2
High	Master Protein	Q8IXM3	39S ribosomal protein L41, mitochondrial OS=Homo sapiens OX=9606 GN=MRPL41 PE=1 SV=1	0.001	5.723	16	2	2	2	1	137	15.4	9.57	41	2
High	Master Protein	Q13523	Serine/threonine-protein kinase PRP4 homolog OS=Homo sapiens OX=9606 GN=PRPF4B PE=1 SV=3	0.001	5.703	2	2	2	2	1	1007	116.9	10.26	24	2
High	Master Protein	P55010	Eukaryotic translation initiation factor 5 OS=Homo sapiens OX=9606 GN=EIF5 PE=1 SV=2	0.001	5.691	4	2	2	2	1	431	49.2	5.58	51	2
High	Master Protein	P49247	Ribose-5-phosphate isomerase OS=Homo sapiens OX=9606 GN=RPIA PE=1 SV=3	0.001	5.679	5	1	1	1	1	311	33.2	8.54	32	1
High	Master Protein	Q6DKI1	60S ribosomal protein L7-like 1 OS=Homo sapiens OX=9606 GN=RPL7L1 PE=1 SV=1	0.001	5.669	10	2	2	2	1	246	28.6	10.51	0	2
High	Master Protein	Q13363	C-terminal-binding protein 1 OS=Homo sapiens OX=9606 GN=CTBP1 PE=1 SV=2	0.001	5.667	4	2	2	1	1	440	47.5	6.77	47	2
High	Master Protein	P40763	Signal transducer and activator of transcription 3 OS=Homo sapiens OX=9606 GN=STAT3 PE=1 SV=2	0.001	5.639	2	1	1	1	1	770	88	6.3	52	1
High	Master Protein	A5YKK6	CCR4-NOT transcription complex subunit 1 OS=Homo sapiens OX=9606 GN=CNOT1 PE=1 SV=2	0.001	5.631	1	3	3	3	1	2376	266.8	7.11	20	3
High	Master Protein	Q6P1J9	Parafibromin OS=Homo sapiens OX=9606 GN=CDC73 PE=1 SV=1	0.001	5.613	5	3	3	3	1	531	60.5	9.61	43	3
High	Master Protein	P63313	Thymosin beta-10 OS=Homo sapiens OX=9606 GN=TMSB10 PE=1 SV=2	0.001	5.612	32	1	1	1	1	44	5	5.36	46	1
High	Master Protein	Q7Z3B4	Nucleoporin p54 OS=Homo sapiens OX=9606 GN=NUP54 PE=1 SV=2	0.001	5.609	5	2	2	2	1	507	55.4	7.02	32	2
High	Master Protein	Q9Y3T9	Nucleolar complex protein 2 homolog OS=Homo sapiens OX=9606 GN=NOC2L PE=1 SV=4	0.001	5.599	3	2	2	2	1	749	84.9	5.62	36	2
High	Master Protein	O95104	Splicing factor, arginine/serine-rich 15 OS=Homo sapiens OX=9606 GN=SCAF4 PE=1 SV=3	0.001	5.585	3	3	3	3	1	1147	125.8	9.55	0	3
High	Master Protein	Q9Y5J1	U3 small nucleolar RNA-associated protein 18 homolog OS=Homo sapiens OX=9606 GN=UTP18 PE=1 SV=3	0.001	5.582	4	2	2	2	1	556	62	8.76	26	2
High	Master Protein	Q13428	Treacle protein OS=Homo sapiens OX=9606 GN=TCOF1 PE=1 SV=3	0.001	5.58	2	2	2	2	1	1488	152	9.04	35	2
High	Master Protein	P06865	Beta-hexosaminidase subunit alpha OS=Homo sapiens OX=9606 GN=HEXA PE=1 SV=2	0.001	5.572	3	2	2	2	1	529	60.7	5.16	19	2
High	Master Protein	Q6YN16	Hydroxysteroid dehydrogenase-like protein 2 OS=Homo sapiens OX=9606 GN=HSDL2 PE=1 SV=1	0.001	5.561	5	2	2	2	1	418	45.4	7.99	25	2
High	Master Protein	Q7Z739	YTH domain-containing family protein 3 OS=Homo sapiens OX=9606 GN=YTHDF3 PE=1 SV=1	0.001	5.557	4	2	2	1	1	585	63.8	9.04	0	2
High	Master Protein	Q53GS9	U4/U6.U5 tri-snRNP-associated protein 2 OS=Homo sapiens OX=9606 GN=USP39 PE=1 SV=2	0.001	5.556	6	3	3	3	1	565	65.3	8.91	0	3
High	Master Protein	Q15125	3-beta-hydroxysteroid-Delta(8),Delta(7)-isomerase OS=Homo sapiens OX=9606 GN=EBP PE=1 SV=3	0.001	5.553	7	1	3	1	1	230	26.3	7.9	20	1
High	Master Protein	Q14677	Clathrin interactor 1 OS=Homo sapiens OX=9606 GN=CLINT1 PE=1 SV=1	0.001	5.536	2	1	1	1	1	625	68.2	6.42	33	1
High	Master Protein	O14744	Protein arginine N-methyltransferase 5 OS=Homo sapiens OX=9606 GN=PRMT5 PE=1 SV=4	0.001	5.528	3	2	2	2	1	637	72.6	6.29	29	2
High	Master Protein	Q9UKK9	ADP-sugar pyrophosphatase OS=Homo sapiens OX=9606 GN=NUDT5 PE=1 SV=1	0.001	5.523	11	2	2	2	1	219	24.3	4.94	0	2
High	Master Protein	Q9Y676	28S ribosomal protein S18b, mitochondrial OS=Homo sapiens OX=9606 GN=MRPS18B PE=1 SV=1	0.001	5.52	10	2	2	2	1	258	29.4	9.38	41	2
High	Master Protein	P49458	Signal recognition particle 9 kDa protein OS=Homo sapiens OX=9606 GN=SRP9 PE=1 SV=2	0.001	5.515	13	1	1	1	1	86	10.1	7.97	64	1
High	Master Protein	Q9UBT2	SUMO-activating enzyme subunit 2 OS=Homo sapiens OX=9606 GN=UBA2 PE=1 SV=2	0.001	5.505	3	2	2	2	1	640	71.2	5.29	38	2
High	Master Protein	P62995	Transformer-2 protein homolog beta OS=Homo sapiens OX=9606 GN=TRA2B PE=1 SV=1	0.001	5.503	7	2	2	2	1	288	33.6	11.25	47	2
High	Master Protein	O95782	AP-2 complex subunit alpha-1 OS=Homo sapiens OX=9606 GN=AP2A1 PE=1 SV=3	0.001	5.486	3	3	3	3	1	977	107.5	7.03	0	3
High	Master Protein	O00194	Ras-related protein Rab-27B OS=Homo sapiens OX=9606 GN=RAB27B PE=1 SV=4	0.001	5.484	9	2	3	2	1	218	24.6	5.52	22	2
High	Master Protein	Q9BZJ0	Crooked neck-like protein 1 OS=Homo sapiens OX=9606 GN=CRNKL1 PE=1 SV=4	0.001	5.461	3	2	2	2	1	848	100.4	8	38	2
High	Master Protein	O95777	U6 snRNA-associated Sm-like protein LSm8 OS=Homo sapiens OX=9606 GN=LSM8 PE=1 SV=3	0.001	5.457	21	2	2	2	1	96	10.4	4.48	16	2
High	Master Protein	P78406	mRNA export factor OS=Homo sapiens OX=9606 GN=RAE1 PE=1 SV=1	0.001	5.456	6	2	3	2	1	368	40.9	7.83	54	2
High	Master Protein	Q07021	Complement component 1 Q subcomponent-binding protein, mitochondrial OS=Homo sapiens OX=9606 GN=C1QBP PE=1 SV=1	0.001	5.454	12	2	3	2	1	282	31.3	4.84	62	2
High	Master Protein	Q9UBM7	7-dehydrocholesterol reductase OS=Homo sapiens OX=9606 GN=DHCR7 PE=1 SV=1	0.001	5.446	5	3	3	3	1	475	54.5	8.7	0	3
High	Master Protein	P63151	Serine/threonine-protein phosphatase 2A 55 kDa regulatory subunit B alpha isoform OS=Homo sapiens OX=9606 GN=PPP2R2A PE=1 SV=1	0.001	5.439	4	2	2	2	1	447	51.7	6.2	41	2
High	Master Protein	Q14331	Protein FRG1 OS=Homo sapiens OX=9606 GN=FRG1 PE=1 SV=1	0.001	5.436	5	1	1	1	1	258	29.2	9.01	35	1
High	Master Protein	Q96KR1	Zinc finger RNA-binding protein OS=Homo sapiens OX=9606 GN=ZFR PE=1 SV=2	0.001	5.427	3	2	2	2	1	1074	116.9	9.04	0	2
High	Master Protein	O43290	U4/U6.U5 tri-snRNP-associated protein 1 OS=Homo sapiens OX=9606 GN=SART1 PE=1 SV=1	0.001	5.418	3	2	2	2	1	800	90.2	6.13	0	2
High	Master Protein	Q9Y3B4	Splicing factor 3B subunit 6 OS=Homo sapiens OX=9606 GN=SF3B6 PE=1 SV=1	0.001	5.41	10	1	2	1	1	125	14.6	9.38	41	1
High	Master Protein	Q15427	Splicing factor 3B subunit 4 OS=Homo sapiens OX=9606 GN=SF3B4 PE=1 SV=1	0.001	5.392	3	1	2	1	1	424	44.4	8.56	60	1
High	Master Protein	Q15006	ER membrane protein complex subunit 2 OS=Homo sapiens OX=9606 GN=EMC2 PE=1 SV=1	0.001	5.37	4	1	1	1	1	297	34.8	6.57	30	1
High	Master Protein	P53582	Methionine aminopeptidase 1 OS=Homo sapiens OX=9606 GN=METAP1 PE=1 SV=2	0.001	5.364	3	1	1	1	1	386	43.2	7.17	80	1
High	Master Protein	Q92643	GPI-anchor transamidase OS=Homo sapiens OX=9606 GN=PIGK PE=1 SV=2	0.001	5.363	6	2	2	2	1	395	45.2	6.16	48	2
High	Master Protein	Q9Y5S9	RNA-binding protein 8A OS=Homo sapiens OX=9606 GN=RBM8A PE=1 SV=1	0.001	5.362	15	1	1	1	1	174	19.9	5.72	42	1
High	Master Protein	Q9UNF0	Protein kinase C and casein kinase substrate in neurons protein 2 OS=Homo sapiens OX=9606 GN=PACSIN2 PE=1 SV=2	0.001	5.355	3	2	2	2	1	486	55.7	5.2	41	2
High	Master Protein	Q9Y3L5	Ras-related protein Rap-2c OS=Homo sapiens OX=9606 GN=RAP2C PE=1 SV=1	0.001	5.354	10	2	2	2	1	183	20.7	4.94	21	2
High	Master Protein	O43264	Centromere/kinetochore protein zw10 homolog OS=Homo sapiens OX=9606 GN=ZW10 PE=1 SV=3	0.001	5.351	2	1	1	1	1	779	88.8	6.27	29	1
High	Master Protein	O75251	NADH dehydrogenase [ubiquinone] iron-sulfur protein 7, mitochondrial OS=Homo sapiens OX=9606 GN=NDUFS7 PE=1 SV=3	0.001	5.35	8	2	2	2	1	213	23.5	9.99	39	2
High	Master Protein	P18754	Regulator of chromosome condensation OS=Homo sapiens OX=9606 GN=RCC1 PE=1 SV=1	0.001	5.346	4	2	3	2	1	421	44.9	7.52	26	2
High	Master Protein	P01111	GTPase NRas OS=Homo sapiens OX=9606 GN=NRAS PE=1 SV=1	0.001	5.342	11	2	3	2	1	189	21.2	5.17	25	2
High	Master Protein	Q9C0C9	(E3-independent) E2 ubiquitin-conjugating enzyme OS=Homo sapiens OX=9606 GN=UBE2O PE=1 SV=3	0.001	5.337	2	2	2	2	1	1292	141.2	5.12	31	2
High	Master Protein	O14975	Very long-chain acyl-CoA synthetase OS=Homo sapiens OX=9606 GN=SLC27A2 PE=1 SV=2	0.001	5.335	3	2	2	2	1	620	70.3	8.51	0	2
High	Master Protein	P36404	ADP-ribosylation factor-like protein 2 OS=Homo sapiens OX=9606 GN=ARL2 PE=1 SV=4	0.001	5.306	6	1	1	1	1	184	20.9	6.34	14	1
High	Master Protein	Q9UKF6	Cleavage and polyadenylation specificity factor subunit 3 OS=Homo sapiens OX=9606 GN=CPSF3 PE=1 SV=1	0.001	5.299	5	2	2	2	1	684	77.4	5.6	16	2
High	Master Protein	O75152	Zinc finger CCCH domain-containing protein 11A OS=Homo sapiens OX=9606 GN=ZC3H11A PE=1 SV=3	0.001	5.287	2	2	2	2	1	810	89.1	8.37	0	2
High	Master Protein	Q15102	Platelet-activating factor acetylhydrolase IB subunit gamma OS=Homo sapiens OX=9606 GN=PAFAH1B3 PE=1 SV=1	0.001	5.284	8	2	2	2	1	231	25.7	6.84	37	2
High	Master Protein	Q9Y2A7	Nck-associated protein 1 OS=Homo sapiens OX=9606 GN=NCKAP1 PE=1 SV=1	0.001	5.269	2	2	2	2	1	1128	128.7	6.62	16	2
High	Master Protein	Q13330	Metastasis-associated protein MTA1 OS=Homo sapiens OX=9606 GN=MTA1 PE=1 SV=2	0.001	5.266	3	2	4	1	1	715	80.7	9.26	48	2
High	Master Protein	Q9UMS0	NFU1 iron-sulfur cluster scaffold homolog, mitochondrial OS=Homo sapiens OX=9606 GN=NFU1 PE=1 SV=2	0.001	5.259	10	2	2	2	1	254	28.4	5.07	21	2
High	Master Protein	P42696	RNA-binding protein 34 OS=Homo sapiens OX=9606 GN=RBM34 PE=1 SV=2	0.001	5.255	5	1	1	1	1	430	48.5	10.11	17	1
High	Master Protein	P55854	Small ubiquitin-related modifier 3 OS=Homo sapiens OX=9606 GN=SUMO3 PE=1 SV=2	0.001	5.244	12	1	1	1	1	103	11.6	5.49	45	1
High	Master Protein	Q05397	Focal adhesion kinase 1 OS=Homo sapiens OX=9606 GN=PTK2 PE=1 SV=2	0.001	5.241	3	2	2	2	1	1052	119.2	6.62	22	2
High	Master Protein	Q16401	26S proteasome non-ATPase regulatory subunit 5 OS=Homo sapiens OX=9606 GN=PSMD5 PE=1 SV=3	0.001	5.237	5	2	2	2	1	504	56.2	5.48	14	2
High	Master Protein	Q5SRE5	Nucleoporin NUP188 homolog OS=Homo sapiens OX=9606 GN=NUP188 PE=1 SV=1	0.001	5.232	1	2	2	2	1	1749	195.9	6.73	51	2
High	Master Protein	Q96ST3	Paired amphipathic helix protein Sin3a OS=Homo sapiens OX=9606 GN=SIN3A PE=1 SV=2	0.001	5.228	2	2	2	2	1	1273	145.1	7.25	18	2
High	Master Protein	Q8NHH9	Atlastin-2 OS=Homo sapiens OX=9606 GN=ATL2 PE=1 SV=2	0.001	5.214	4	2	3	2	1	583	66.2	5.48	0	2
High	Master Protein	Q8TDN6	Ribosome biogenesis protein BRX1 homolog OS=Homo sapiens OX=9606 GN=BRIX1 PE=1 SV=2	0.001	5.209	6	3	4	3	1	353	41.4	9.92	59	3
High	Master Protein	P57088	Transmembrane protein 33 OS=Homo sapiens OX=9606 GN=TMEM33 PE=1 SV=2	0.001	5.206	7	2	2	2	1	247	28	9.7	22	2
High	Master Protein	O75475	PC4 and SFRS1-interacting protein OS=Homo sapiens OX=9606 GN=PSIP1 PE=1 SV=1	0.001	5.198	4	2	3	1	1	530	60.1	9.13	0	2
High	Master Protein	O00154	Cytosolic acyl coenzyme A thioester hydrolase OS=Homo sapiens OX=9606 GN=ACOT7 PE=1 SV=3	0.001	5.195	6	2	2	2	1	380	41.8	8.54	44	2
High	Master Protein	Q9UNS2	COP9 signalosome complex subunit 3 OS=Homo sapiens OX=9606 GN=COPS3 PE=1 SV=3	0.001	5.194	4	1	1	1	1	423	47.8	6.65	51	1
High	Master Protein	P48507	Glutamate--cysteine ligase regulatory subunit OS=Homo sapiens OX=9606 GN=GCLM PE=1 SV=1	0.001	5.191	5	1	1	1	1	274	30.7	6.02	45	1
High	Master Protein	P53004	Biliverdin reductase A OS=Homo sapiens OX=9606 GN=BLVRA PE=1 SV=2	0.001	5.182	11	3	3	3	1	296	33.4	6.44	0	3
High	Master Protein	Q9BTE1	Dynactin subunit 5 OS=Homo sapiens OX=9606 GN=DCTN5 PE=1 SV=1	0.001	5.16	5	1	1	1	1	182	20.1	8.02	68	1
High	Master Protein	P55769	NHP2-like protein 1 OS=Homo sapiens OX=9606 GN=SNU13 PE=1 SV=3	0.001	5.153	9	1	1	1	1	128	14.2	8.46	57	1
High	Master Protein	Q9Y6Y8	SEC23-interacting protein OS=Homo sapiens OX=9606 GN=SEC23IP PE=1 SV=1	0.001	5.152	4	2	2	2	1	1000	111	5.54	0	2
High	Master Protein	P82933	28S ribosomal protein S9, mitochondrial OS=Homo sapiens OX=9606 GN=MRPS9 PE=1 SV=2	0.001	5.147	6	2	2	2	1	396	45.8	9.51	48	2
High	Master Protein	Q8N766	ER membrane protein complex subunit 1 OS=Homo sapiens OX=9606 GN=EMC1 PE=1 SV=1	0.001	5.139	3	2	2	2	1	993	111.7	7.66	41	2
High	Master Protein	Q13405	39S ribosomal protein L49, mitochondrial OS=Homo sapiens OX=9606 GN=MRPL49 PE=1 SV=1	0.001	5.124	8	1	1	1	1	166	19.2	9.45	58	1
High	Master Protein	Q8IXM2	Chromatin complexes subunit BAP18 OS=Homo sapiens OX=9606 GN=BAP18 PE=1 SV=1	0.001	5.121	8	1	1	1	1	172	17.9	7.33	27	1
High	Master Protein	O60831	PRA1 family protein 2 OS=Homo sapiens OX=9606 GN=PRAF2 PE=1 SV=1	0.001	5.113	16	2	2	2	1	178	19.2	9.19	43	2
High	Master Protein	Q8N5L8	Ribonuclease P protein subunit p25-like protein OS=Homo sapiens OX=9606 GN=RPP25L PE=1 SV=1	0.001	5.103	14	1	1	1	1	163	17.6	10.3	30	1
High	Master Protein	P08243	Asparagine synthetase [glutamine-hydrolyzing] OS=Homo sapiens OX=9606 GN=ASNS PE=1 SV=4	0.001	5.102	3	2	2	2	1	561	64.3	6.86	34	2
High	Master Protein	Q9Y3B9	RRP15-like protein OS=Homo sapiens OX=9606 GN=RRP15 PE=1 SV=2	0.001	5.097	6	2	2	2	1	282	31.5	5.52	20	2
High	Master Protein	Q8TF09	Dynein light chain roadblock-type 2 OS=Homo sapiens OX=9606 GN=DYNLRB2 PE=1 SV=1	0.001	5.088	13	1	1	1	1	96	10.8	7.5	54	1
High	Master Protein	Q6IAA8	Ragulator complex protein LAMTOR1 OS=Homo sapiens OX=9606 GN=LAMTOR1 PE=1 SV=2	0.001	5.075	7	1	1	1	1	161	17.7	5.15	0	1
High	Master Protein	Q15773	Myeloid leukemia factor 2 OS=Homo sapiens OX=9606 GN=MLF2 PE=1 SV=1	0.001	5.068	7	1	1	1	1	248	28.1	6.9	33	1
High	Master Protein	P60981	Destrin OS=Homo sapiens OX=9606 GN=DSTN PE=1 SV=3	0.001	5.058	7	1	1	1	1	165	18.5	7.85	60	1
High	Master Protein	P15927	Replication protein A 32 kDa subunit OS=Homo sapiens OX=9606 GN=RPA2 PE=1 SV=1	0.001	5.038	7	2	2	2	1	270	29.2	6.15	37	2
High	Master Protein	P10606	Cytochrome c oxidase subunit 5B, mitochondrial OS=Homo sapiens OX=9606 GN=COX5B PE=1 SV=2	0.001	5.033	19	2	3	2	1	129	13.7	8.81	26	2
High	Master Protein	Q9BVC6	Transmembrane protein 109 OS=Homo sapiens OX=9606 GN=TMEM109 PE=1 SV=1	0.001	5.029	5	1	3	1	1	243	26.2	10.48	112	1
High	Master Protein	Q8IV08	Phospholipase D3 OS=Homo sapiens OX=9606 GN=PLD3 PE=1 SV=1	0.001	5.023	4	2	2	2	1	490	54.7	6.47	22	2
High	Master Protein	P08575	Receptor-type tyrosine-protein phosphatase C OS=Homo sapiens OX=9606 GN=PTPRC PE=1 SV=3	0.001	5.014	1	1	1	1	1	1306	147.4	6.15	60	1
High	Master Protein	O75348	V-type proton ATPase subunit G 1 OS=Homo sapiens OX=9606 GN=ATP6V1G1 PE=1 SV=3	0.001	5.012	14	1	1	1	1	118	13.7	8.79	65	1
High	Master Protein	Q9H444	Charged multivesicular body protein 4b OS=Homo sapiens OX=9606 GN=CHMP4B PE=1 SV=1	0.001	5.01	6	1	1	1	1	224	24.9	4.82	38	1
High	Master Protein	Q16204	Coiled-coil domain-containing protein 6 OS=Homo sapiens OX=9606 GN=CCDC6 PE=1 SV=2	0.001	5.008	5	2	2	2	1	474	53.3	7.34	16	2
High	Master Protein	Q96C86	m7GpppX diphosphatase OS=Homo sapiens OX=9606 GN=DCPS PE=1 SV=2	0.001	4.982	9	2	2	2	1	337	38.6	6.38	0	2
High	Master Protein	P49721	Proteasome subunit beta type-2 OS=Homo sapiens OX=9606 GN=PSMB2 PE=1 SV=1	0.001	4.974	9	2	2	2	1	201	22.8	7.02	40	2
High	Master Protein	Q9Y383	Putative RNA-binding protein Luc7-like 2 OS=Homo sapiens OX=9606 GN=LUC7L2 PE=1 SV=2	0.001	4.96	6	2	2	2	1	392	46.5	10.01	16	2
High	Master Protein	Q8NBX0	Saccharopine dehydrogenase-like oxidoreductase OS=Homo sapiens OX=9606 GN=SCCPDH PE=1 SV=1	0.001	4.959	5	2	2	2	1	429	47.1	9.14	0	2
High	Master Protein	Q9Y5L0	Transportin-3 OS=Homo sapiens OX=9606 GN=TNPO3 PE=1 SV=3	0.001	4.951	2	2	2	2	1	923	104.1	5.57	20	2
High	Master Protein	P50570	Dynamin-2 OS=Homo sapiens OX=9606 GN=DNM2 PE=1 SV=2	0.001	4.93	2	2	2	1	1	870	98	7.44	35	2
High	Master Protein	P16949	Stathmin OS=Homo sapiens OX=9606 GN=STMN1 PE=1 SV=3	0.001	4.929	9	1	1	1	1	149	17.3	5.97	51	1
High	Master Protein	O94979	Protein transport protein Sec31A OS=Homo sapiens OX=9606 GN=SEC31A PE=1 SV=3	0.001	4.926	1	2	2	2	1	1220	132.9	6.89	26	2
High	Master Protein	Q96EP5	DAZ-associated protein 1 OS=Homo sapiens OX=9606 GN=DAZAP1 PE=1 SV=1	0.001	4.925	4	1	1	1	1	407	43.4	8.56	52	1
High	Master Protein	Q8IXI2	Mitochondrial Rho GTPase 1 OS=Homo sapiens OX=9606 GN=RHOT1 PE=1 SV=2	0.001	4.922	3	2	2	2	1	618	70.7	6.27	28	2
High	Master Protein	O95197	Reticulon-3 OS=Homo sapiens OX=9606 GN=RTN3 PE=1 SV=2	0.001	4.914	1	1	2	1	1	1032	112.5	4.96	19	1
High	Master Protein	Q969V3	Nicalin OS=Homo sapiens OX=9606 GN=NCLN PE=1 SV=2	0.001	4.914	4	2	2	2	1	563	62.9	6.89	0	2
High	Master Protein	P80723	Brain acid soluble protein 1 OS=Homo sapiens OX=9606 GN=BASP1 PE=1 SV=2	0.001	4.913	6	1	1	1	1	227	22.7	4.63	43	1
High	Master Protein	Q8TC12	Retinol dehydrogenase 11 OS=Homo sapiens OX=9606 GN=RDH11 PE=1 SV=2	0.001	4.906	4	1	1	1	1	318	35.4	8.82	26	1
High	Master Protein	P08134	Rho-related GTP-binding protein RhoC OS=Homo sapiens OX=9606 GN=RHOC PE=1 SV=1	0.001	4.896	13	2	4	2	1	193	22	6.58	29	2
High	Master Protein	O94842	TOX high mobility group box family member 4 OS=Homo sapiens OX=9606 GN=TOX4 PE=1 SV=1	0.001	4.893	2	1	1	1	1	621	66.2	5.06	34	1
High	Master Protein	Q05193	Dynamin-1 OS=Homo sapiens OX=9606 GN=DNM1 PE=1 SV=2	0.001	4.892	2	2	2	1	1	864	97.3	7.17	29	2
High	Master Protein	Q9Y3C1	Nucleolar protein 16 OS=Homo sapiens OX=9606 GN=NOP16 PE=1 SV=2	0.001	4.888	12	2	2	2	1	178	21.2	9.94	23	2
High	Master Protein	P22307	Non-specific lipid-transfer protein OS=Homo sapiens OX=9606 GN=SCP2 PE=1 SV=2	0.001	4.877	3	2	2	2	1	547	59	6.89	42	2
High	Master Protein	Q9BRT6	Protein LLP homolog OS=Homo sapiens OX=9606 GN=LLPH PE=1 SV=1	0.001	4.874	12	1	1	1	1	129	15.2	10.37	0	1
High	Master Protein	Q13868	Exosome complex component RRP4 OS=Homo sapiens OX=9606 GN=EXOSC2 PE=1 SV=2	0.001	4.855	5	1	1	1	1	293	32.8	7.5	48	1
High	Master Protein	Q10570	Cleavage and polyadenylation specificity factor subunit 1 OS=Homo sapiens OX=9606 GN=CPSF1 PE=1 SV=2	0.001	4.852	2	2	2	2	1	1443	160.8	6.4	24	2
High	Master Protein	Q9P287	BRCA2 and CDKN1A-interacting protein OS=Homo sapiens OX=9606 GN=BCCIP PE=1 SV=1	0.001	4.85	5	2	2	2	1	314	36	4.61	38	2
High	Master Protein	O60493	Sorting nexin-3 OS=Homo sapiens OX=9606 GN=SNX3 PE=1 SV=3	0.001	4.82	16	2	2	2	1	162	18.8	8.66	0	2
High	Master Protein	Q9H307	Pinin OS=Homo sapiens OX=9606 GN=PNN PE=1 SV=5	0.001	4.818	2	1	1	1	1	717	81.6	7.14	21	1
High	Master Protein	Q9NR56	Muscleblind-like protein 1 OS=Homo sapiens OX=9606 GN=MBNL1 PE=1 SV=2	0.001	4.818	10	2	2	2	1	388	41.8	8.9	18	2
High	Master Protein	Q92925	SWI/SNF-related matrix-associated actin-dependent regulator of chromatin subfamily D member 2 OS=Homo sapiens OX=9606 GN=SMARCD2 PE=1 SV=3	0.001	4.813	3	1	1	1	1	531	58.9	9.64	0	1
High	Master Protein	P16220	Cyclic AMP-responsive element-binding protein 1 OS=Homo sapiens OX=9606 GN=CREB1 PE=1 SV=2	0.001	4.801	11	2	2	2	1	341	36.7	5.57	0	2
High	Master Protein	Q13243	Serine/arginine-rich splicing factor 5 OS=Homo sapiens OX=9606 GN=SRSF5 PE=1 SV=1	0.001	4.799	9	2	2	1	1	272	31.2	11.59	20	2
High	Master Protein	Q6RW13	Type-1 angiotensin II receptor-associated protein OS=Homo sapiens OX=9606 GN=AGTRAP PE=1 SV=1	0.001	4.777	14	1	1	1	1	159	17.4	6.14	15	1
High	Master Protein	O00487	26S proteasome non-ATPase regulatory subunit 14 OS=Homo sapiens OX=9606 GN=PSMD14 PE=1 SV=1	0.001	4.769	4	1	3	1	1	310	34.6	6.52	89	1
High	Master Protein	O43395	U4/U6 small nuclear ribonucleoprotein Prp3 OS=Homo sapiens OX=9606 GN=PRPF3 PE=1 SV=2	0.001	4.764	3	1	1	1	1	683	77.5	9.5	22	1
High	Master Protein	O75521	Enoyl-CoA delta isomerase 2, mitochondrial OS=Homo sapiens OX=9606 GN=ECI2 PE=1 SV=4	0.001	4.76	3	1	1	1	1	394	43.6	9	50	1
High	Master Protein	Q15257	Serine/threonine-protein phosphatase 2A activator OS=Homo sapiens OX=9606 GN=PTPA PE=1 SV=3	0.001	4.746	10	2	2	2	1	358	40.6	5.94	30	2
High	Master Protein	Q96QC0	Serine/threonine-protein phosphatase 1 regulatory subunit 10 OS=Homo sapiens OX=9606 GN=PPP1R10 PE=1 SV=1	0.001	4.737	1	1	1	1	1	940	99	9.17	27	1
High	Master Protein	P05026	Sodium/potassium-transporting ATPase subunit beta-1 OS=Homo sapiens OX=9606 GN=ATP1B1 PE=1 SV=1	0.001	4.73	5	1	2	1	1	303	35	8.53	44	1
High	Master Protein	Q8IXT5	RNA-binding protein 12B OS=Homo sapiens OX=9606 GN=RBM12B PE=1 SV=2	0.001	4.73	3	3	3	3	1	1001	118	6.81	0	3
High	Master Protein	Q9UKN8	General transcription factor 3C polypeptide 4 OS=Homo sapiens OX=9606 GN=GTF3C4 PE=1 SV=2	0.001	4.729	3	3	3	3	1	822	91.9	6.65	0	3
High	Master Protein	Q7Z434	Mitochondrial antiviral-signaling protein OS=Homo sapiens OX=9606 GN=MAVS PE=1 SV=2	0.001	4.723	3	1	1	1	1	540	56.5	5.52	32	1
High	Master Protein	P00441	Superoxide dismutase [Cu-Zn] OS=Homo sapiens OX=9606 GN=SOD1 PE=1 SV=2	0.001	4.722	9	1	2	1	1	154	15.9	6.13	33	1
High	Master Protein	Q15154	Pericentriolar material 1 protein OS=Homo sapiens OX=9606 GN=PCM1 PE=1 SV=5	0.001	4.718	1	1	1	1	1	2024	228.4	5.02	58	1
High	Master Protein	P06703	Protein S100-A6 OS=Homo sapiens OX=9606 GN=S100A6 PE=1 SV=1	0.001	4.712	24	3	3	3	1	90	10.2	5.48	67	3
High	Master Protein	O75940	Survival of motor neuron-related-splicing factor 30 OS=Homo sapiens OX=9606 GN=SMNDC1 PE=1 SV=1	0.001	4.711	11	1	1	1	1	238	26.7	7.24	0	1
High	Master Protein	O60313	Dynamin-like 120 kDa protein, mitochondrial OS=Homo sapiens OX=9606 GN=OPA1 PE=1 SV=3	0.001	4.689	3	2	3	2	1	960	111.6	7.87	0	2
High	Master Protein	Q9Y2Q9	28S ribosomal protein S28, mitochondrial OS=Homo sapiens OX=9606 GN=MRPS28 PE=1 SV=1	0.001	4.681	11	2	2	2	1	187	20.8	9.1	26	2
High	Master Protein	Q15428	Splicing factor 3A subunit 2 OS=Homo sapiens OX=9606 GN=SF3A2 PE=1 SV=2	0.001	4.661	8	3	3	3	1	464	49.2	9.64	19	3
High	Master Protein	Q9Y4P3	Transducin beta-like protein 2 OS=Homo sapiens OX=9606 GN=TBL2 PE=1 SV=1	0.001	4.647	3	1	1	1	1	447	49.8	9.44	43	1
High	Master Protein	Q14684	Ribosomal RNA processing protein 1 homolog B OS=Homo sapiens OX=9606 GN=RRP1B PE=1 SV=3	0.001	4.641	2	1	1	1	1	758	84.4	9.76	0	1
High	Master Protein	Q9H6F5	Coiled-coil domain-containing protein 86 OS=Homo sapiens OX=9606 GN=CCDC86 PE=1 SV=1	0.001	4.614	5	2	2	2	1	360	40.2	10.33	0	2
High	Master Protein	P15153	Ras-related C3 botulinum toxin substrate 2 OS=Homo sapiens OX=9606 GN=RAC2 PE=1 SV=1	0.001	4.601	11	2	3	1	1	192	21.4	7.61	43	2
High	Master Protein	Q92615	La-related protein 4B OS=Homo sapiens OX=9606 GN=LARP4B PE=1 SV=3	0.001	4.593	3	2	2	2	1	738	80.5	6.92	0	2
High	Master Protein	Q92542	Nicastrin OS=Homo sapiens OX=9606 GN=NCSTN PE=1 SV=2	0.001	4.571	2	1	2	1	1	709	78.4	5.99	57	1
High	Master Protein	Q9Y5A9	YTH domain-containing family protein 2 OS=Homo sapiens OX=9606 GN=YTHDF2 PE=1 SV=2	0.001	4.57	3	2	2	1	1	579	62.3	8.79	14	2
High	Master Protein	Q9UBQ0	Vacuolar protein sorting-associated protein 29 OS=Homo sapiens OX=9606 GN=VPS29 PE=1 SV=1	0.001	4.565	7	1	1	1	1	182	20.5	6.79	51	1
High	Master Protein	Q14318	Peptidyl-prolyl cis-trans isomerase FKBP8 OS=Homo sapiens OX=9606 GN=FKBP8 PE=1 SV=2	0.001	4.56	4	1	1	1	1	412	44.5	4.84	27	1
High	Master Protein	Q5BKZ1	DBIRD complex subunit ZNF326 OS=Homo sapiens OX=9606 GN=ZNF326 PE=1 SV=2	0.001	4.559	2	1	1	1	1	582	65.6	5.15	43	1
High	Master Protein	Q9H1C4	Protein unc-93 homolog B1 OS=Homo sapiens OX=9606 GN=UNC93B1 PE=1 SV=2	0.001	4.537	2	1	1	1	1	597	66.6	6.96	42	1
High	Master Protein	Q8NCW5	NAD(P)H-hydrate epimerase OS=Homo sapiens OX=9606 GN=NAXE PE=1 SV=2	0.001	4.535	4	1	1	1	1	288	31.7	7.66	30	1
High	Master Protein	Q92882	Osteoclast-stimulating factor 1 OS=Homo sapiens OX=9606 GN=OSTF1 PE=1 SV=2	0.001	4.52	6	1	1	1	1	214	23.8	5.68	57	1
High	Master Protein	Q9Y6E0	Serine/threonine-protein kinase 24 OS=Homo sapiens OX=9606 GN=STK24 PE=1 SV=1	0.001	4.511	4	1	1	1	1	443	49.3	5.69	0	1
High	Master Protein	P23378	Glycine dehydrogenase (decarboxylating), mitochondrial OS=Homo sapiens OX=9606 GN=GLDC PE=1 SV=2	0.001	4.488	2	1	1	1	1	1020	112.7	7.11	25	1
High	Master Protein	P61803	Dolichyl-diphosphooligosaccharide--protein glycosyltransferase subunit DAD1 OS=Homo sapiens OX=9606 GN=DAD1 PE=1 SV=3	0.001	4.484	19	2	2	2	1	113	12.5	7.08	14	2
High	Master Protein	O00483	Cytochrome c oxidase subunit NDUFA4 OS=Homo sapiens OX=9606 GN=NDUFA4 PE=1 SV=1	0.001	4.481	12	1	1	1	1	81	9.4	9.38	22	1
High	Master Protein	P07305	Histone H1.0 OS=Homo sapiens OX=9606 GN=H1F0 PE=1 SV=3	0.001	4.465	7	1	1	1	1	194	20.9	10.84	32	1
High	Master Protein	Q15363	Transmembrane emp24 domain-containing protein 2 OS=Homo sapiens OX=9606 GN=TMED2 PE=1 SV=1	0.001	4.454	4	1	1	1	1	201	22.7	5.17	50	1
High	Master Protein	P00846	ATP synthase subunit a OS=Homo sapiens OX=9606 GN=MT-ATP6 PE=1 SV=1	0.001	4.452	4	1	1	1	1	226	24.8	10.1	51	1
High	Master Protein	O75976	Carboxypeptidase D OS=Homo sapiens OX=9606 GN=CPD PE=1 SV=2	0.001	4.444	1	2	2	2	1	1380	152.8	6.05	0	2
High	Master Protein	P41240	Tyrosine-protein kinase CSK OS=Homo sapiens OX=9606 GN=CSK PE=1 SV=1	0.001	4.435	4	2	2	2	1	450	50.7	7.06	27	2
High	Master Protein	P49406	39S ribosomal protein L19, mitochondrial OS=Homo sapiens OX=9606 GN=MRPL19 PE=1 SV=2	0.001	4.433	3	1	1	1	1	292	33.5	9.5	30	1
High	Master Protein	Q969X6	U3 small nucleolar RNA-associated protein 4 homolog OS=Homo sapiens OX=9606 GN=UTP4 PE=1 SV=1	0.001	4.421	4	3	3	3	1	686	76.8	8.85	15	3
High	Master Protein	O75616	GTPase Era, mitochondrial OS=Homo sapiens OX=9606 GN=ERAL1 PE=1 SV=2	0.001	4.415	5	2	2	2	1	437	48.3	8.84	0	2
High	Master Protein	Q9UGP8	Translocation protein SEC63 homolog OS=Homo sapiens OX=9606 GN=SEC63 PE=1 SV=2	0.001	4.415	2	2	2	2	1	760	87.9	5.31	13	2
High	Master Protein	Q9NY61	Protein AATF OS=Homo sapiens OX=9606 GN=AATF PE=1 SV=1	0.001	4.408	3	1	1	1	1	560	63.1	4.94	0	1
High	Master Protein	Q16763	Ubiquitin-conjugating enzyme E2 S OS=Homo sapiens OX=9606 GN=UBE2S PE=1 SV=2	0.001	4.403	5	1	1	1	1	222	23.8	8.38	41	1
High	Master Protein	Q96GC5	39S ribosomal protein L48, mitochondrial OS=Homo sapiens OX=9606 GN=MRPL48 PE=1 SV=2	0.001	4.402	5	1	2	1	1	212	23.9	8.98	27	1
High	Master Protein	P11908	Ribose-phosphate pyrophosphokinase 2 OS=Homo sapiens OX=9606 GN=PRPS2 PE=1 SV=2	0.001	4.388	5	2	2	2	1	318	34.7	6.61	41	2
High	Master Protein	P40937	Replication factor C subunit 5 OS=Homo sapiens OX=9606 GN=RFC5 PE=1 SV=1	0.001	4.382	5	2	2	2	1	340	38.5	7.2	44	2
High	Master Protein	Q8WU90	Zinc finger CCCH domain-containing protein 15 OS=Homo sapiens OX=9606 GN=ZC3H15 PE=1 SV=1	0.001	4.376	3	1	1	1	1	426	48.6	5.31	75	1
High	Master Protein	Q9BW27	Nuclear pore complex protein Nup85 OS=Homo sapiens OX=9606 GN=NUP85 PE=1 SV=1	0.001	4.36	3	2	2	2	1	656	75	5.55	0	2
High	Master Protein	O43399	Tumor protein D54 OS=Homo sapiens OX=9606 GN=TPD52L2 PE=1 SV=2	0.001	4.344	7	1	1	1	1	206	22.2	5.36	27	1
High	Master Protein	Q9Y2U8	Inner nuclear membrane protein Man1 OS=Homo sapiens OX=9606 GN=LEMD3 PE=1 SV=2	0.001	4.343	2	2	2	2	1	911	99.9	7.55	0	2
High	Master Protein	O95232	Luc7-like protein 3 OS=Homo sapiens OX=9606 GN=LUC7L3 PE=1 SV=2	0.001	4.342	3	1	1	1	1	432	51.4	9.79	38	1
High	Master Protein	O95453	Poly(A)-specific ribonuclease PARN OS=Homo sapiens OX=9606 GN=PARN PE=1 SV=1	0.001	4.332	4	2	2	2	1	639	73.4	6.2	0	2
High	Master Protein	Q6NUQ4	Transmembrane protein 214 OS=Homo sapiens OX=9606 GN=TMEM214 PE=1 SV=2	0.001	4.319	3	2	2	2	1	689	77.1	9.14	24	2
High	Master Protein	O60869	Endothelial differentiation-related factor 1 OS=Homo sapiens OX=9606 GN=EDF1 PE=1 SV=1	0.001	4.306	9	2	2	2	1	148	16.4	9.95	39	2
High	Master Protein	Q9HD45	Transmembrane 9 superfamily member 3 OS=Homo sapiens OX=9606 GN=TM9SF3 PE=1 SV=2	0.001	4.302	3	2	2	2	1	589	67.8	7.21	27	2
High	Master Protein	Q14019	Coactosin-like protein OS=Homo sapiens OX=9606 GN=COTL1 PE=1 SV=3	0.001	4.298	11	2	2	2	1	142	15.9	5.67	25	2
High	Master Protein	Q9BYD3	39S ribosomal protein L4, mitochondrial OS=Homo sapiens OX=9606 GN=MRPL4 PE=1 SV=1	0.001	4.298	4	1	2	1	1	311	34.9	9.72	24	1
High	Master Protein	O00764	Pyridoxal kinase OS=Homo sapiens OX=9606 GN=PDXK PE=1 SV=1	0.001	4.297	3	1	1	1	1	312	35.1	6.13	35	1
High	Master Protein	Q8TED0	U3 small nucleolar RNA-associated protein 15 homolog OS=Homo sapiens OX=9606 GN=UTP15 PE=1 SV=3	0.001	4.284	3	1	3	1	1	518	58.4	9.11	0	1
High	Master Protein	Q8IY37	Probable ATP-dependent RNA helicase DHX37 OS=Homo sapiens OX=9606 GN=DHX37 PE=1 SV=1	0.001	4.278	2	1	1	1	1	1157	129.5	8.1	24	1
High	Master Protein	Q96DH6	RNA-binding protein Musashi homolog 2 OS=Homo sapiens OX=9606 GN=MSI2 PE=1 SV=1	0.001	4.275	5	1	1	1	1	328	35.2	8.48	32	1
High	Master Protein	Q9H488	GDP-fucose protein O-fucosyltransferase 1 OS=Homo sapiens OX=9606 GN=POFUT1 PE=1 SV=1	0.001	4.248	3	1	1	1	1	388	43.9	8.53	0	1
High	Master Protein	Q5T4S7	E3 ubiquitin-protein ligase UBR4 OS=Homo sapiens OX=9606 GN=UBR4 PE=1 SV=1	0.001	4.241	1	3	3	3	1	5183	573.5	6.04	25	3
High	Master Protein	P61081	NEDD8-conjugating enzyme Ubc12 OS=Homo sapiens OX=9606 GN=UBE2M PE=1 SV=1	0.001	4.23	6	1	1	1	1	183	20.9	7.69	26	1
High	Master Protein	P30046	D-dopachrome decarboxylase OS=Homo sapiens OX=9606 GN=DDT PE=1 SV=3	0.001	4.23	9	1	1	1	1	118	12.7	7.3	39	1
High	Master Protein	Q9UIJ7	GTP:AMP phosphotransferase AK3, mitochondrial OS=Homo sapiens OX=9606 GN=AK3 PE=1 SV=4	0.001	4.224	11	2	2	2	1	227	25.6	9.16	0	2
High	Master Protein	Q8IWA0	WD repeat-containing protein 75 OS=Homo sapiens OX=9606 GN=WDR75 PE=1 SV=1	0.001	4.223	2	2	2	2	1	830	94.4	5.96	38	2
High	Master Protein	O60427	Fatty acid desaturase 1 OS=Homo sapiens OX=9606 GN=FADS1 PE=1 SV=3	0.001	4.205	2	1	1	1	1	444	51.9	8.87	30	1
High	Master Protein	Q53F19	Nuclear cap-binding protein subunit 3 OS=Homo sapiens OX=9606 GN=NCBP3 PE=1 SV=2	0.001	4.178	2	1	1	1	1	620	70.5	5.73	21	1
High	Master Protein	Q9NXF1	Testis-expressed protein 10 OS=Homo sapiens OX=9606 GN=TEX10 PE=1 SV=2	0.001	4.177	1	1	1	1	1	929	105.6	9.36	48	1
High	Master Protein	P29144	Tripeptidyl-peptidase 2 OS=Homo sapiens OX=9606 GN=TPP2 PE=1 SV=4	0.001	4.163	2	2	2	2	1	1249	138.3	6.32	13	2
High	Master Protein	E9PRG8	Uncharacterized protein C11orf98 OS=Homo sapiens OX=9606 GN=C11orf98 PE=4 SV=1	0.001	4.161	11	1	1	1	1	122	13.8	11.69	18	1
High	Master Protein	O75531	Barrier-to-autointegration factor OS=Homo sapiens OX=9606 GN=BANF1 PE=1 SV=1	0.001	4.158	27	1	1	1	1	89	10.1	6.09	20	1
High	Master Protein	Q9H061	Transmembrane protein 126A OS=Homo sapiens OX=9606 GN=TMEM126A PE=1 SV=1	0.001	4.155	5	1	1	1	1	195	21.5	9.26	60	1
High	Master Protein	Q14141	Septin-6 OS=Homo sapiens OX=9606 GN=SEPT6 PE=1 SV=4	0.001	4.151	5	2	3	1	1	434	49.7	6.67	28	2
High	Master Protein	Q92905	COP9 signalosome complex subunit 5 OS=Homo sapiens OX=9606 GN=COPS5 PE=1 SV=4	0.001	4.148	8	2	2	2	1	334	37.6	6.54	0	2
High	Master Protein	Q8IU81	Interferon regulatory factor 2-binding protein 1 OS=Homo sapiens OX=9606 GN=IRF2BP1 PE=1 SV=1	0.001	4.143	4	2	2	2	1	584	61.6	8.18	19	2
High	Master Protein	P63272	Transcription elongation factor SPT4 OS=Homo sapiens OX=9606 GN=SUPT4H1 PE=1 SV=1	0.001	4.14	14	1	1	1	1	117	13.2	8.06	0	1
High	Master Protein	O60271	C-Jun-amino-terminal kinase-interacting protein 4 OS=Homo sapiens OX=9606 GN=SPAG9 PE=1 SV=4	0.001	4.134	1	2	2	2	1	1321	146.1	5.15	17	2
High	Master Protein	Q53H82	Endoribonuclease LACTB2 OS=Homo sapiens OX=9606 GN=LACTB2 PE=1 SV=2	0.001	4.119	6	2	2	2	1	288	32.8	6.8	30	2
High	Master Protein	Q9BRG1	Vacuolar protein-sorting-associated protein 25 OS=Homo sapiens OX=9606 GN=VPS25 PE=1 SV=1	0.001	4.115	14	2	2	2	1	176	20.7	6.34	19	2
High	Master Protein	Q9UL46	Proteasome activator complex subunit 2 OS=Homo sapiens OX=9606 GN=PSME2 PE=1 SV=4	0.001	4.094	5	1	1	1	1	239	27.4	5.73	29	1
High	Master Protein	Q9UBW8	COP9 signalosome complex subunit 7a OS=Homo sapiens OX=9606 GN=COPS7A PE=1 SV=1	0.001	4.092	5	1	1	1	1	275	30.3	8.22	43	1
High	Master Protein	O15145	Actin-related protein 2/3 complex subunit 3 OS=Homo sapiens OX=9606 GN=ARPC3 PE=1 SV=3	0.001	4.091	6	1	3	1	1	178	20.5	8.59	110	1
High	Master Protein	P14927	Cytochrome b-c1 complex subunit 7 OS=Homo sapiens OX=9606 GN=UQCRB PE=1 SV=2	0.001	4.069	9	1	1	1	1	111	13.5	8.78	28	1
High	Master Protein	Q9NSI2	Protein FAM207A OS=Homo sapiens OX=9606 GN=FAM207A PE=1 SV=2	0.001	4.068	10	2	2	2	1	230	25.4	11.08	0	2
High	Master Protein	Q96A33	Coiled-coil domain-containing protein 47 OS=Homo sapiens OX=9606 GN=CCDC47 PE=1 SV=1	0.002	4.044	2	1	1	1	1	483	55.8	4.87	21	1
High	Master Protein	P32119	Peroxiredoxin-2 OS=Homo sapiens OX=9606 GN=PRDX2 PE=1 SV=5	0.002	4.041	10	2	3	1	1	198	21.9	5.97	56	2
High	Master Protein	P13861	cAMP-dependent protein kinase type II-alpha regulatory subunit OS=Homo sapiens OX=9606 GN=PRKAR2A PE=1 SV=2	0.002	4.035	6	2	2	2	1	404	45.5	5.07	0	2
High	Master Protein	Q9NX24	H/ACA ribonucleoprotein complex subunit 2 OS=Homo sapiens OX=9606 GN=NHP2 PE=1 SV=1	0.002	4.018	12	1	2	1	1	153	17.2	8.22	36	1
High	Master Protein	Q07817	Bcl-2-like protein 1 OS=Homo sapiens OX=9606 GN=BCL2L1 PE=1 SV=1	0.002	4.017	8	2	2	2	1	233	26	4.93	17	2
High	Master Protein	O60763	General vesicular transport factor p115 OS=Homo sapiens OX=9606 GN=USO1 PE=1 SV=2	0.002	4.002	2	2	2	2	1	962	107.8	4.91	27	2
High	Master Protein	Q9BZZ5	Apoptosis inhibitor 5 OS=Homo sapiens OX=9606 GN=API5 PE=1 SV=3	0.002	4	2	1	1	1	1	524	59	7.34	26	1
High	Master Protein	Q96E11	Ribosome-recycling factor, mitochondrial OS=Homo sapiens OX=9606 GN=MRRF PE=1 SV=1	0.002	3.984	6	2	2	2	1	262	29.3	9.79	15	2
High	Master Protein	P37108	Signal recognition particle 14 kDa protein OS=Homo sapiens OX=9606 GN=SRP14 PE=1 SV=2	0.002	3.967	13	2	2	2	1	136	14.6	10.04	15	2
High	Master Protein	Q6PUV4	Complexin-2 OS=Homo sapiens OX=9606 GN=CPLX2 PE=2 SV=2	0.002	3.966	9	2	2	2	1	134	15.4	5.08	33	2
High	Master Protein	O60508	Pre-mRNA-processing factor 17 OS=Homo sapiens OX=9606 GN=CDC40 PE=1 SV=1	0.002	3.963	6	2	2	2	1	579	65.5	7.06	19	2
High	Master Protein	P49903	Selenide, water dikinase 1 OS=Homo sapiens OX=9606 GN=SEPHS1 PE=1 SV=2	0.002	3.961	5	1	1	1	1	392	42.9	5.97	30	1
High	Master Protein	Q00765	Receptor expression-enhancing protein 5 OS=Homo sapiens OX=9606 GN=REEP5 PE=1 SV=3	0.002	3.961	11	3	3	3	1	189	21.5	8.1	0	3
High	Master Protein	P52434	DNA-directed RNA polymerases I, II, and III subunit RPABC3 OS=Homo sapiens OX=9606 GN=POLR2H PE=1 SV=4	0.002	3.934	7	1	1	1	1	150	17.1	4.68	33	1
High	Master Protein	P38432	Coilin OS=Homo sapiens OX=9606 GN=COIL PE=1 SV=1	0.002	3.914	3	2	2	2	1	576	62.6	9.07	0	2
High	Master Protein	O95249	Golgi SNAP receptor complex member 1 OS=Homo sapiens OX=9606 GN=GOSR1 PE=1 SV=1	0.002	3.914	5	1	2	1	1	250	28.6	9.42	26	1
High	Master Protein	P62314	Small nuclear ribonucleoprotein Sm D1 OS=Homo sapiens OX=9606 GN=SNRPD1 PE=1 SV=1	0.002	3.913	11	1	2	1	1	119	13.3	11.56	20	1
High	Master Protein	Q15120	[Pyruvate dehydrogenase (acetyl-transferring)] kinase isozyme 3, mitochondrial OS=Homo sapiens OX=9606 GN=PDK3 PE=1 SV=1	0.002	3.912	4	1	1	1	1	406	46.9	8.37	22	1
High	Master Protein	Q4G0F5	Vacuolar protein sorting-associated protein 26B OS=Homo sapiens OX=9606 GN=VPS26B PE=1 SV=2	0.002	3.911	3	1	1	1	1	336	39.1	7.36	33	1
High	Master Protein	Q15022	Polycomb protein SUZ12 OS=Homo sapiens OX=9606 GN=SUZ12 PE=1 SV=3	0.002	3.911	3	2	2	2	1	739	83	8.81	17	2
High	Master Protein	Q6NUK1	Calcium-binding mitochondrial carrier protein SCaMC-1 OS=Homo sapiens OX=9606 GN=SLC25A24 PE=1 SV=2	0.002	3.905	6	2	2	2	1	477	53.3	6.33	24	2
High	Master Protein	Q9P2K5	Myelin expression factor 2 OS=Homo sapiens OX=9606 GN=MYEF2 PE=1 SV=3	0.002	3.905	2	1	2	1	1	600	64.1	8.75	28	1
High	Master Protein	P61964	WD repeat-containing protein 5 OS=Homo sapiens OX=9606 GN=WDR5 PE=1 SV=1	0.002	3.905	4	1	1	1	1	334	36.6	8.27	27	1
High	Master Protein	Q8NCA5	Protein FAM98A OS=Homo sapiens OX=9606 GN=FAM98A PE=1 SV=1	0.002	3.901	3	1	1	1	1	519	55.4	9.03	49	1
High	Master Protein	Q96HS1	Serine/threonine-protein phosphatase PGAM5, mitochondrial OS=Homo sapiens OX=9606 GN=PGAM5 PE=1 SV=2	0.002	3.9	4	1	1	1	1	289	32	8.68	38	1
High	Master Protein	P56182	Ribosomal RNA processing protein 1 homolog A OS=Homo sapiens OX=9606 GN=RRP1 PE=1 SV=1	0.002	3.883	3	1	1	1	1	461	52.8	9.33	0	1
High	Master Protein	O96000	NADH dehydrogenase [ubiquinone] 1 beta subcomplex subunit 10 OS=Homo sapiens OX=9606 GN=NDUFB10 PE=1 SV=3	0.002	3.877	8	1	1	1	1	172	20.8	8.48	0	1
High	Master Protein	O00186	Syntaxin-binding protein 3 OS=Homo sapiens OX=9606 GN=STXBP3 PE=1 SV=2	0.002	3.872	2	1	1	1	1	592	67.7	7.8	26	1
High	Master Protein	P29218	Inositol monophosphatase 1 OS=Homo sapiens OX=9606 GN=IMPA1 PE=1 SV=1	0.002	3.87	4	1	1	1	1	277	30.2	5.26	24	1
High	Master Protein	P13798	Acylamino-acid-releasing enzyme OS=Homo sapiens OX=9606 GN=APEH PE=1 SV=4	0.002	3.864	3	2	2	2	1	732	81.2	5.48	0	2
High	Master Protein	P30260	Cell division cycle protein 27 homolog OS=Homo sapiens OX=9606 GN=CDC27 PE=1 SV=2	0.002	3.864	2	1	1	1	1	824	91.8	7.02	16	1
High	Master Protein	P07741	Adenine phosphoribosyltransferase OS=Homo sapiens OX=9606 GN=APRT PE=1 SV=2	0.002	3.857	14	2	2	2	1	180	19.6	6.02	40	2
High	Master Protein	P01008	Antithrombin-III OS=Homo sapiens OX=9606 GN=SERPINC1 PE=1 SV=1	0.002	3.856	2	1	1	1	1	464	52.6	6.71	33	1
High	Master Protein	Q13685	Angio-associated migratory cell protein OS=Homo sapiens OX=9606 GN=AAMP PE=1 SV=2	0.002	3.854	4	1	1	1	1	434	46.7	4.42	27	1
High	Master Protein	P17480	Nucleolar transcription factor 1 OS=Homo sapiens OX=9606 GN=UBTF PE=1 SV=1	0.002	3.852	2	1	1	1	1	764	89.4	5.81	32	1
High	Master Protein	P62891	60S ribosomal protein L39 OS=Homo sapiens OX=9606 GN=RPL39 PE=1 SV=2	0.002	3.85	20	1	1	1	1	51	6.4	12.56	40	1
High	Master Protein	Q6UW68	Transmembrane protein 205 OS=Homo sapiens OX=9606 GN=TMEM205 PE=1 SV=1	0.002	3.839	10	2	2	2	1	189	21.2	8.62	27	2
High	Master Protein	Q9HC35	Echinoderm microtubule-associated protein-like 4 OS=Homo sapiens OX=9606 GN=EML4 PE=1 SV=3	0.002	3.834	2	2	2	2	1	981	108.8	6.4	25	2
High	Master Protein	Q86SF2	N-acetylgalactosaminyltransferase 7 OS=Homo sapiens OX=9606 GN=GALNT7 PE=1 SV=1	0.002	3.823	3	2	2	2	1	657	75.3	7.11	35	2
High	Master Protein	O14737	Programmed cell death protein 5 OS=Homo sapiens OX=9606 GN=PDCD5 PE=1 SV=3	0.002	3.822	10	1	1	1	1	125	14.3	6.04	19	1
High	Master Protein	Q96JM3	Chromosome alignment-maintaining phosphoprotein 1 OS=Homo sapiens OX=9606 GN=CHAMP1 PE=1 SV=2	0.002	3.82	1	1	1	1	1	812	89	8.44	43	1
High	Master Protein	Q9Y4E8	Ubiquitin carboxyl-terminal hydrolase 15 OS=Homo sapiens OX=9606 GN=USP15 PE=1 SV=3	0.002	3.815	2	2	2	2	1	981	112.3	5.22	20	2
High	Master Protein	Q9H4A6	Golgi phosphoprotein 3 OS=Homo sapiens OX=9606 GN=GOLPH3 PE=1 SV=1	0.002	3.813	5	1	1	1	1	298	33.8	6.44	41	1
High	Master Protein	O43852	Calumenin OS=Homo sapiens OX=9606 GN=CALU PE=1 SV=2	0.002	3.808	7	2	2	2	1	315	37.1	4.64	22	2
High	Master Protein	P20290	Transcription factor BTF3 OS=Homo sapiens OX=9606 GN=BTF3 PE=1 SV=1	0.002	3.801	9	1	2	1	1	206	22.2	9.38	25	1
High	Master Protein	P26885	Peptidyl-prolyl cis-trans isomerase FKBP2 OS=Homo sapiens OX=9606 GN=FKBP2 PE=1 SV=2	0.002	3.784	8	1	2	1	1	142	15.6	9.13	63	1
High	Master Protein	P20810	Calpastatin OS=Homo sapiens OX=9606 GN=CAST PE=1 SV=4	0.002	3.783	4	2	2	2	1	708	76.5	5.07	0	2
High	Master Protein	P35250	Replication factor C subunit 2 OS=Homo sapiens OX=9606 GN=RFC2 PE=1 SV=3	0.002	3.783	7	2	2	2	1	354	39.1	6.44	29	2
High	Master Protein	P00167	Cytochrome b5 OS=Homo sapiens OX=9606 GN=CYB5A PE=1 SV=2	0.002	3.783	10	1	2	1	1	134	15.3	4.96	18	1
High	Master Protein	Q9BPX5	Actin-related protein 2/3 complex subunit 5-like protein OS=Homo sapiens OX=9606 GN=ARPC5L PE=1 SV=1	0.002	3.781	8	1	1	1	1	153	16.9	6.6	30	1
High	Master Protein	O43823	A-kinase anchor protein 8 OS=Homo sapiens OX=9606 GN=AKAP8 PE=1 SV=1	0.002	3.773	4	1	1	1	1	692	76.1	5.15	0	1
High	Master Protein	P24928	DNA-directed RNA polymerase II subunit RPB1 OS=Homo sapiens OX=9606 GN=POLR2A PE=1 SV=2	0.002	3.77	1	1	1	1	1	1970	217	7.37	34	1
High	Master Protein	P49959	Double-strand break repair protein MRE11 OS=Homo sapiens OX=9606 GN=MRE11 PE=1 SV=3	0.002	3.751	2	1	1	1	1	708	80.5	5.9	40	1
High	Master Protein	P18583	Protein SON OS=Homo sapiens OX=9606 GN=SON PE=1 SV=4	0.002	3.748	1	2	2	2	1	2426	263.7	5.64	0	2
High	Master Protein	O75438	NADH dehydrogenase [ubiquinone] 1 beta subcomplex subunit 1 OS=Homo sapiens OX=9606 GN=NDUFB1 PE=1 SV=1	0.002	3.743	19	1	1	1	1	58	7	8.92	27	1
High	Master Protein	Q6RFH5	WD repeat-containing protein 74 OS=Homo sapiens OX=9606 GN=WDR74 PE=1 SV=1	0.002	3.74	3	1	1	1	1	385	42.4	8.32	26	1
High	Master Protein	Q9Y5K8	V-type proton ATPase subunit D OS=Homo sapiens OX=9606 GN=ATP6V1D PE=1 SV=1	0.002	3.732	4	1	1	1	1	247	28.2	9.36	19	1
High	Master Protein	Q9ULX6	A-kinase anchor protein 8-like OS=Homo sapiens OX=9606 GN=AKAP8L PE=1 SV=3	0.002	3.728	2	1	1	1	1	646	71.6	5.07	34	1
High	Master Protein	Q9H9J2	39S ribosomal protein L44, mitochondrial OS=Homo sapiens OX=9606 GN=MRPL44 PE=1 SV=1	0.002	3.727	4	1	1	1	1	332	37.5	8.4	39	1
High	Master Protein	P08582	Melanotransferrin OS=Homo sapiens OX=9606 GN=MELTF PE=1 SV=2	0.002	3.725	1	1	1	1	1	738	80.2	5.94	0	1
High	Master Protein	O00411	DNA-directed RNA polymerase, mitochondrial OS=Homo sapiens OX=9606 GN=POLRMT PE=1 SV=2	0.002	3.708	2	2	2	2	1	1230	138.5	8.98	0	2
High	Master Protein	Q5SY16	Polynucleotide 5'-hydroxyl-kinase NOL9 OS=Homo sapiens OX=9606 GN=NOL9 PE=1 SV=1	0.002	3.675	2	1	1	1	1	702	79.3	9.13	0	1
High	Master Protein	Q13206	Probable ATP-dependent RNA helicase DDX10 OS=Homo sapiens OX=9606 GN=DDX10 PE=1 SV=2	0.002	3.669	1	1	1	1	1	875	100.8	8.63	31	1
High	Master Protein	Q16540	39S ribosomal protein L23, mitochondrial OS=Homo sapiens OX=9606 GN=MRPL23 PE=1 SV=1	0.002	3.667	10	1	1	1	1	153	17.8	9.69	0	1
High	Master Protein	P67870	Casein kinase II subunit beta OS=Homo sapiens OX=9606 GN=CSNK2B PE=1 SV=1	0.002	3.655	8	2	2	2	1	215	24.9	5.55	0	2
High	Master Protein	O60784	Target of Myb protein 1 OS=Homo sapiens OX=9606 GN=TOM1 PE=1 SV=2	0.002	3.654	3	1	1	1	1	492	53.8	4.7	34	1
High	Master Protein	P48739	Phosphatidylinositol transfer protein beta isoform OS=Homo sapiens OX=9606 GN=PITPNB PE=1 SV=2	0.002	3.644	8	2	2	1	1	271	31.5	6.87	0	2
High	Master Protein	P09669	Cytochrome c oxidase subunit 6C OS=Homo sapiens OX=9606 GN=COX6C PE=1 SV=2	0.002	3.624	23	2	2	2	1	75	8.8	10.39	0	2
High	Master Protein	O75165	DnaJ homolog subfamily C member 13 OS=Homo sapiens OX=9606 GN=DNAJC13 PE=1 SV=5	0.002	3.623	1	2	2	2	1	2243	254.3	6.74	21	2
High	Master Protein	Q14108	Lysosome membrane protein 2 OS=Homo sapiens OX=9606 GN=SCARB2 PE=1 SV=2	0.002	3.619	2	1	1	1	1	478	54.3	5.14	31	1
High	Master Protein	P35222	Catenin beta-1 OS=Homo sapiens OX=9606 GN=CTNNB1 PE=1 SV=1	0.002	3.616	2	2	2	1	1	781	85.4	5.86	0	2
High	Master Protein	Q16836	Hydroxyacyl-coenzyme A dehydrogenase, mitochondrial OS=Homo sapiens OX=9606 GN=HADH PE=1 SV=3	0.002	3.604	3	1	2	1	1	314	34.3	8.85	28	1
High	Master Protein	Q9Y4C8	Probable RNA-binding protein 19 OS=Homo sapiens OX=9606 GN=RBM19 PE=1 SV=3	0.002	3.598	2	2	2	2	1	960	107.3	6.54	43	2
High	Master Protein	Q96CN7	Isochorismatase domain-containing protein 1 OS=Homo sapiens OX=9606 GN=ISOC1 PE=1 SV=3	0.002	3.594	4	1	1	1	1	298	32.2	7.39	30	1
High	Master Protein	Q9P0M9	39S ribosomal protein L27, mitochondrial OS=Homo sapiens OX=9606 GN=MRPL27 PE=1 SV=1	0.002	3.591	7	1	1	1	1	148	16.1	10.42	24	1
High	Master Protein	Q68CQ4	Digestive organ expansion factor homolog OS=Homo sapiens OX=9606 GN=DIEXF PE=1 SV=2	0.002	3.587	2	2	2	2	1	756	87	5.88	37	2
High	Master Protein	Q6PIW4	Fidgetin-like protein 1 OS=Homo sapiens OX=9606 GN=FIGNL1 PE=1 SV=2	0.002	3.586	2	1	2	1	1	674	74	7.85	33	1
High	Master Protein	Q96HC4	PDZ and LIM domain protein 5 OS=Homo sapiens OX=9606 GN=PDLIM5 PE=1 SV=5	0.002	3.549	2	1	1	1	1	596	63.9	8.21	29	1
High	Master Protein	P48651	Phosphatidylserine synthase 1 OS=Homo sapiens OX=9606 GN=PTDSS1 PE=1 SV=1	0.002	3.541	3	1	1	1	1	473	55.5	8.43	37	1
High	Master Protein	Q9HB07	UPF0160 protein MYG1, mitochondrial OS=Homo sapiens OX=9606 GN=C12orf10 PE=1 SV=2	0.002	3.539	3	1	1	1	1	376	42.4	6.67	0	1
High	Master Protein	P49643	DNA primase large subunit OS=Homo sapiens OX=9606 GN=PRIM2 PE=1 SV=2	0.002	3.536	2	1	1	1	1	509	58.8	7.91	40	1
High	Master Protein	P37268	Squalene synthase OS=Homo sapiens OX=9606 GN=FDFT1 PE=1 SV=1	0.002	3.536	3	1	1	1	1	417	48.1	6.54	22	1
High	Master Protein	Q4KMQ2	Anoctamin-6 OS=Homo sapiens OX=9606 GN=ANO6 PE=1 SV=2	0.002	3.535	1	1	1	1	1	910	106.1	7.77	37	1
High	Master Protein	P22830	Ferrochelatase, mitochondrial OS=Homo sapiens OX=9606 GN=FECH PE=1 SV=2	0.002	3.533	4	1	1	1	1	423	47.8	8.73	44	1
High	Master Protein	Q9Y6E2	Basic leucine zipper and W2 domain-containing protein 2 OS=Homo sapiens OX=9606 GN=BZW2 PE=1 SV=1	0.002	3.533	4	2	2	1	1	419	48.1	6.68	53	2
High	Master Protein	P19388	DNA-directed RNA polymerases I, II, and III subunit RPABC1 OS=Homo sapiens OX=9606 GN=POLR2E PE=1 SV=4	0.002	3.522	7	1	1	1	1	210	24.5	5.95	0	1
High	Master Protein	P62888	60S ribosomal protein L30 OS=Homo sapiens OX=9606 GN=RPL30 PE=1 SV=2	0.002	3.508	10	1	2	1	1	115	12.8	9.63	22	1
High	Master Protein	Q9UPN3	Microtubule-actin cross-linking factor 1, isoforms 1/2/3/5 OS=Homo sapiens OX=9606 GN=MACF1 PE=1 SV=4	0.002	3.506	0	2	2	1	1	7388	837.8	5.39	45	2
High	Master Protein	P55735	Protein SEC13 homolog OS=Homo sapiens OX=9606 GN=SEC13 PE=1 SV=3	0.002	3.497	3	1	1	1	1	322	35.5	5.48	34	1
High	Master Protein	Q9Y3B3	Transmembrane emp24 domain-containing protein 7 OS=Homo sapiens OX=9606 GN=TMED7 PE=1 SV=2	0.002	3.488	4	1	1	1	1	224	25.2	6.89	0	1
High	Master Protein	Q9P2R3	Rabankyrin-5 OS=Homo sapiens OX=9606 GN=ANKFY1 PE=1 SV=2	0.002	3.483	1	2	2	2	1	1169	128.3	6.1	0	2
High	Master Protein	Q16563	Synaptophysin-like protein 1 OS=Homo sapiens OX=9606 GN=SYPL1 PE=1 SV=1	0.002	3.48	4	1	3	1	1	259	28.5	8.43	66	1
High	Master Protein	O94992	Protein HEXIM1 OS=Homo sapiens OX=9606 GN=HEXIM1 PE=1 SV=1	0.002	3.479	4	1	1	1	1	359	40.6	4.89	20	1
High	Master Protein	P27816	Microtubule-associated protein 4 OS=Homo sapiens OX=9606 GN=MAP4 PE=1 SV=3	0.002	3.475	3	2	2	2	1	1152	120.9	5.43	16	2
High	Master Protein	P51649	Succinate-semialdehyde dehydrogenase, mitochondrial OS=Homo sapiens OX=9606 GN=ALDH5A1 PE=1 SV=2	0.002	3.469	2	1	1	1	1	535	57.2	8.28	0	1
High	Master Protein	Q8WVC0	RNA polymerase-associated protein LEO1 OS=Homo sapiens OX=9606 GN=LEO1 PE=1 SV=1	0.002	3.462	2	1	1	1	1	666	75.4	4.51	39	1
High	Master Protein	O15212	Prefoldin subunit 6 OS=Homo sapiens OX=9606 GN=PFDN6 PE=1 SV=1	0.002	3.462	9	1	1	1	1	129	14.6	8.88	30	1
High	Master Protein	Q9NUM4	Transmembrane protein 106B OS=Homo sapiens OX=9606 GN=TMEM106B PE=1 SV=2	0.002	3.457	6	1	1	1	1	274	31.1	6.99	37	1
High	Master Protein	P24666	Low molecular weight phosphotyrosine protein phosphatase OS=Homo sapiens OX=9606 GN=ACP1 PE=1 SV=3	0.002	3.45	6	1	1	1	1	158	18	6.74	22	1
High	Master Protein	O60678	Protein arginine N-methyltransferase 3 OS=Homo sapiens OX=9606 GN=PRMT3 PE=1 SV=4	0.002	3.445	2	1	1	1	1	531	59.9	5.35	16	1
High	Master Protein	Q8NI77	Kinesin-like protein KIF18A OS=Homo sapiens OX=9606 GN=KIF18A PE=1 SV=2	0.002	3.445	1	1	1	1	1	898	102.2	8.91	0	1
High	Master Protein	Q9H2G2	STE20-like serine/threonine-protein kinase OS=Homo sapiens OX=9606 GN=SLK PE=1 SV=1	0.002	3.442	1	1	1	1	1	1235	142.6	5.15	34	1
High	Master Protein	Q9BZE1	39S ribosomal protein L37, mitochondrial OS=Homo sapiens OX=9606 GN=MRPL37 PE=1 SV=2	0.002	3.42	4	1	1	1	1	423	48.1	8.59	0	1
High	Master Protein	Q9H4A4	Aminopeptidase B OS=Homo sapiens OX=9606 GN=RNPEP PE=1 SV=2	0.002	3.418	2	1	1	1	1	650	72.5	5.74	17	1
High	Master Protein	P60033	CD81 antigen OS=Homo sapiens OX=9606 GN=CD81 PE=1 SV=1	0.002	3.417	8	1	1	1	1	236	25.8	5.29	0	1
High	Master Protein	Q12933	TNF receptor-associated factor 2 OS=Homo sapiens OX=9606 GN=TRAF2 PE=1 SV=2	0.002	3.413	4	1	1	1	1	501	55.8	7.53	22	1
High	Master Protein	Q9NY12	H/ACA ribonucleoprotein complex subunit 1 OS=Homo sapiens OX=9606 GN=GAR1 PE=1 SV=1	0.002	3.401	7	2	2	2	1	217	22.3	10.92	20	2
High	Master Protein	P31350	Ribonucleoside-diphosphate reductase subunit M2 OS=Homo sapiens OX=9606 GN=RRM2 PE=1 SV=1	0.002	3.397	3	1	2	1	1	389	44.8	5.38	50	1
High	Master Protein	A8MWD9	Putative small nuclear ribonucleoprotein G-like protein 15 OS=Homo sapiens OX=9606 GN=SNRPGP15 PE=5 SV=2	0.002	3.392	26	2	3	2	1	76	8.5	8.84	20	2
High	Master Protein	Q969Z0	FAST kinase domain-containing protein 4 OS=Homo sapiens OX=9606 GN=TBRG4 PE=1 SV=1	0.002	3.388	1	1	2	1	1	631	70.7	7.42	25	1
High	Master Protein	Q92878	DNA repair protein RAD50 OS=Homo sapiens OX=9606 GN=RAD50 PE=1 SV=1	0.002	3.375	1	1	1	1	1	1312	153.8	6.89	27	1
High	Master Protein	P40261	Nicotinamide N-methyltransferase OS=Homo sapiens OX=9606 GN=NNMT PE=1 SV=1	0.002	3.375	7	2	2	2	1	264	29.6	5.74	0	2
High	Master Protein	Q9NPJ3	Acyl-coenzyme A thioesterase 13 OS=Homo sapiens OX=9606 GN=ACOT13 PE=1 SV=1	0.002	3.366	7	1	1	1	1	140	15	9.14	0	1
High	Master Protein	Q9UMR2	ATP-dependent RNA helicase DDX19B OS=Homo sapiens OX=9606 GN=DDX19B PE=1 SV=1	0.002	3.365	2	1	1	1	1	479	53.9	6.3	21	1
High	Master Protein	P61077	Ubiquitin-conjugating enzyme E2 D3 OS=Homo sapiens OX=9606 GN=UBE2D3 PE=1 SV=1	0.002	3.364	7	1	1	1	1	147	16.7	7.8	0	1
High	Master Protein	P14406	Cytochrome c oxidase subunit 7A2, mitochondrial OS=Homo sapiens OX=9606 GN=COX7A2 PE=1 SV=1	0.002	3.354	16	1	1	1	1	83	9.4	9.76	0	1
High	Master Protein	Q9NRX1	RNA-binding protein PNO1 OS=Homo sapiens OX=9606 GN=PNO1 PE=1 SV=1	0.002	3.352	4	1	1	1	1	252	27.9	9.73	18	1
High	Master Protein	O95202	Mitochondrial proton/calcium exchanger protein OS=Homo sapiens OX=9606 GN=LETM1 PE=1 SV=1	0.002	3.346	2	1	1	1	1	739	83.3	6.7	27	1
High	Master Protein	Q5JPH6	Probable glutamate--tRNA ligase, mitochondrial OS=Homo sapiens OX=9606 GN=EARS2 PE=1 SV=2	0.002	3.341	3	1	1	1	1	523	58.7	8.76	0	1
High	Master Protein	P30530	Tyrosine-protein kinase receptor UFO OS=Homo sapiens OX=9606 GN=AXL PE=1 SV=4	0.002	3.341	2	1	1	1	1	894	98.3	5.39	22	1
High	Master Protein	P28330	Long-chain specific acyl-CoA dehydrogenase, mitochondrial OS=Homo sapiens OX=9606 GN=ACADL PE=1 SV=2	0.002	3.32	3	1	1	1	1	430	47.6	7.8	33	1
High	Master Protein	Q9BYD1	39S ribosomal protein L13, mitochondrial OS=Homo sapiens OX=9606 GN=MRPL13 PE=1 SV=1	0.002	3.317	11	2	3	2	1	178	20.7	9.16	15	2
High	Master Protein	O43252	Bifunctional 3'-phosphoadenosine 5'-phosphosulfate synthase 1 OS=Homo sapiens OX=9606 GN=PAPSS1 PE=1 SV=2	0.002	3.313	3	1	1	1	1	624	70.8	6.86	0	1
High	Master Protein	P60059	Protein transport protein Sec61 subunit gamma OS=Homo sapiens OX=9606 GN=SEC61G PE=1 SV=1	0.002	3.305	18	1	1	1	1	68	7.7	9.99	20	1
High	Master Protein	P42126	Enoyl-CoA delta isomerase 1, mitochondrial OS=Homo sapiens OX=9606 GN=ECI1 PE=1 SV=1	0.002	3.294	4	1	1	1	1	302	32.8	8.54	40	1
High	Master Protein	Q9Y6C9	Mitochondrial carrier homolog 2 OS=Homo sapiens OX=9606 GN=MTCH2 PE=1 SV=1	0.002	3.289	3	1	1	1	1	303	33.3	7.97	29	1
High	Master Protein	O15127	Secretory carrier-associated membrane protein 2 OS=Homo sapiens OX=9606 GN=SCAMP2 PE=1 SV=2	0.002	3.281	6	1	1	1	1	329	36.6	6.1	0	1
High	Master Protein	Q69YQ0	Cytospin-A OS=Homo sapiens OX=9606 GN=SPECC1L PE=1 SV=2	0.002	3.28	1	1	1	1	1	1117	124.5	5.72	30	1
High	Master Protein	Q96SB4	SRSF protein kinase 1 OS=Homo sapiens OX=9606 GN=SRPK1 PE=1 SV=2	0.002	3.268	2	1	1	1	1	655	74.3	6.16	34	1
High	Master Protein	Q7KZN9	Cytochrome c oxidase assembly protein COX15 homolog OS=Homo sapiens OX=9606 GN=COX15 PE=1 SV=1	0.002	3.256	3	1	1	1	1	410	46	9.82	0	1
High	Master Protein	Q9BY77	Polymerase delta-interacting protein 3 OS=Homo sapiens OX=9606 GN=POLDIP3 PE=1 SV=2	0.002	3.25	3	1	1	1	1	421	46.1	9.99	0	1
High	Master Protein	Q14692	Ribosome biogenesis protein BMS1 homolog OS=Homo sapiens OX=9606 GN=BMS1 PE=1 SV=1	0.002	3.222	1	1	1	1	1	1282	145.7	6.44	30	1
High	Master Protein	P51812	Ribosomal protein S6 kinase alpha-3 OS=Homo sapiens OX=9606 GN=RPS6KA3 PE=1 SV=1	0.002	3.217	3	2	2	2	1	740	83.7	6.89	0	2
High	Master Protein	Q96DI7	U5 small nuclear ribonucleoprotein 40 kDa protein OS=Homo sapiens OX=9606 GN=SNRNP40 PE=1 SV=1	0.002	3.214	6	2	3	2	1	357	39.3	8.1	39	2
High	Master Protein	O95816	BAG family molecular chaperone regulator 2 OS=Homo sapiens OX=9606 GN=BAG2 PE=1 SV=1	0.002	3.212	8	2	2	2	1	211	23.8	6.7	0	2
High	Master Protein	P32322	Pyrroline-5-carboxylate reductase 1, mitochondrial OS=Homo sapiens OX=9606 GN=PYCR1 PE=1 SV=2	0.002	3.209	3	1	1	1	1	319	33.3	7.61	19	1
High	Master Protein	O15118	NPC intracellular cholesterol transporter 1 OS=Homo sapiens OX=9606 GN=NPC1 PE=1 SV=2	0.002	3.198	1	1	1	1	1	1278	142.1	5.36	0	1
High	Master Protein	Q15417	Calponin-3 OS=Homo sapiens OX=9606 GN=CNN3 PE=1 SV=1	0.002	3.197	4	1	1	1	1	329	36.4	6.05	24	1
High	Master Protein	O43818	U3 small nucleolar RNA-interacting protein 2 OS=Homo sapiens OX=9606 GN=RRP9 PE=1 SV=1	0.002	3.196	2	1	1	1	1	475	51.8	7.85	20	1
High	Master Protein	P49321	Nuclear autoantigenic sperm protein OS=Homo sapiens OX=9606 GN=NASP PE=1 SV=2	0.002	3.189	2	1	1	1	1	788	85.2	4.3	14	1
High	Master Protein	Q9BRK5	45 kDa calcium-binding protein OS=Homo sapiens OX=9606 GN=SDF4 PE=1 SV=1	0.002	3.187	2	1	1	1	1	362	41.8	4.86	15	1
High	Master Protein	Q13510	Acid ceramidase OS=Homo sapiens OX=9606 GN=ASAH1 PE=1 SV=5	0.002	3.183	3	1	1	1	1	395	44.6	7.62	0	1
High	Master Protein	O00743	Serine/threonine-protein phosphatase 6 catalytic subunit OS=Homo sapiens OX=9606 GN=PPP6C PE=1 SV=1	0.002	3.18	9	2	2	2	1	305	35.1	5.69	28	2
High	Master Protein	Q8NBQ5	Estradiol 17-beta-dehydrogenase 11 OS=Homo sapiens OX=9606 GN=HSD17B11 PE=1 SV=3	0.002	3.162	5	1	1	1	1	300	32.9	9.07	0	1
High	Master Protein	P62310	U6 snRNA-associated Sm-like protein LSm3 OS=Homo sapiens OX=9606 GN=LSM3 PE=1 SV=2	0.002	3.156	21	1	1	1	1	102	11.8	4.7	20	1
High	Master Protein	Q15370	Elongin-B OS=Homo sapiens OX=9606 GN=ELOB PE=1 SV=1	0.002	3.139	8	1	1	1	1	118	13.1	4.88	0	1
High	Master Protein	O43760	Synaptogyrin-2 OS=Homo sapiens OX=9606 GN=SYNGR2 PE=1 SV=1	0.002	3.127	4	1	1	1	1	224	24.8	4.94	0	1
High	Master Protein	P07942	Laminin subunit beta-1 OS=Homo sapiens OX=9606 GN=LAMB1 PE=1 SV=2	0.002	3.118	1	2	2	2	1	1786	197.9	4.94	0	2
High	Master Protein	Q5UIP0	Telomere-associated protein RIF1 OS=Homo sapiens OX=9606 GN=RIF1 PE=1 SV=2	0.002	3.118	1	1	1	1	1	2472	274.3	5.52	29	1
High	Master Protein	P13473	Lysosome-associated membrane glycoprotein 2 OS=Homo sapiens OX=9606 GN=LAMP2 PE=1 SV=2	0.002	3.114	2	1	1	1	1	410	44.9	5.63	28	1
High	Master Protein	Q9NWT1	p21-activated protein kinase-interacting protein 1 OS=Homo sapiens OX=9606 GN=PAK1IP1 PE=1 SV=2	0.002	3.102	2	1	1	1	1	392	43.9	8.91	27	1
High	Master Protein	O43660	Pleiotropic regulator 1 OS=Homo sapiens OX=9606 GN=PLRG1 PE=1 SV=1	0.002	3.099	2	1	2	1	1	514	57.2	9.17	34	1
High	Master Protein	Q9Y3A4	Ribosomal RNA-processing protein 7 homolog A OS=Homo sapiens OX=9606 GN=RRP7A PE=1 SV=2	0.002	3.099	5	1	1	1	1	280	32.3	9.58	32	1
High	Master Protein	Q92785	Zinc finger protein ubi-d4 OS=Homo sapiens OX=9606 GN=DPF2 PE=1 SV=2	0.002	3.096	2	1	1	1	1	391	44.1	6.33	40	1
High	Master Protein	Q92797	Symplekin OS=Homo sapiens OX=9606 GN=SYMPK PE=1 SV=2	0.002	3.086	1	1	1	1	1	1274	141.1	6.13	36	1
High	Master Protein	O95810	Caveolae-associated protein 2 OS=Homo sapiens OX=9606 GN=CAVIN2 PE=1 SV=3	0.002	3.082	3	1	1	1	1	425	47.1	5.21	0	1
High	Master Protein	P53990	IST1 homolog OS=Homo sapiens OX=9606 GN=IST1 PE=1 SV=1	0.002	3.079	2	1	1	1	1	364	39.7	5.35	0	1
High	Master Protein	Q9BZF1	Oxysterol-binding protein-related protein 8 OS=Homo sapiens OX=9606 GN=OSBPL8 PE=1 SV=3	0.002	3.079	1	1	1	1	1	889	101.1	6.96	0	1
High	Master Protein	Q8WUA2	Peptidyl-prolyl cis-trans isomerase-like 4 OS=Homo sapiens OX=9606 GN=PPIL4 PE=1 SV=1	0.002	3.072	3	1	1	1	1	492	57.2	5.92	37	1
High	Master Protein	O14531	Dihydropyrimidinase-related protein 4 OS=Homo sapiens OX=9606 GN=DPYSL4 PE=1 SV=2	0.002	3.068	3	1	1	1	1	572	61.8	7.09	34	1
High	Master Protein	Q8NI36	WD repeat-containing protein 36 OS=Homo sapiens OX=9606 GN=WDR36 PE=1 SV=1	0.002	3.063	2	2	2	2	1	951	105.3	7.53	0	2
High	Master Protein	Q6GMV2	SET and MYND domain-containing protein 5 OS=Homo sapiens OX=9606 GN=SMYD5 PE=1 SV=2	0.002	3.061	2	1	1	1	1	418	47.3	5.05	0	1
High	Master Protein	Q7L9L4	MOB kinase activator 1B OS=Homo sapiens OX=9606 GN=MOB1B PE=1 SV=3	0.002	3.056	11	2	2	2	1	216	25.1	6.73	0	2
High	Master Protein	P46108	Adapter molecule crk OS=Homo sapiens OX=9606 GN=CRK PE=1 SV=2	0.002	3.026	6	2	2	2	1	304	33.8	5.55	0	2
High	Master Protein	Q9UFN0	Protein NipSnap homolog 3A OS=Homo sapiens OX=9606 GN=NIPSNAP3A PE=1 SV=2	0.002	3.022	4	1	1	1	1	247	28.4	9.16	24	1
High	Master Protein	Q96Q11	CCA tRNA nucleotidyltransferase 1, mitochondrial OS=Homo sapiens OX=9606 GN=TRNT1 PE=1 SV=2	0.002	3.02	5	2	2	2	1	434	50.1	8.1	18	2
High	Master Protein	P28340	DNA polymerase delta catalytic subunit OS=Homo sapiens OX=9606 GN=POLD1 PE=1 SV=2	0.002	3.013	1	1	1	1	1	1107	123.6	7.03	25	1
High	Master Protein	O00762	Ubiquitin-conjugating enzyme E2 C OS=Homo sapiens OX=9606 GN=UBE2C PE=1 SV=1	0.002	3.012	17	2	2	2	1	179	19.6	7.37	0	2
High	Master Protein	Q14573	Inositol 1,4,5-trisphosphate receptor type 3 OS=Homo sapiens OX=9606 GN=ITPR3 PE=1 SV=2	0.002	3.005	0	1	1	1	1	2671	303.9	6.48	0	1
High	Master Protein	O43447	Peptidyl-prolyl cis-trans isomerase H OS=Homo sapiens OX=9606 GN=PPIH PE=1 SV=1	0.002	2.99	5	1	1	1	1	177	19.2	8.07	16	1
High	Master Protein	Q13586	Stromal interaction molecule 1 OS=Homo sapiens OX=9606 GN=STIM1 PE=1 SV=3	0.002	2.977	2	1	1	1	1	685	77.4	6.67	28	1
High	Master Protein	Q15785	Mitochondrial import receptor subunit TOM34 OS=Homo sapiens OX=9606 GN=TOMM34 PE=1 SV=2	0.002	2.961	4	1	1	1	1	309	34.5	8.98	0	1
High	Master Protein	P52948	Nuclear pore complex protein Nup98-Nup96 OS=Homo sapiens OX=9606 GN=NUP98 PE=1 SV=4	0.002	2.948	1	1	1	1	1	1817	197.5	6.4	0	1
High	Master Protein	Q14671	Pumilio homolog 1 OS=Homo sapiens OX=9606 GN=PUM1 PE=1 SV=3	0.002	2.944	1	1	1	1	1	1186	126.4	6.84	0	1
High	Master Protein	Q8IV48	3'-5' exoribonuclease 1 OS=Homo sapiens OX=9606 GN=ERI1 PE=1 SV=3	0.002	2.943	4	1	1	1	1	349	40	6.7	43	1
High	Master Protein	Q9H269	Vacuolar protein sorting-associated protein 16 homolog OS=Homo sapiens OX=9606 GN=VPS16 PE=1 SV=2	0.002	2.94	2	1	1	1	1	839	94.6	6.77	0	1
High	Master Protein	O60462	Neuropilin-2 OS=Homo sapiens OX=9606 GN=NRP2 PE=1 SV=3	0.002	2.936	1	1	1	1	1	931	104.8	5.17	0	1
High	Master Protein	Q5VTR2	E3 ubiquitin-protein ligase BRE1A OS=Homo sapiens OX=9606 GN=RNF20 PE=1 SV=2	0.002	2.924	2	2	2	2	1	975	113.6	5.94	0	2
High	Master Protein	P53701	Cytochrome c-type heme lyase OS=Homo sapiens OX=9606 GN=HCCS PE=1 SV=1	0.002	2.917	7	2	2	2	1	268	30.6	6.68	18	2
High	Master Protein	Q9H3P7	Golgi resident protein GCP60 OS=Homo sapiens OX=9606 GN=ACBD3 PE=1 SV=4	0.002	2.904	2	1	1	1	1	528	60.6	5.06	0	1
High	Master Protein	O95336	6-phosphogluconolactonase OS=Homo sapiens OX=9606 GN=PGLS PE=1 SV=2	0.002	2.888	10	1	1	1	1	258	27.5	6.05	0	1
High	Master Protein	Q7L5N1	COP9 signalosome complex subunit 6 OS=Homo sapiens OX=9606 GN=COPS6 PE=1 SV=1	0.002	2.88	5	1	1	1	1	327	36.1	5.73	0	1
High	Master Protein	P18077	60S ribosomal protein L35a OS=Homo sapiens OX=9606 GN=RPL35A PE=1 SV=2	0.002	2.879	16	2	2	2	1	110	12.5	11.06	38	2
High	Master Protein	Q13425	Beta-2-syntrophin OS=Homo sapiens OX=9606 GN=SNTB2 PE=1 SV=1	0.002	2.878	2	1	1	1	1	540	57.9	8.82	24	1
High	Master Protein	O00505	Importin subunit alpha-4 OS=Homo sapiens OX=9606 GN=KPNA3 PE=1 SV=2	0.002	2.876	3	1	1	1	1	521	57.8	4.94	0	1
High	Master Protein	O95169	NADH dehydrogenase [ubiquinone] 1 beta subcomplex subunit 8, mitochondrial OS=Homo sapiens OX=9606 GN=NDUFB8 PE=1 SV=1	0.002	2.875	5	1	1	1	1	186	21.8	6.8	24	1
High	Master Protein	Q14CX7	N-alpha-acetyltransferase 25, NatB auxiliary subunit OS=Homo sapiens OX=9606 GN=NAA25 PE=1 SV=1	0.002	2.872	1	1	1	1	1	972	112.2	6.64	32	1
High	Master Protein	P24539	ATP synthase F(0) complex subunit B1, mitochondrial OS=Homo sapiens OX=9606 GN=ATP5F1 PE=1 SV=2	0.002	2.866	3	1	2	1	1	256	28.9	9.36	45	1
High	Master Protein	P11279	Lysosome-associated membrane glycoprotein 1 OS=Homo sapiens OX=9606 GN=LAMP1 PE=1 SV=3	0.002	2.862	2	1	2	1	1	417	44.9	8.75	48	1
High	Master Protein	Q96FZ7	Charged multivesicular body protein 6 OS=Homo sapiens OX=9606 GN=CHMP6 PE=1 SV=3	0.002	2.859	6	1	1	1	1	201	23.5	5.31	46	1
High	Master Protein	P23368	NAD-dependent malic enzyme, mitochondrial OS=Homo sapiens OX=9606 GN=ME2 PE=1 SV=1	0.002	2.849	4	2	2	2	1	584	65.4	7.61	15	2
High	Master Protein	O75718	Cartilage-associated protein OS=Homo sapiens OX=9606 GN=CRTAP PE=1 SV=1	0.002	2.848	3	1	1	1	1	401	46.5	5.73	0	1
High	Master Protein	Q9Y224	RNA transcription, translation and transport factor protein OS=Homo sapiens OX=9606 GN=RTRAF PE=1 SV=1	0.002	2.847	4	1	1	1	1	244	28.1	6.65	0	1
High	Master Protein	O75717	WD repeat and HMG-box DNA-binding protein 1 OS=Homo sapiens OX=9606 GN=WDHD1 PE=1 SV=1	0.002	2.846	1	1	1	1	1	1129	125.9	5.62	0	1
High	Master Protein	Q9UNP9	Peptidyl-prolyl cis-trans isomerase E OS=Homo sapiens OX=9606 GN=PPIE PE=1 SV=1	0.002	2.829	7	2	2	2	1	301	33.4	5.6	23	2
High	Master Protein	Q9H8H0	Nucleolar protein 11 OS=Homo sapiens OX=9606 GN=NOL11 PE=1 SV=1	0.002	2.828	2	1	1	1	1	719	81.1	6.07	0	1
High	Master Protein	Q9BT22	Chitobiosyldiphosphodolichol beta-mannosyltransferase OS=Homo sapiens OX=9606 GN=ALG1 PE=1 SV=2	0.002	2.824	2	1	1	1	1	464	52.5	7.23	0	1
High	Master Protein	O75787	Renin receptor OS=Homo sapiens OX=9606 GN=ATP6AP2 PE=1 SV=2	0.002	2.822	2	1	1	1	1	350	39	6.1	0	1
High	Master Protein	O00291	Huntingtin-interacting protein 1 OS=Homo sapiens OX=9606 GN=HIP1 PE=1 SV=5	0.002	2.822	2	1	1	1	1	1037	116.1	5.3	23	1
High	Master Protein	P46379	Large proline-rich protein BAG6 OS=Homo sapiens OX=9606 GN=BAG6 PE=1 SV=2	0.002	2.819	2	2	2	2	1	1132	119.3	5.6	0	2
High	Master Protein	Q00577	Transcriptional activator protein Pur-alpha OS=Homo sapiens OX=9606 GN=PURA PE=1 SV=2	0.002	2.819	3	1	1	1	1	322	34.9	6.44	42	1
High	Master Protein	Q9H299	SH3 domain-binding glutamic acid-rich-like protein 3 OS=Homo sapiens OX=9606 GN=SH3BGRL3 PE=1 SV=1	0.002	2.81	20	1	1	1	1	93	10.4	4.93	18	1
High	Master Protein	P11717	Cation-independent mannose-6-phosphate receptor OS=Homo sapiens OX=9606 GN=IGF2R PE=1 SV=3	0.002	2.807	1	2	2	2	1	2491	274.2	5.94	24	2
High	Master Protein	O15400	Syntaxin-7 OS=Homo sapiens OX=9606 GN=STX7 PE=1 SV=4	0.002	2.803	6	1	1	1	1	261	29.8	5.55	27	1
High	Master Protein	Q96S52	GPI transamidase component PIG-S OS=Homo sapiens OX=9606 GN=PIGS PE=1 SV=3	0.002	2.785	1	1	1	1	1	555	61.6	6.49	0	1
High	Master Protein	Q96DV4	39S ribosomal protein L38, mitochondrial OS=Homo sapiens OX=9606 GN=MRPL38 PE=1 SV=2	0.002	2.785	3	1	1	1	1	380	44.6	7.53	29	1
High	Master Protein	Q9NW64	Pre-mRNA-splicing factor RBM22 OS=Homo sapiens OX=9606 GN=RBM22 PE=1 SV=1	0.002	2.784	3	1	1	1	1	420	46.9	8.54	0	1
High	Master Protein	P57740	Nuclear pore complex protein Nup107 OS=Homo sapiens OX=9606 GN=NUP107 PE=1 SV=1	0.002	2.778	2	2	2	2	1	925	106.3	5.43	0	2
High	Master Protein	Q9BXS5	AP-1 complex subunit mu-1 OS=Homo sapiens OX=9606 GN=AP1M1 PE=1 SV=3	0.002	2.776	6	2	2	2	1	423	48.6	7.3	15	2
High	Master Protein	Q9H910	Jupiter microtubule associated homolog 2 OS=Homo sapiens OX=9606 GN=JPT2 PE=1 SV=1	0.002	2.773	7	1	1	1	1	190	20.1	9.26	0	1
High	Master Protein	Q8N6T3	ADP-ribosylation factor GTPase-activating protein 1 OS=Homo sapiens OX=9606 GN=ARFGAP1 PE=1 SV=2	0.002	2.768	2	1	1	1	1	406	44.6	5.66	0	1
High	Master Protein	Q16186	Proteasomal ubiquitin receptor ADRM1 OS=Homo sapiens OX=9606 GN=ADRM1 PE=1 SV=2	0.002	2.761	4	1	1	1	1	407	42.1	5.07	40	1
High	Master Protein	Q9NWU5	39S ribosomal protein L22, mitochondrial OS=Homo sapiens OX=9606 GN=MRPL22 PE=1 SV=1	0.002	2.755	6	1	1	1	1	206	23.6	9.94	35	1
High	Master Protein	Q13564	NEDD8-activating enzyme E1 regulatory subunit OS=Homo sapiens OX=9606 GN=NAE1 PE=1 SV=1	0.002	2.754	2	1	1	1	1	534	60.2	5.4	23	1
High	Master Protein	P55011	Solute carrier family 12 member 2 OS=Homo sapiens OX=9606 GN=SLC12A2 PE=1 SV=1	0.002	2.75	1	1	1	1	1	1212	131.4	6.4	0	1
High	Master Protein	Q9HAV4	Exportin-5 OS=Homo sapiens OX=9606 GN=XPO5 PE=1 SV=1	0.002	2.748	1	2	2	2	1	1204	136.2	5.8	22	2
High	Master Protein	Q9BV81	ER membrane protein complex subunit 6 OS=Homo sapiens OX=9606 GN=EMC6 PE=1 SV=1	0.002	2.746	11	1	1	1	1	110	12	10.07	0	1
High	Master Protein	O15382	Branched-chain-amino-acid aminotransferase, mitochondrial OS=Homo sapiens OX=9606 GN=BCAT2 PE=1 SV=2	0.002	2.744	3	1	1	1	1	392	44.3	8.65	0	1
High	Master Protein	P13987	CD59 glycoprotein OS=Homo sapiens OX=9606 GN=CD59 PE=1 SV=1	0.002	2.744	6	1	1	1	1	128	14.2	6.48	48	1
High	Master Protein	Q13616	Cullin-1 OS=Homo sapiens OX=9606 GN=CUL1 PE=1 SV=2	0.002	2.74	2	2	2	2	1	776	89.6	8	17	2
High	Master Protein	Q14258	E3 ubiquitin/ISG15 ligase TRIM25 OS=Homo sapiens OX=9606 GN=TRIM25 PE=1 SV=2	0.002	2.734	1	1	1	1	1	630	70.9	8.09	0	1
High	Master Protein	Q14738	Serine/threonine-protein phosphatase 2A 56 kDa regulatory subunit delta isoform OS=Homo sapiens OX=9606 GN=PPP2R5D PE=1 SV=1	0.002	2.733	2	1	2	1	1	602	69.9	8.13	20	1
High	Master Protein	Q6P1M0	Long-chain fatty acid transport protein 4 OS=Homo sapiens OX=9606 GN=SLC27A4 PE=1 SV=1	0.002	2.73	1	1	1	1	1	643	72	8.47	0	1
High	Master Protein	P61165	Transmembrane protein 258 OS=Homo sapiens OX=9606 GN=TMEM258 PE=1 SV=1	0.002	2.729	10	1	1	1	1	79	9.1	5.83	0	1
High	Master Protein	O14965	Aurora kinase A OS=Homo sapiens OX=9606 GN=AURKA PE=1 SV=2	0.003	2.728	2	1	1	1	1	403	45.8	9.39	0	1
High	Master Protein	Q9Y5X3	Sorting nexin-5 OS=Homo sapiens OX=9606 GN=SNX5 PE=1 SV=1	0.003	2.727	4	1	1	1	1	404	46.8	6.76	26	1
High	Master Protein	P45954	Short/branched chain specific acyl-CoA dehydrogenase, mitochondrial OS=Homo sapiens OX=9606 GN=ACADSB PE=1 SV=1	0.003	2.726	2	1	1	1	1	432	47.5	6.99	30	1
High	Master Protein	Q13155	Aminoacyl tRNA synthase complex-interacting multifunctional protein 2 OS=Homo sapiens OX=9606 GN=AIMP2 PE=1 SV=2	0.003	2.724	3	1	1	1	1	320	35.3	8.22	47	1
High	Master Protein	Q9H490	Phosphatidylinositol glycan anchor biosynthesis class U protein OS=Homo sapiens OX=9606 GN=PIGU PE=1 SV=3	0.003	2.722	3	1	1	1	1	435	50	7.72	21	1
High	Master Protein	Q01469	Fatty acid-binding protein 5 OS=Homo sapiens OX=9606 GN=FABP5 PE=1 SV=3	0.003	2.703	7	1	1	1	1	135	15.2	7.01	0	1
High	Master Protein	Q96DZ1	Endoplasmic reticulum lectin 1 OS=Homo sapiens OX=9606 GN=ERLEC1 PE=1 SV=1	0.003	2.694	2	1	1	1	1	483	54.8	6.28	0	1
High	Master Protein	Q0VGL1	Ragulator complex protein LAMTOR4 OS=Homo sapiens OX=9606 GN=LAMTOR4 PE=1 SV=1	0.003	2.688	10	1	1	1	1	99	10.7	6.54	0	1
High	Master Protein	O43148	mRNA cap guanine-N7 methyltransferase OS=Homo sapiens OX=9606 GN=RNMT PE=1 SV=1	0.003	2.686	4	1	1	1	1	476	54.8	6.61	28	1
High	Master Protein	Q9BWJ5	Splicing factor 3B subunit 5 OS=Homo sapiens OX=9606 GN=SF3B5 PE=1 SV=1	0.003	2.682	10	1	1	1	1	86	10.1	6.35	0	1
High	Master Protein	Q99426	Tubulin-folding cofactor B OS=Homo sapiens OX=9606 GN=TBCB PE=1 SV=2	0.003	2.681	6	2	2	2	1	244	27.3	5.15	0	2
High	Master Protein	P11047	Laminin subunit gamma-1 OS=Homo sapiens OX=9606 GN=LAMC1 PE=1 SV=3	0.003	2.678	1	1	1	1	1	1609	177.5	5.12	30	1
High	Master Protein	O00203	AP-3 complex subunit beta-1 OS=Homo sapiens OX=9606 GN=AP3B1 PE=1 SV=3	0.003	2.674	1	1	2	1	1	1094	121.2	6.04	0	1
High	Master Protein	O14949	Cytochrome b-c1 complex subunit 8 OS=Homo sapiens OX=9606 GN=UQCRQ PE=1 SV=4	0.003	2.672	16	1	1	1	1	82	9.9	10.08	0	1
High	Master Protein	P83111	Serine beta-lactamase-like protein LACTB, mitochondrial OS=Homo sapiens OX=9606 GN=LACTB PE=1 SV=2	0.003	2.671	2	1	1	1	1	547	60.7	8.53	0	1
High	Master Protein	O95361	Tripartite motif-containing protein 16 OS=Homo sapiens OX=9606 GN=TRIM16 PE=1 SV=3	0.003	2.671	2	1	1	1	1	564	63.9	5.49	29	1
High	Master Protein	Q9BUP3	Oxidoreductase HTATIP2 OS=Homo sapiens OX=9606 GN=HTATIP2 PE=1 SV=2	0.003	2.651	3	1	1	1	1	242	27	8.38	32	1
High	Master Protein	Q8WUY1	Protein THEM6 OS=Homo sapiens OX=9606 GN=THEM6 PE=1 SV=2	0.003	2.647	4	1	1	1	1	208	23.9	9.55	0	1
High	Master Protein	O75116	Rho-associated protein kinase 2 OS=Homo sapiens OX=9606 GN=ROCK2 PE=1 SV=4	0.003	2.642	1	1	1	1	1	1388	160.8	6.02	27	1
High	Master Protein	Q8N183	NADH dehydrogenase [ubiquinone] 1 alpha subcomplex assembly factor 2 OS=Homo sapiens OX=9606 GN=NDUFAF2 PE=1 SV=1	0.003	2.64	9	2	2	2	1	169	19.8	8.97	0	2
High	Master Protein	Q15796	Mothers against decapentaplegic homolog 2 OS=Homo sapiens OX=9606 GN=SMAD2 PE=1 SV=1	0.003	2.633	5	2	2	2	1	467	52.3	6.58	16	2
High	Master Protein	Q96ER9	Coiled-coil domain-containing protein 51 OS=Homo sapiens OX=9606 GN=CCDC51 PE=1 SV=2	0.003	2.631	2	1	1	1	1	411	45.8	8.19	40	1
High	Master Protein	Q969H8	Myeloid-derived growth factor OS=Homo sapiens OX=9606 GN=MYDGF PE=1 SV=1	0.003	2.629	5	1	2	1	1	173	18.8	6.68	14	1
High	Master Protein	Q9NQ50	39S ribosomal protein L40, mitochondrial OS=Homo sapiens OX=9606 GN=MRPL40 PE=1 SV=1	0.003	2.624	8	1	1	1	1	206	24.5	9.63	20	1
High	Master Protein	Q96GK7	Fumarylacetoacetate hydrolase domain-containing protein 2A OS=Homo sapiens OX=9606 GN=FAHD2A PE=1 SV=1	0.003	2.621	4	1	1	1	1	314	34.6	8.24	17	1
High	Master Protein	Q9NRX2	39S ribosomal protein L17, mitochondrial OS=Homo sapiens OX=9606 GN=MRPL17 PE=1 SV=1	0.003	2.618	5	1	1	1	1	175	20	10.11	0	1
High	Master Protein	Q92530	Proteasome inhibitor PI31 subunit OS=Homo sapiens OX=9606 GN=PSMF1 PE=1 SV=2	0.003	2.616	6	1	1	1	1	271	29.8	5.74	0	1
High	Master Protein	P63027	Vesicle-associated membrane protein 2 OS=Homo sapiens OX=9606 GN=VAMP2 PE=1 SV=3	0.003	2.613	21	1	1	1	1	116	12.7	8.13	0	1
High	Master Protein	Q03135	Caveolin-1 OS=Homo sapiens OX=9606 GN=CAV1 PE=1 SV=4	0.003	2.613	5	1	1	1	1	178	20.5	6.02	36	1
High	Master Protein	Q9Y4W2	Ribosomal biogenesis protein LAS1L OS=Homo sapiens OX=9606 GN=LAS1L PE=1 SV=2	0.003	2.612	2	2	2	2	1	734	83	4.73	0	2
High	Master Protein	P61009	Signal peptidase complex subunit 3 OS=Homo sapiens OX=9606 GN=SPCS3 PE=1 SV=1	0.003	2.596	5	1	1	1	1	180	20.3	8.62	29	1
High	Master Protein	Q92466	DNA damage-binding protein 2 OS=Homo sapiens OX=9606 GN=DDB2 PE=1 SV=1	0.003	2.589	3	1	1	1	1	427	47.8	9.47	0	1
High	Master Protein	P29372	DNA-3-methyladenine glycosylase OS=Homo sapiens OX=9606 GN=MPG PE=1 SV=3	0.003	2.575	5	1	1	1	1	298	32.8	9.57	24	1
High	Master Protein	Q9NZZ3	Charged multivesicular body protein 5 OS=Homo sapiens OX=9606 GN=CHMP5 PE=1 SV=1	0.003	2.574	10	1	1	1	1	219	24.6	4.83	0	1
High	Master Protein	Q8TB61	Adenosine 3'-phospho 5'-phosphosulfate transporter 1 OS=Homo sapiens OX=9606 GN=SLC35B2 PE=1 SV=1	0.003	2.57	3	1	1	1	1	432	47.5	9.16	16	1
High	Master Protein	P56385	ATP synthase subunit e, mitochondrial OS=Homo sapiens OX=9606 GN=ATP5ME PE=1 SV=2	0.003	2.569	25	2	2	2	1	69	7.9	9.35	0	2
High	Master Protein	O43676	NADH dehydrogenase [ubiquinone] 1 beta subcomplex subunit 3 OS=Homo sapiens OX=9606 GN=NDUFB3 PE=1 SV=3	0.003	2.567	10	1	1	1	1	98	11.4	9.2	28	1
High	Master Protein	Q9C0B1	Alpha-ketoglutarate-dependent dioxygenase FTO OS=Homo sapiens OX=9606 GN=FTO PE=1 SV=3	0.003	2.564	2	1	1	1	1	505	58.2	5.22	33	1
High	Master Protein	Q9BRA2	Thioredoxin domain-containing protein 17 OS=Homo sapiens OX=9606 GN=TXNDC17 PE=1 SV=1	0.003	2.56	8	1	2	1	1	123	13.9	5.52	46	1
High	Master Protein	O43592	Exportin-T OS=Homo sapiens OX=9606 GN=XPOT PE=1 SV=2	0.003	2.559	1	1	1	1	1	962	109.9	5.39	0	1
High	Master Protein	O60216	Double-strand-break repair protein rad21 homolog OS=Homo sapiens OX=9606 GN=RAD21 PE=1 SV=2	0.003	2.553	4	1	1	1	1	631	71.6	4.65	16	1
High	Master Protein	P62487	DNA-directed RNA polymerase II subunit RPB7 OS=Homo sapiens OX=9606 GN=POLR2G PE=1 SV=1	0.003	2.552	5	1	1	1	1	172	19.3	5.54	20	1
High	Master Protein	Q9NUQ9	Protein FAM49B OS=Homo sapiens OX=9606 GN=FAM49B PE=1 SV=1	0.003	2.551	4	1	1	1	1	324	36.7	6.06	24	1
High	Master Protein	Q99829	Copine-1 OS=Homo sapiens OX=9606 GN=CPNE1 PE=1 SV=1	0.003	2.55	3	2	2	2	1	537	59	5.83	16	2
High	Master Protein	Q9UM22	Mammalian ependymin-related protein 1 OS=Homo sapiens OX=9606 GN=EPDR1 PE=1 SV=2	0.003	2.545	5	1	1	1	1	224	25.4	6.6	0	1
High	Master Protein	Q13217	DnaJ homolog subfamily C member 3 OS=Homo sapiens OX=9606 GN=DNAJC3 PE=1 SV=1	0.003	2.545	6	2	2	2	1	504	57.5	6.15	21	2
High	Master Protein	Q6XE24	RNA-binding motif, single-stranded-interacting protein 3 OS=Homo sapiens OX=9606 GN=RBMS3 PE=1 SV=1	0.003	2.542	3	1	1	1	1	437	47.8	8.03	0	1
High	Master Protein	Q15424	Scaffold attachment factor B1 OS=Homo sapiens OX=9606 GN=SAFB PE=1 SV=4	0.003	2.54	1	1	1	1	1	915	102.6	5.47	0	1
High	Master Protein	Q9BUR5	MICOS complex subunit MIC26 OS=Homo sapiens OX=9606 GN=APOO PE=1 SV=1	0.003	2.539	8	1	1	1	1	198	22.3	9.13	0	1
High	Master Protein	P02788	Lactotransferrin OS=Homo sapiens OX=9606 GN=LTF PE=1 SV=6	0.003	2.535	1	1	1	1	1	710	78.1	8.12	40	1
High	Master Protein	P49591	Serine--tRNA ligase, cytoplasmic OS=Homo sapiens OX=9606 GN=SARS PE=1 SV=3	0.003	2.534	2	1	1	1	1	514	58.7	6.43	0	1
High	Master Protein	Q12769	Nuclear pore complex protein Nup160 OS=Homo sapiens OX=9606 GN=NUP160 PE=1 SV=3	0.003	2.534	1	1	1	1	1	1436	162	5.5	36	1
High	Master Protein	Q93050	V-type proton ATPase 116 kDa subunit a isoform 1 OS=Homo sapiens OX=9606 GN=ATP6V0A1 PE=1 SV=3	0.003	2.533	1	1	1	1	1	837	96.4	6.43	0	1
High	Master Protein	Q05519	Serine/arginine-rich splicing factor 11 OS=Homo sapiens OX=9606 GN=SRSF11 PE=1 SV=1	0.003	2.53	2	1	2	1	1	484	53.5	10.52	52	1
High	Master Protein	Q96T88	E3 ubiquitin-protein ligase UHRF1 OS=Homo sapiens OX=9606 GN=UHRF1 PE=1 SV=1	0.003	2.524	1	1	1	1	1	793	89.8	7.56	0	1
High	Master Protein	P51570	Galactokinase OS=Homo sapiens OX=9606 GN=GALK1 PE=1 SV=1	0.003	2.52	3	1	2	1	1	392	42.2	6.46	17	1
High	Master Protein	O75175	CCR4-NOT transcription complex subunit 3 OS=Homo sapiens OX=9606 GN=CNOT3 PE=1 SV=1	0.003	2.518	1	1	1	1	1	753	81.8	6.2	0	1
High	Master Protein	Q9Y3E0	Vesicle transport protein GOT1B OS=Homo sapiens OX=9606 GN=GOLT1B PE=1 SV=1	0.003	2.514	16	2	2	2	1	138	15.4	10.36	19	2
High	Master Protein	Q7L5D6	Golgi to ER traffic protein 4 homolog OS=Homo sapiens OX=9606 GN=GET4 PE=1 SV=1	0.003	2.514	4	1	1	1	1	327	36.5	5.41	0	1
High	Master Protein	P48637	Glutathione synthetase OS=Homo sapiens OX=9606 GN=GSS PE=1 SV=1	0.003	2.508	2	1	1	1	1	474	52.4	5.92	0	1
High	Master Protein	Q15166	Serum paraoxonase/lactonase 3 OS=Homo sapiens OX=9606 GN=PON3 PE=1 SV=3	0.003	2.506	5	1	1	1	1	354	39.6	5.41	30	1
High	Master Protein	O14657	Torsin-1B OS=Homo sapiens OX=9606 GN=TOR1B PE=1 SV=2	0.003	2.499	2	1	1	1	1	336	38	8.54	0	1
High	Master Protein	Q16637	Survival motor neuron protein OS=Homo sapiens OX=9606 GN=SMN1 PE=1 SV=1	0.003	2.499	6	1	1	1	1	294	31.8	6.55	25	1
High	Master Protein	Q96B36	Proline-rich AKT1 substrate 1 OS=Homo sapiens OX=9606 GN=AKT1S1 PE=1 SV=1	0.003	2.493	7	1	1	1	1	256	27.4	4.75	0	1
High	Master Protein	Q9Y2L1	Exosome complex exonuclease RRP44 OS=Homo sapiens OX=9606 GN=DIS3 PE=1 SV=2	0.004	2.479	1	1	1	1	1	958	108.9	7.14	0	1
High	Master Protein	O94832	Unconventional myosin-Id OS=Homo sapiens OX=9606 GN=MYO1D PE=1 SV=2	0.004	2.473	3	2	2	2	1	1006	116.1	9.39	0	2
High	Master Protein	Q9Y6V7	Probable ATP-dependent RNA helicase DDX49 OS=Homo sapiens OX=9606 GN=DDX49 PE=1 SV=1	0.004	2.47	2	1	1	1	1	483	54.2	9.06	21	1
High	Master Protein	O43583	Density-regulated protein OS=Homo sapiens OX=9606 GN=DENR PE=1 SV=2	0.004	2.469	4	1	1	1	1	198	22.1	5.3	0	1
High	Master Protein	Q13190	Syntaxin-5 OS=Homo sapiens OX=9606 GN=STX5 PE=1 SV=2	0.004	2.465	3	1	1	1	1	355	39.6	9.16	24	1
High	Master Protein	Q9P2I0	Cleavage and polyadenylation specificity factor subunit 2 OS=Homo sapiens OX=9606 GN=CPSF2 PE=1 SV=2	0.004	2.462	2	1	1	1	1	782	88.4	5.11	40	1
High	Master Protein	Q9Y221	60S ribosome subunit biogenesis protein NIP7 homolog OS=Homo sapiens OX=9606 GN=NIP7 PE=1 SV=1	0.004	2.462	8	1	2	1	1	180	20.4	8.51	0	1
High	Master Protein	Q9H0L4	Cleavage stimulation factor subunit 2 tau variant OS=Homo sapiens OX=9606 GN=CSTF2T PE=1 SV=1	0.004	2.457	4	2	2	2	1	616	64.4	7.25	0	2
High	Master Protein	Q9NZN4	EH domain-containing protein 2 OS=Homo sapiens OX=9606 GN=EHD2 PE=1 SV=2	0.004	2.454	4	2	2	2	1	543	61.1	6.46	0	2
High	Master Protein	O75955	Flotillin-1 OS=Homo sapiens OX=9606 GN=FLOT1 PE=1 SV=3	0.004	2.446	3	1	1	1	1	427	47.3	7.49	0	1
High	Master Protein	Q9H6X2	Anthrax toxin receptor 1 OS=Homo sapiens OX=9606 GN=ANTXR1 PE=1 SV=2	0.004	2.444	2	1	1	1	1	564	62.7	7.61	0	1
High	Master Protein	Q9NPH2	Inositol-3-phosphate synthase 1 OS=Homo sapiens OX=9606 GN=ISYNA1 PE=1 SV=1	0.004	2.443	4	1	1	1	1	558	61	5.76	0	1
High	Master Protein	Q9BWU0	Kanadaptin OS=Homo sapiens OX=9606 GN=SLC4A1AP PE=1 SV=1	0.004	2.442	3	1	1	1	1	796	88.8	5.19	0	1
High	Master Protein	O95864	Fatty acid desaturase 2 OS=Homo sapiens OX=9606 GN=FADS2 PE=1 SV=1	0.004	2.44	2	1	1	1	1	444	52.2	8.82	0	1
High	Master Protein	Q8NFQ8	Torsin-1A-interacting protein 2 OS=Homo sapiens OX=9606 GN=TOR1AIP2 PE=1 SV=1	0.004	2.439	2	1	1	1	1	470	51.2	4.96	29	1
High	Master Protein	Q13423	NAD(P) transhydrogenase, mitochondrial OS=Homo sapiens OX=9606 GN=NNT PE=1 SV=3	0.004	2.435	2	1	1	1	1	1086	113.8	8.09	22	1
High	Master Protein	Q9NWB6	Arginine and glutamate-rich protein 1 OS=Homo sapiens OX=9606 GN=ARGLU1 PE=1 SV=1	0.004	2.434	3	1	1	1	1	273	33.2	10.35	0	1
High	Master Protein	Q9H1X1	Radial spoke head protein 9 homolog OS=Homo sapiens OX=9606 GN=RSPH9 PE=1 SV=1	0.004	2.432	4	1	1	1	1	276	31.3	5.43	0	1
High	Master Protein	Q9UKY7	Protein CDV3 homolog OS=Homo sapiens OX=9606 GN=CDV3 PE=1 SV=1	0.004	2.431	3	1	1	1	1	258	27.3	6.4	20	1
High	Master Protein	Q13740	CD166 antigen OS=Homo sapiens OX=9606 GN=ALCAM PE=1 SV=2	0.004	2.425	2	1	1	1	1	583	65.1	6.25	13	1
High	Master Protein	Q9NP79	Vacuolar protein sorting-associated protein VTA1 homolog OS=Homo sapiens OX=9606 GN=VTA1 PE=1 SV=1	0.004	2.424	5	1	1	1	1	307	33.9	6.29	16	1
High	Master Protein	Q96EK4	THAP domain-containing protein 11 OS=Homo sapiens OX=9606 GN=THAP11 PE=1 SV=2	0.004	2.422	3	1	1	1	1	314	34.4	8.98	30	1
High	Master Protein	Q96JP2	Unconventional myosin-XVB OS=Homo sapiens OX=9606 GN=MYO15B PE=1 SV=3	0.004	2.42	1	1	1	1	1	1530	167	8.47	0	1
High	Master Protein	Q99436	Proteasome subunit beta type-7 OS=Homo sapiens OX=9606 GN=PSMB7 PE=1 SV=1	0.004	2.42	10	2	2	2	1	277	29.9	7.68	0	2
High	Master Protein	Q9NR50	Translation initiation factor eIF-2B subunit gamma OS=Homo sapiens OX=9606 GN=EIF2B3 PE=1 SV=1	0.005	2.407	2	1	1	1	1	452	50.2	6.47	0	1
High	Master Protein	A8MWX3	Putative WAS protein family homolog 4 OS=Homo sapiens OX=9606 GN=WASH4P PE=5 SV=1	0.005	2.405	3	1	1	1	1	477	51.6	6.67	17	1
High	Master Protein	Q86X55	Histone-arginine methyltransferase CARM1 OS=Homo sapiens OX=9606 GN=CARM1 PE=1 SV=3	0.005	2.402	3	1	1	1	1	608	65.8	6.73	0	1
High	Master Protein	Q4KWH8	1-phosphatidylinositol 4,5-bisphosphate phosphodiesterase eta-1 OS=Homo sapiens OX=9606 GN=PLCH1 PE=1 SV=1	0.005	2.402	0	1	2	1	1	1693	189.1	7.74	41	1
High	Master Protein	Q9NZD8	Maspardin OS=Homo sapiens OX=9606 GN=SPG21 PE=1 SV=1	0.005	2.398	3	1	1	1	1	308	34.9	6.28	0	1
High	Master Protein	P43307	Translocon-associated protein subunit alpha OS=Homo sapiens OX=9606 GN=SSR1 PE=1 SV=3	0.005	2.394	3	1	1	1	1	286	32.2	4.49	46	1
High	Master Protein	P40938	Replication factor C subunit 3 OS=Homo sapiens OX=9606 GN=RFC3 PE=1 SV=2	0.005	2.39	2	1	1	1	1	356	40.5	8.34	0	1
High	Master Protein	P15586	N-acetylglucosamine-6-sulfatase OS=Homo sapiens OX=9606 GN=GNS PE=1 SV=3	0.005	2.388	2	1	1	1	1	552	62	8.31	20	1
High	Master Protein	O00560	Syntenin-1 OS=Homo sapiens OX=9606 GN=SDCBP PE=1 SV=1	0.005	2.379	4	1	1	1	1	298	32.4	7.53	0	1
High	Master Protein	Q49A26	Putative oxidoreductase GLYR1 OS=Homo sapiens OX=9606 GN=GLYR1 PE=1 SV=3	0.005	2.377	2	1	1	1	1	553	60.5	9.17	21	1
High	Master Protein	P02794	Ferritin heavy chain OS=Homo sapiens OX=9606 GN=FTH1 PE=1 SV=2	0.005	2.372	4	1	1	1	1	183	21.2	5.55	30	1
High	Master Protein	O00330	Pyruvate dehydrogenase protein X component, mitochondrial OS=Homo sapiens OX=9606 GN=PDHX PE=1 SV=3	0.005	2.371	2	1	1	1	1	501	54.1	8.66	0	1
High	Master Protein	Q13084	39S ribosomal protein L28, mitochondrial OS=Homo sapiens OX=9606 GN=MRPL28 PE=1 SV=4	0.005	2.37	3	1	1	1	1	256	30.1	8.29	30	1
High	Master Protein	Q12996	Cleavage stimulation factor subunit 3 OS=Homo sapiens OX=9606 GN=CSTF3 PE=1 SV=1	0.005	2.367	1	1	1	1	1	717	82.9	8.12	37	1
High	Master Protein	O00170	AH receptor-interacting protein OS=Homo sapiens OX=9606 GN=AIP PE=1 SV=2	0.005	2.36	4	1	1	1	1	330	37.6	6.29	0	1
High	Master Protein	Q8IUF8	Ribosomal oxygenase 2 OS=Homo sapiens OX=9606 GN=RIOX2 PE=1 SV=1	0.005	2.353	3	1	1	1	1	465	52.8	6.7	25	1
High	Master Protein	Q6P4A7	Sideroflexin-4 OS=Homo sapiens OX=9606 GN=SFXN4 PE=1 SV=1	0.005	2.334	4	1	1	1	1	337	38	9.19	16	1
High	Master Protein	Q9UNN5	FAS-associated factor 1 OS=Homo sapiens OX=9606 GN=FAF1 PE=1 SV=2	0.005	2.33	2	1	1	1	1	650	73.9	4.88	25	1
High	Master Protein	P52758	2-iminobutanoate/2-iminopropanoate deaminase OS=Homo sapiens OX=9606 GN=RIDA PE=1 SV=1	0.005	2.327	12	1	1	1	1	137	14.5	8.68	17	1
High	Master Protein	Q9BVJ6	U3 small nucleolar RNA-associated protein 14 homolog A OS=Homo sapiens OX=9606 GN=UTP14A PE=1 SV=1	0.005	2.324	2	1	1	1	1	771	87.9	7.87	0	1
High	Master Protein	Q9BRJ2	39S ribosomal protein L45, mitochondrial OS=Homo sapiens OX=9606 GN=MRPL45 PE=1 SV=2	0.005	2.323	3	1	1	1	1	306	35.3	9.03	15	1
High	Master Protein	Q7L0Y3	tRNA methyltransferase 10 homolog C OS=Homo sapiens OX=9606 GN=TRMT10C PE=1 SV=2	0.005	2.322	4	2	2	2	1	403	47.3	9.36	0	2
High	Master Protein	Q16718	NADH dehydrogenase [ubiquinone] 1 alpha subcomplex subunit 5 OS=Homo sapiens OX=9606 GN=NDUFA5 PE=1 SV=3	0.005	2.314	13	1	1	1	1	116	13.5	5.99	24	1
High	Master Protein	Q96L92	Sorting nexin-27 OS=Homo sapiens OX=9606 GN=SNX27 PE=1 SV=2	0.005	2.313	2	1	1	1	1	541	61.2	6.49	0	1
High	Master Protein	Q7Z7H5	Transmembrane emp24 domain-containing protein 4 OS=Homo sapiens OX=9606 GN=TMED4 PE=1 SV=1	0.005	2.307	4	1	1	1	1	227	25.9	8.28	0	1
High	Master Protein	Q9BSH4	Translational activator of cytochrome c oxidase 1 OS=Homo sapiens OX=9606 GN=TACO1 PE=1 SV=1	0.005	2.294	6	1	1	1	1	297	32.5	8.13	0	1
High	Master Protein	P02792	Ferritin light chain OS=Homo sapiens OX=9606 GN=FTL PE=1 SV=2	0.005	2.292	9	1	1	1	1	175	20	5.78	16	1
High	Master Protein	P25325	3-mercaptopyruvate sulfurtransferase OS=Homo sapiens OX=9606 GN=MPST PE=1 SV=3	0.005	2.278	5	1	1	1	1	297	33.2	6.6	25	1
High	Master Protein	Q9UJX2	Cell division cycle protein 23 homolog OS=Homo sapiens OX=9606 GN=CDC23 PE=1 SV=3	0.005	2.278	2	1	1	1	1	597	68.8	7.02	37	1
High	Master Protein	Q96KA5	Cleft lip and palate transmembrane protein 1-like protein OS=Homo sapiens OX=9606 GN=CLPTM1L PE=1 SV=1	0.005	2.276	3	1	1	1	1	538	62.2	8.56	27	1
High	Master Protein	Q9BV36	Melanophilin OS=Homo sapiens OX=9606 GN=MLPH PE=1 SV=1	0.005	2.275	2	1	1	1	1	600	65.9	6.07	0	1
High	Master Protein	Q7Z2T5	TRMT1-like protein OS=Homo sapiens OX=9606 GN=TRMT1L PE=1 SV=2	0.005	2.272	1	1	1	1	1	733	81.7	7.88	0	1
High	Master Protein	Q96CP6	GRAM domain-containing protein 1A OS=Homo sapiens OX=9606 GN=GRAMD1A PE=1 SV=2	0.005	2.272	2	1	1	1	1	724	80.6	6.74	0	1
High	Master Protein	Q969G3	SWI/SNF-related matrix-associated actin-dependent regulator of chromatin subfamily E member 1 OS=Homo sapiens OX=9606 GN=SMARCE1 PE=1 SV=2	0.005	2.264	3	1	1	1	1	411	46.6	4.88	0	1
High	Master Protein	P30049	ATP synthase subunit delta, mitochondrial OS=Homo sapiens OX=9606 GN=ATP5F1D PE=1 SV=2	0.005	2.262	5	1	1	1	1	168	17.5	5.49	0	1
High	Master Protein	O43681	ATPase ASNA1 OS=Homo sapiens OX=9606 GN=ASNA1 PE=1 SV=2	0.005	2.247	3	1	1	1	1	348	38.8	4.91	33	1
High	Master Protein	P15374	Ubiquitin carboxyl-terminal hydrolase isozyme L3 OS=Homo sapiens OX=9606 GN=UCHL3 PE=1 SV=1	0.005	2.244	7	1	1	1	1	230	26.2	4.92	23	1
High	Master Protein	Q9Y3E7	Charged multivesicular body protein 3 OS=Homo sapiens OX=9606 GN=CHMP3 PE=1 SV=3	0.005	2.24	4	1	1	1	1	222	25.1	5.12	23	1
High	Master Protein	Q8NG31	Kinetochore scaffold 1 OS=Homo sapiens OX=9606 GN=KNL1 PE=1 SV=3	0.005	2.239	0	1	1	1	1	2342	265.2	5.47	0	1
High	Master Protein	Q08495	Dematin OS=Homo sapiens OX=9606 GN=DMTN PE=1 SV=3	0.005	2.237	3	1	1	1	1	405	45.5	8.88	0	1
High	Master Protein	Q9BTD8	RNA-binding protein 42 OS=Homo sapiens OX=9606 GN=RBM42 PE=1 SV=1	0.005	2.229	4	1	1	1	1	480	50.4	9.63	25	1
High	Master Protein	Q96AY3	Peptidyl-prolyl cis-trans isomerase FKBP10 OS=Homo sapiens OX=9606 GN=FKBP10 PE=1 SV=1	0.005	2.214	2	1	1	1	1	582	64.2	5.62	21	1
High	Master Protein	P30085	UMP-CMP kinase OS=Homo sapiens OX=9606 GN=CMPK1 PE=1 SV=3	0.006	2.196	4	1	1	1	1	196	22.2	5.57	0	1
High	Master Protein	Q9Y2R5	28S ribosomal protein S17, mitochondrial OS=Homo sapiens OX=9606 GN=MRPS17 PE=1 SV=1	0.006	2.195	7	1	1	1	1	130	14.5	9.85	0	1
High	Master Protein	P09132	Signal recognition particle 19 kDa protein OS=Homo sapiens OX=9606 GN=SRP19 PE=1 SV=3	0.006	2.194	8	1	1	1	1	144	16.1	9.85	0	1
High	Master Protein	Q9UHR4	Brain-specific angiogenesis inhibitor 1-associated protein 2-like protein 1 OS=Homo sapiens OX=9606 GN=BAIAP2L1 PE=1 SV=2	0.006	2.189	2	1	1	1	1	511	56.8	8.68	21	1
High	Master Protein	O75844	CAAX prenyl protease 1 homolog OS=Homo sapiens OX=9606 GN=ZMPSTE24 PE=1 SV=2	0.006	2.188	4	1	1	1	1	475	54.8	7.49	0	1
High	Master Protein	P30086	Phosphatidylethanolamine-binding protein 1 OS=Homo sapiens OX=9606 GN=PEBP1 PE=1 SV=3	0.006	2.188	4	1	1	1	1	187	21	7.53	31	1
High	Master Protein	O00165	HCLS1-associated protein X-1 OS=Homo sapiens OX=9606 GN=HAX1 PE=1 SV=2	0.006	2.175	3	1	1	1	1	279	31.6	4.92	42	1
High	Master Protein	P15291	Beta-1,4-galactosyltransferase 1 OS=Homo sapiens OX=9606 GN=B4GALT1 PE=1 SV=5	0.006	2.171	2	1	1	1	1	398	43.9	8.65	22	1
High	Master Protein	Q9UBQ7	Glyoxylate reductase/hydroxypyruvate reductase OS=Homo sapiens OX=9606 GN=GRHPR PE=1 SV=1	0.006	2.167	2	1	1	1	1	328	35.6	7.39	25	1
High	Master Protein	O60725	Protein-S-isoprenylcysteine O-methyltransferase OS=Homo sapiens OX=9606 GN=ICMT PE=1 SV=1	0.006	2.152	3	1	1	1	1	284	31.9	7.96	26	1
High	Master Protein	Q9H845	Acyl-CoA dehydrogenase family member 9, mitochondrial OS=Homo sapiens OX=9606 GN=ACAD9 PE=1 SV=1	0.006	2.152	1	1	1	1	1	621	68.7	7.96	0	1
High	Master Protein	Q8N2G8	GH3 domain-containing protein OS=Homo sapiens OX=9606 GN=GHDC PE=1 SV=2	0.006	2.149	2	1	1	1	1	530	57.5	7.88	0	1
High	Master Protein	P06730	Eukaryotic translation initiation factor 4E OS=Homo sapiens OX=9606 GN=EIF4E PE=1 SV=2	0.006	2.145	3	1	1	1	1	217	25.1	6.15	0	1
High	Master Protein	Q9Y2R0	Cytochrome c oxidase assembly factor 3 homolog, mitochondrial OS=Homo sapiens OX=9606 GN=COA3 PE=1 SV=1	0.006	2.142	9	1	1	1	1	106	11.7	9.6	15	1
High	Master Protein	Q7Z4W1	L-xylulose reductase OS=Homo sapiens OX=9606 GN=DCXR PE=1 SV=2	0.006	2.14	3	1	1	1	1	244	25.9	8.1	0	1
High	Master Protein	P30519	Heme oxygenase 2 OS=Homo sapiens OX=9606 GN=HMOX2 PE=1 SV=2	0.006	2.14	6	1	1	1	1	316	36	5.41	0	1
High	Master Protein	P51452	Dual specificity protein phosphatase 3 OS=Homo sapiens OX=9606 GN=DUSP3 PE=1 SV=1	0.006	2.135	6	1	2	1	1	185	20.5	7.8	0	1
High	Master Protein	Q12824	SWI/SNF-related matrix-associated actin-dependent regulator of chromatin subfamily B member 1 OS=Homo sapiens OX=9606 GN=SMARCB1 PE=1 SV=2	0.006	2.131	3	1	1	1	1	385	44.1	6.23	0	1
High	Master Protein	P52756	RNA-binding protein 5 OS=Homo sapiens OX=9606 GN=RBM5 PE=1 SV=2	0.006	2.129	1	1	1	1	1	815	92.1	6.28	14	1
High	Master Protein	P82914	28S ribosomal protein S15, mitochondrial OS=Homo sapiens OX=9606 GN=MRPS15 PE=1 SV=1	0.006	2.129	4	1	1	1	1	257	29.8	10.48	0	1
High	Master Protein	Q13601	KRR1 small subunit processome component homolog OS=Homo sapiens OX=9606 GN=KRR1 PE=1 SV=4	0.006	2.127	4	1	1	1	1	381	43.6	9.77	0	1
High	Master Protein	O14579	Coatomer subunit epsilon OS=Homo sapiens OX=9606 GN=COPE PE=1 SV=3	0.006	2.118	7	1	1	1	1	308	34.5	5.12	0	1
High	Master Protein	Q9Y282	Endoplasmic reticulum-Golgi intermediate compartment protein 3 OS=Homo sapiens OX=9606 GN=ERGIC3 PE=1 SV=1	0.006	2.117	2	1	1	1	1	383	43.2	6.06	18	1
High	Master Protein	P60604	Ubiquitin-conjugating enzyme E2 G2 OS=Homo sapiens OX=9606 GN=UBE2G2 PE=1 SV=1	0.006	2.113	5	1	1	1	1	165	18.6	4.7	0	1
High	Master Protein	Q15061	WD repeat-containing protein 43 OS=Homo sapiens OX=9606 GN=WDR43 PE=1 SV=3	0.006	2.112	1	1	1	1	1	677	74.8	5.57	0	1
High	Master Protein	Q7Z4Q2	HEAT repeat-containing protein 3 OS=Homo sapiens OX=9606 GN=HEATR3 PE=1 SV=2	0.006	2.108	2	1	1	1	1	680	74.5	5.11	17	1
High	Master Protein	Q04760	Lactoylglutathione lyase OS=Homo sapiens OX=9606 GN=GLO1 PE=1 SV=4	0.006	2.105	4	1	1	1	1	184	20.8	5.31	0	1
High	Master Protein	Q86V48	Leucine zipper protein 1 OS=Homo sapiens OX=9606 GN=LUZP1 PE=1 SV=2	0.007	2.102	1	1	1	1	1	1076	120.2	8.5	0	1
High	Master Protein	P17152	Transmembrane protein 11, mitochondrial OS=Homo sapiens OX=9606 GN=TMEM11 PE=1 SV=1	0.007	2.101	4	1	1	1	1	192	21.5	7.36	0	1
High	Master Protein	O43633	Charged multivesicular body protein 2a OS=Homo sapiens OX=9606 GN=CHMP2A PE=1 SV=1	0.007	2.101	3	1	1	1	1	222	25.1	5.97	0	1
High	Master Protein	Q8TDB8	Solute carrier family 2, facilitated glucose transporter member 14 OS=Homo sapiens OX=9606 GN=SLC2A14 PE=2 SV=1	0.007	2.089	2	1	1	1	1	520	56.3	7.83	26	1
High	Master Protein	Q9H6T3	RNA polymerase II-associated protein 3 OS=Homo sapiens OX=9606 GN=RPAP3 PE=1 SV=2	0.007	2.08	2	1	1	1	1	665	75.7	6.84	22	1
High	Master Protein	Q8IYB5	Stromal membrane-associated protein 1 OS=Homo sapiens OX=9606 GN=SMAP1 PE=1 SV=2	0.007	2.08	3	1	1	1	1	467	50.4	8.75	14	1
High	Master Protein	O75352	Mannose-P-dolichol utilization defect 1 protein OS=Homo sapiens OX=9606 GN=MPDU1 PE=1 SV=2	0.007	2.074	4	1	1	1	1	247	26.6	8.94	25	1
High	Master Protein	P40199	Carcinoembryonic antigen-related cell adhesion molecule 6 OS=Homo sapiens OX=9606 GN=CEACAM6 PE=1 SV=3	0.007	2.064	8	1	1	1	1	344	37.2	5.82	0	1
High	Master Protein	Q6PD62	RNA polymerase-associated protein CTR9 homolog OS=Homo sapiens OX=9606 GN=CTR9 PE=1 SV=1	0.007	2.057	1	1	1	1	1	1173	133.4	6.77	14	1
High	Master Protein	P21964	Catechol O-methyltransferase OS=Homo sapiens OX=9606 GN=COMT PE=1 SV=2	0.007	2.051	6	1	1	1	1	271	30	5.47	0	1
High	Master Protein	Q99735	Microsomal glutathione S-transferase 2 OS=Homo sapiens OX=9606 GN=MGST2 PE=1 SV=1	0.007	2.049	10	1	1	1	1	147	16.6	9.55	26	1
High	Master Protein	P32121	Beta-arrestin-2 OS=Homo sapiens OX=9606 GN=ARRB2 PE=1 SV=2	0.007	2.047	3	1	1	1	1	409	46.1	7.69	0	1
High	Master Protein	P78312	Protein FAM193A OS=Homo sapiens OX=9606 GN=FAM193A PE=1 SV=2	0.007	2.045	1	1	5	1	1	1265	139.9	6.48	42	1
High	Master Protein	P48163	NADP-dependent malic enzyme OS=Homo sapiens OX=9606 GN=ME1 PE=1 SV=1	0.007	2.043	3	1	1	1	1	572	64.1	6.13	0	1
High	Master Protein	Q5QJE6	Deoxynucleotidyltransferase terminal-interacting protein 2 OS=Homo sapiens OX=9606 GN=DNTTIP2 PE=1 SV=2	0.007	2.042	2	1	1	1	1	756	84.4	6.16	0	1
High	Master Protein	P02042	Hemoglobin subunit delta OS=Homo sapiens OX=9606 GN=HBD PE=1 SV=2	0.007	2.04	7	1	2	1	1	147	16	8.05	33	1
High	Master Protein	Q9BTE3	Mini-chromosome maintenance complex-binding protein OS=Homo sapiens OX=9606 GN=MCMBP PE=1 SV=2	0.007	2.035	2	1	1	1	1	642	72.9	5.87	0	1
High	Master Protein	P36551	Oxygen-dependent coproporphyrinogen-III oxidase, mitochondrial OS=Homo sapiens OX=9606 GN=CPOX PE=1 SV=3	0.007	2.034	2	1	1	1	1	454	50.1	8.25	0	1
High	Master Protein	Q8WVV9	Heterogeneous nuclear ribonucleoprotein L-like OS=Homo sapiens OX=9606 GN=HNRNPLL PE=1 SV=1	0.007	2.032	3	1	1	1	1	542	60	7.72	0	1
High	Master Protein	Q9UK45	U6 snRNA-associated Sm-like protein LSm7 OS=Homo sapiens OX=9606 GN=LSM7 PE=1 SV=1	0.007	2.028	8	1	1	1	1	103	11.6	5.27	0	1
High	Master Protein	O75934	Pre-mRNA-splicing factor SPF27 OS=Homo sapiens OX=9606 GN=BCAS2 PE=1 SV=1	0.007	2.027	5	1	1	1	1	225	26.1	5.66	0	1
High	Master Protein	Q9UJA5	tRNA (adenine(58)-N(1))-methyltransferase non-catalytic subunit TRM6 OS=Homo sapiens OX=9606 GN=TRMT6 PE=1 SV=1	0.007	2.023	4	1	2	1	1	497	55.8	7.55	0	1
High	Master Protein	P62312	U6 snRNA-associated Sm-like protein LSm6 OS=Homo sapiens OX=9606 GN=LSM6 PE=1 SV=1	0.007	2.02	9	1	1	1	1	80	9.1	9.58	0	1
High	Master Protein	P60510	Serine/threonine-protein phosphatase 4 catalytic subunit OS=Homo sapiens OX=9606 GN=PPP4C PE=1 SV=1	0.007	2.015	3	1	1	1	1	307	35.1	5.06	0	1
High	Master Protein	Q0VDF9	Heat shock 70 kDa protein 14 OS=Homo sapiens OX=9606 GN=HSPA14 PE=1 SV=1	0.007	2.013	3	1	1	1	1	509	54.8	5.59	0	1
High	Master Protein	Q16875	6-phosphofructo-2-kinase/fructose-2,6-bisphosphatase 3 OS=Homo sapiens OX=9606 GN=PFKFB3 PE=1 SV=1	0.007	2.007	3	1	1	1	1	520	59.6	8.21	0	1
High	Master Protein	O75909	Cyclin-K OS=Homo sapiens OX=9606 GN=CCNK PE=1 SV=2	0.007	2.006	1	1	1	1	1	580	64.2	8.41	15	1
High	Master Protein	Q9Y6G9	Cytoplasmic dynein 1 light intermediate chain 1 OS=Homo sapiens OX=9606 GN=DYNC1LI1 PE=1 SV=3	0.007	2.004	2	1	1	1	1	523	56.5	6.42	0	1
High	Master Protein	Q8NF37	Lysophosphatidylcholine acyltransferase 1 OS=Homo sapiens OX=9606 GN=LPCAT1 PE=1 SV=2	0.007	2.003	1	1	1	1	1	534	59.1	6.02	0	1
High	Master Protein	O15305	Phosphomannomutase 2 OS=Homo sapiens OX=9606 GN=PMM2 PE=1 SV=1	0.007	1.993	4	1	1	1	1	246	28.1	6.77	0	1
High	Master Protein	O15269	Serine palmitoyltransferase 1 OS=Homo sapiens OX=9606 GN=SPTLC1 PE=1 SV=1	0.007	1.992	4	1	1	1	1	473	52.7	6.01	17	1
High	Master Protein	Q96T37	RNA-binding protein 15 OS=Homo sapiens OX=9606 GN=RBM15 PE=1 SV=2	0.007	1.991	1	1	1	1	1	977	107.1	10.08	35	1
High	Master Protein	P50895	Basal cell adhesion molecule OS=Homo sapiens OX=9606 GN=BCAM PE=1 SV=2	0.007	1.985	2	1	1	1	1	628	67.4	5.81	15	1
High	Master Protein	Q9P0V9	Septin-10 OS=Homo sapiens OX=9606 GN=SEPT10 PE=1 SV=2	0.007	1.982	2	1	2	1	1	454	52.6	6.8	24	1
High	Master Protein	Q13057	Bifunctional coenzyme A synthase OS=Homo sapiens OX=9606 GN=COASY PE=1 SV=4	0.007	1.973	1	1	1	1	1	564	62.3	6.99	0	1
High	Master Protein	P63173	60S ribosomal protein L38 OS=Homo sapiens OX=9606 GN=RPL38 PE=1 SV=2	0.007	1.965	19	1	1	1	1	70	8.2	10.1	20	1
High	Master Protein	Q6P161	39S ribosomal protein L54, mitochondrial OS=Homo sapiens OX=9606 GN=MRPL54 PE=1 SV=1	0.007	1.957	7	1	1	1	1	138	15.8	9.6	0	1
High	Master Protein	P35269	General transcription factor IIF subunit 1 OS=Homo sapiens OX=9606 GN=GTF2F1 PE=1 SV=2	0.007	1.956	2	1	1	1	1	517	58.2	7.49	0	1
High	Master Protein	Q3KQU3	MAP7 domain-containing protein 1 OS=Homo sapiens OX=9606 GN=MAP7D1 PE=1 SV=1	0.007	1.955	1	1	1	1	1	841	92.8	10.11	0	1
High	Master Protein	P36954	DNA-directed RNA polymerase II subunit RPB9 OS=Homo sapiens OX=9606 GN=POLR2I PE=1 SV=1	0.007	1.952	12	1	1	1	1	125	14.5	5.14	23	1
High	Master Protein	Q86WJ1	Chromodomain-helicase-DNA-binding protein 1-like OS=Homo sapiens OX=9606 GN=CHD1L PE=1 SV=2	0.007	1.952	1	1	1	1	1	897	100.9	6.9	15	1
High	Master Protein	Q9Y6K5	2'-5'-oligoadenylate synthase 3 OS=Homo sapiens OX=9606 GN=OAS3 PE=1 SV=3	0.007	1.943	1	1	1	1	1	1087	121.1	8.4	39	1
High	Master Protein	Q9UBW5	Bridging integrator 2 OS=Homo sapiens OX=9606 GN=BIN2 PE=1 SV=3	0.007	1.937	2	1	1	1	1	565	61.8	5.15	0	1
High	Master Protein	Q969T4	Ubiquitin-conjugating enzyme E2 E3 OS=Homo sapiens OX=9606 GN=UBE2E3 PE=1 SV=1	0.007	1.934	4	1	1	1	1	207	22.9	7.18	0	1
High	Master Protein	P51553	Isocitrate dehydrogenase [NAD] subunit gamma, mitochondrial OS=Homo sapiens OX=9606 GN=IDH3G PE=1 SV=1	0.007	1.934	3	1	1	1	1	393	42.8	8.5	0	1
High	Master Protein	P11766	Alcohol dehydrogenase class-3 OS=Homo sapiens OX=9606 GN=ADH5 PE=1 SV=4	0.007	1.933	2	1	1	1	1	374	39.7	7.49	0	1
High	Master Protein	Q00973	Beta-1,4 N-acetylgalactosaminyltransferase 1 OS=Homo sapiens OX=9606 GN=B4GALNT1 PE=1 SV=2	0.008	1.93	2	1	1	1	1	533	58.8	8.69	21	1
High	Master Protein	Q9Y3D6	Mitochondrial fission 1 protein OS=Homo sapiens OX=9606 GN=FIS1 PE=1 SV=2	0.008	1.914	7	1	1	1	1	152	16.9	8.79	18	1
High	Master Protein	O95319	CUGBP Elav-like family member 2 OS=Homo sapiens OX=9606 GN=CELF2 PE=1 SV=1	0.008	1.909	2	1	1	1	1	508	54.3	8.76	0	1
High	Master Protein	P30566	Adenylosuccinate lyase OS=Homo sapiens OX=9606 GN=ADSL PE=1 SV=2	0.008	1.907	2	1	1	1	1	484	54.9	7.11	0	1
High	Master Protein	Q99986	Serine/threonine-protein kinase VRK1 OS=Homo sapiens OX=9606 GN=VRK1 PE=1 SV=1	0.009	1.897	2	1	1	1	1	396	45.4	8.91	0	1
High	Master Protein	Q9UBL3	Set1/Ash2 histone methyltransferase complex subunit ASH2 OS=Homo sapiens OX=9606 GN=ASH2L PE=1 SV=1	0.009	1.895	3	1	1	1	1	628	68.7	5.69	22	1
High	Master Protein	Q6NVY1	3-hydroxyisobutyryl-CoA hydrolase, mitochondrial OS=Homo sapiens OX=9606 GN=HIBCH PE=1 SV=2	0.009	1.894	2	1	1	1	1	386	43.5	8.19	25	1
High	Master Protein	Q13620	Cullin-4B OS=Homo sapiens OX=9606 GN=CUL4B PE=1 SV=4	0.009	1.892	1	1	1	1	1	913	103.9	7.37	0	1
High	Master Protein	P78346	Ribonuclease P protein subunit p30 OS=Homo sapiens OX=9606 GN=RPP30 PE=1 SV=1	0.009	1.881	4	1	1	1	1	268	29.3	8.91	0	1
High	Master Protein	Q9NQ55	Suppressor of SWI4 1 homolog OS=Homo sapiens OX=9606 GN=PPAN PE=2 SV=1	0.009	1.881	1	1	1	1	1	473	53.2	10.13	21	1
High	Master Protein	Q71RC2	La-related protein 4 OS=Homo sapiens OX=9606 GN=LARP4 PE=1 SV=3	0.009	1.864	1	1	1	1	1	724	80.5	6.61	17	1
High	Master Protein	Q9Y2R9	28S ribosomal protein S7, mitochondrial OS=Homo sapiens OX=9606 GN=MRPS7 PE=1 SV=2	0.009	1.863	5	1	1	1	1	242	28.1	9.99	0	1
High	Master Protein	Q15126	Phosphomevalonate kinase OS=Homo sapiens OX=9606 GN=PMVK PE=1 SV=3	0.01	1.859	4	1	1	1	1	192	22	5.73	0	1
High	Master Protein	Q5VZM2	Ras-related GTP-binding protein B OS=Homo sapiens OX=9606 GN=RRAGB PE=1 SV=1	0.01	1.857	3	1	1	1	1	374	43.2	6.21	0	1
High	Master Protein	Q9NX58	Cell growth-regulating nucleolar protein OS=Homo sapiens OX=9606 GN=LYAR PE=1 SV=2	0.01	1.857	4	1	1	1	1	379	43.6	9.54	35	1
Medium	Master Protein	Q9Y2Z0	Protein SGT1 homolog OS=Homo sapiens OX=9606 GN=SUGT1 PE=1 SV=3	0.01	1.849	3	1	1	1	1	365	41	5.16	0	1
Medium	Master Protein	O14735	CDP-diacylglycerol--inositol 3-phosphatidyltransferase OS=Homo sapiens OX=9606 GN=CDIPT PE=1 SV=1	0.01	1.848	5	1	1	1	1	213	23.5	8.03	38	1
Medium	Master Protein	Q9Y316	Protein MEMO1 OS=Homo sapiens OX=9606 GN=MEMO1 PE=1 SV=1	0.01	1.844	2	1	1	1	1	297	33.7	7.14	23	1
Medium	Master Protein	Q9BVG4	Protein PBDC1 OS=Homo sapiens OX=9606 GN=PBDC1 PE=1 SV=1	0.01	1.844	5	1	1	1	1	233	26	4.79	0	1
Medium	Master Protein	Q3SXZ7	Probable tubulin polyglutamylase TTLL9 OS=Homo sapiens OX=9606 GN=TTLL9 PE=2 SV=3	0.01	1.843	3	1	2	1	1	439	51.4	8.76	0	1
Medium	Master Protein	Q9GZP9	Derlin-2 OS=Homo sapiens OX=9606 GN=DERL2 PE=1 SV=1	0.01	1.84	5	1	1	1	1	239	27.5	7.28	16	1
Medium	Master Protein	P20645	Cation-dependent mannose-6-phosphate receptor OS=Homo sapiens OX=9606 GN=M6PR PE=1 SV=1	0.01	1.837	5	1	1	1	1	277	31	5.83	0	1
Medium	Master Protein	Q9NY33	Dipeptidyl peptidase 3 OS=Homo sapiens OX=9606 GN=DPP3 PE=1 SV=2	0.01	1.815	1	1	1	1	1	737	82.5	5.1	0	1
Medium	Master Protein	Q9C0D9	Ethanolaminephosphotransferase 1 OS=Homo sapiens OX=9606 GN=SELENOI PE=1 SV=3	0.01	1.815	5	1	1	1	1	397	45.2	6.6	39	1
Medium	Master Protein	Q07954	Prolow-density lipoprotein receptor-related protein 1 OS=Homo sapiens OX=9606 GN=LRP1 PE=1 SV=2	0.01	1.812	0	1	1	1	1	4544	504.3	5.39	0	1
Medium	Master Protein	Q9UBU9	Nuclear RNA export factor 1 OS=Homo sapiens OX=9606 GN=NXF1 PE=1 SV=1	0.01	1.812	2	1	1	1	1	619	70.1	8.51	0	1
Medium	Master Protein	Q15070	Mitochondrial inner membrane protein OXA1L OS=Homo sapiens OX=9606 GN=OXA1L PE=1 SV=3	0.01	1.805	2	1	1	1	1	435	48.5	9.45	0	1
Medium	Master Protein	P10253	Lysosomal alpha-glucosidase OS=Homo sapiens OX=9606 GN=GAA PE=1 SV=4	0.01	1.802	2	1	1	1	1	952	105.3	6	0	1
Medium	Master Protein	Q8IWX8	Calcium homeostasis endoplasmic reticulum protein OS=Homo sapiens OX=9606 GN=CHERP PE=1 SV=3	0.011	1.801	1	1	1	1	1	916	103.6	9.04	0	1
Medium	Master Protein	O75306	NADH dehydrogenase [ubiquinone] iron-sulfur protein 2, mitochondrial OS=Homo sapiens OX=9606 GN=NDUFS2 PE=1 SV=2	0.011	1.797	2	1	1	1	1	463	52.5	7.55	0	1
Medium	Master Protein	O60925	Prefoldin subunit 1 OS=Homo sapiens OX=9606 GN=PFDN1 PE=1 SV=2	0.011	1.797	8	1	1	1	1	122	14.2	6.81	14	1
Medium	Master Protein	P12955	Xaa-Pro dipeptidase OS=Homo sapiens OX=9606 GN=PEPD PE=1 SV=3	0.011	1.79	2	1	1	1	1	493	54.5	6	0	1
Medium	Master Protein	Q52LJ0	Protein FAM98B OS=Homo sapiens OX=9606 GN=FAM98B PE=1 SV=1	0.011	1.788	3	1	1	1	1	330	37.2	6.29	0	1
Medium	Master Protein	P09038	Fibroblast growth factor 2 OS=Homo sapiens OX=9606 GN=FGF2 PE=1 SV=3	0.011	1.778	3	1	1	1	1	288	30.8	11.18	0	1
Medium	Master Protein	Q12788	Transducin beta-like protein 3 OS=Homo sapiens OX=9606 GN=TBL3 PE=1 SV=2	0.011	1.764	1	1	1	1	1	808	89	6.9	0	1
Medium	Master Protein	Q96SI9	Spermatid perinuclear RNA-binding protein OS=Homo sapiens OX=9606 GN=STRBP PE=1 SV=1	0.011	1.76	1	1	1	1	1	672	73.6	8.72	0	1
Medium	Master Protein	P53985	Monocarboxylate transporter 1 OS=Homo sapiens OX=9606 GN=SLC16A1 PE=1 SV=3	0.011	1.754	2	1	1	1	1	500	53.9	8.66	0	1
Medium	Master Protein	P52298	Nuclear cap-binding protein subunit 2 OS=Homo sapiens OX=9606 GN=NCBP2 PE=1 SV=1	0.011	1.754	4	1	1	1	1	156	18	8.21	30	1
Medium	Master Protein	Q5T440	Putative transferase CAF17, mitochondrial OS=Homo sapiens OX=9606 GN=IBA57 PE=1 SV=1	0.011	1.754	7	1	1	1	1	356	38.1	9.83	0	1
Medium	Master Protein	P82909	28S ribosomal protein S36, mitochondrial OS=Homo sapiens OX=9606 GN=MRPS36 PE=1 SV=2	0.011	1.753	17	1	1	1	1	103	11.5	9.99	29	1
Medium	Master Protein	Q9HBH1	Peptide deformylase, mitochondrial OS=Homo sapiens OX=9606 GN=PDF PE=1 SV=1	0.011	1.747	3	1	1	1	1	243	27	9.16	0	1
Medium	Master Protein	Q8IWS0	PHD finger protein 6 OS=Homo sapiens OX=9606 GN=PHF6 PE=1 SV=1	0.011	1.739	2	1	1	1	1	365	41.3	8.68	0	1
Medium	Master Protein	Q8N9T8	Protein KRI1 homolog OS=Homo sapiens OX=9606 GN=KRI1 PE=1 SV=3	0.011	1.738	1	1	1	1	1	703	82.5	5.14	17	1
Medium	Master Protein	Q12860	Contactin-1 OS=Homo sapiens OX=9606 GN=CNTN1 PE=1 SV=1	0.011	1.735	1	1	1	1	1	1018	113.2	5.9	35	1
Medium	Master Protein	Q9UJV9	Probable ATP-dependent RNA helicase DDX41 OS=Homo sapiens OX=9606 GN=DDX41 PE=1 SV=2	0.012	1.724	1	1	1	1	1	622	69.8	6.84	0	1
Medium	Master Protein	Q96RS6	NudC domain-containing protein 1 OS=Homo sapiens OX=9606 GN=NUDCD1 PE=1 SV=2	0.012	1.714	1	1	1	1	1	583	66.7	5.11	32	1
Medium	Master Protein	Q15526	Surfeit locus protein 1 OS=Homo sapiens OX=9606 GN=SURF1 PE=1 SV=1	0.012	1.712	5	1	1	1	1	300	33.3	9.6	17	1
Medium	Master Protein	Q9UK61	Protein TASOR OS=Homo sapiens OX=9606 GN=FAM208A PE=1 SV=3	0.012	1.71	0	1	1	1	1	1670	188.9	5.8	0	1
Medium	Master Protein	Q96GW9	Methionine--tRNA ligase, mitochondrial OS=Homo sapiens OX=9606 GN=MARS2 PE=1 SV=2	0.012	1.71	2	1	1	1	1	593	66.5	8.09	0	1
Medium	Master Protein	P49916	DNA ligase 3 OS=Homo sapiens OX=9606 GN=LIG3 PE=1 SV=2	0.012	1.707	1	1	1	1	1	1009	112.8	9.01	0	1
Medium	Master Protein	Q15434	RNA-binding motif, single-stranded-interacting protein 2 OS=Homo sapiens OX=9606 GN=RBMS2 PE=1 SV=1	0.012	1.707	4	1	1	1	1	407	43.9	9.07	0	1
Medium	Master Protein	Q9BTT0	Acidic leucine-rich nuclear phosphoprotein 32 family member E OS=Homo sapiens OX=9606 GN=ANP32E PE=1 SV=1	0.012	1.702	4	1	1	1	1	268	30.7	3.85	0	1
Medium	Master Protein	Q8N5W9	Refilin-B OS=Homo sapiens OX=9606 GN=RFLNB PE=1 SV=1	0.012	1.699	5	1	1	1	1	214	22.9	5.44	0	1
Medium	Master Protein	P30536	Translocator protein OS=Homo sapiens OX=9606 GN=TSPO PE=1 SV=3	0.012	1.696	5	1	1	1	1	169	18.8	9.36	0	1
Medium	Master Protein	Q14790	Caspase-8 OS=Homo sapiens OX=9606 GN=CASP8 PE=1 SV=1	0.012	1.69	2	1	1	1	1	479	55.4	5.1	0	1
Medium	Master Protein	Q7Z5L9	Interferon regulatory factor 2-binding protein 2 OS=Homo sapiens OX=9606 GN=IRF2BP2 PE=1 SV=2	0.012	1.686	2	1	1	1	1	587	61	8.69	0	1
Medium	Master Protein	O43670	BUB3-interacting and GLEBS motif-containing protein ZNF207 OS=Homo sapiens OX=9606 GN=ZNF207 PE=1 SV=1	0.012	1.683	3	1	1	1	1	478	50.7	9.1	0	1
Medium	Master Protein	Q9BSR8	Protein YIPF4 OS=Homo sapiens OX=9606 GN=YIPF4 PE=1 SV=1	0.012	1.683	4	1	2	1	1	244	27.1	4.65	0	1
Medium	Master Protein	O43617	Trafficking protein particle complex subunit 3 OS=Homo sapiens OX=9606 GN=TRAPPC3 PE=1 SV=1	0.012	1.679	4	1	2	1	1	180	20.3	4.96	0	1
Medium	Master Protein	P55039	Developmentally-regulated GTP-binding protein 2 OS=Homo sapiens OX=9606 GN=DRG2 PE=1 SV=1	0.012	1.675	3	1	1	1	1	364	40.7	8.88	0	1
Medium	Master Protein	O00462	Beta-mannosidase OS=Homo sapiens OX=9606 GN=MANBA PE=2 SV=3	0.013	1.669	1	1	1	1	1	879	100.8	5.52	0	1
[truncated: 200 more rows]

## Sheet: SARS-CoV-2
Master	Accession	Description	Coverage [%]	# Peptides	# PSMs	# Unique Peptides	# Protein Groups	# AAs	MW [kDa]	calc. pI	Score Mascot: Mascot	# Peptides (by Search Engine): Mascot	# Razor Peptides	Abundances (Scaled): F14: Sample	Found in Sample: [S14] F14: Sample	Modifications
Master Protein	P0DTC2	Spike glycoprotein OS=Severe acute respiratory syndrome coronavirus 2 OX=2697049 GN=S PE=1 SV=1	5	5	10	5	1	1273	141.1	6.65	312	5	0	100	High
Master Protein	P17372	Ankyrin repeat protein C9L OS=Vaccinia virus (strain Western Reserve) OX=10254 GN=VACWR019 PE=1 SV=2	1	1	2	1	1	634	74.6	5.76	27	1	0	100	High
Master Protein	Q80HT9	Thymidylate kinase OS=Vaccinia virus (strain Western Reserve) OX=10254 GN=TMK PE=3 SV=2	6	1	1	1	1	204	23.2	5.3	21	1	0	100	High
Master Protein	P31037	Protein A49R OS=Vaccinia virus (strain Western Reserve) OX=10254 GN=VACWR175 PE=1 SV=1	4	1	1	1	1	162	18.7	4.35	0	1	0	100	High
Master Protein	P26672	Protein A46 OS=Vaccinia virus (strain Western Reserve) OX=10254 GN=VACWR172 PE=1 SV=1	8	1	32	1	1	240	27.6	5.19	0	1	0	100	High	Phospho [T49; S52; Y53]
Master Protein	P16272	DNA ligase OS=Vaccinia virus (strain Western Reserve) OX=10254 GN=LIG PE=1 SV=1	1	1	1	1	1	552	63.3	7.78	0	1	0	100	High
Master Protein	P12848	Ribonucleoside-diphosphate reductase large subunit OS=Vaccinia virus (strain Western Reserve) OX=10254 GN=VACWR073 PE=1 SV=1	1	1	1	1	1	771	87.7	7.72	0	1	0	100	High
